# Supplementary material for: Proteomics Analysis of Proteotoxic Stress Response in In-Vitro Human Neuronal Models
Source: Int J Mol Sci. 2024 Jun 20;25(12):6787. doi: 10.3390/ijms25126787 (PMC11204259; doi:10.3390/ijms25126787)
Supplement: Supplementary file 1 [file ijms-25-06787-s001.zip]

Archive with 13 entries (13 files):
- SUPP FIGURES-REV.pdf
- Supplementary Table S1. ANNOVA RESULTS.xlsx
- Supplementary Table S10.SH-ALL GRPS-NETWORKS.xlsx
- Supplementary Table S11.SH(D)-ALL GRPS-NETWORK.xlsx
- Supplementary Table S12.SH(D)-Time Series-NETWORK.xlsx
- Supplementary Table S2. PC Plot Components.xlsx
- Supplementary Table S3. COMMON PROTEINS-Proteome Wide.xlsx
- Supplementary Table S4. DSH-EX0H6H-C27.pdf
- Supplementary Table S5. COMMON PROTEINS-Time Specific.xlsx
- Supplementary Table S6.DSH-EX-0H-U67.pdf
- Supplementary Table S7.DSH-EX-6H-U51.pdf
- Supplementary Table S8.SH(D) Pathway Temporal Analysis.xlsx
- Supplementary Table S9.D-ALL GRPS-NETWORKS.xlsx
