# Supplementary material for: Proteomics Analysis of Proteotoxic Stress Response in In-Vitro Human Neuronal Models
Source: Int J Mol Sci. 2024 Jun 20;25(12):6787. doi: 10.3390/ijms25126787 (PMC11204259; doi:10.3390/ijms25126787)
Supplement: Supplementary file 1 [file ijms-25-06787-s001.zip › Supplementary Table S1. ANNOVA RESULTS.xlsx]

## Sheet: D-MI-282
Accession	Gene Name	Peptide count	Unique peptides	Confidence score	Anova (p)	q Value	Max fold change	Power	Highest mean condition	Lowest mean condition	Description	D-MI-Ctrl-14092022-01	D-MI-Ctrl-14092022-02	D-MI-Ctrl-14092022-03	D-MI-0H-14092022-01	D-MI-0H-14092022-02	D-MI-0H-14092022-03	D-MI-6H-14092022-01	D-MI-6H-14092022-02	D-MI-6H-14092022-03	D-MI-Ctrl-14092022-01	D-MI-Ctrl-14092022-02	D-MI-Ctrl-14092022-03	D-MI-0H-14092022-01	D-MI-0H-14092022-02	D-MI-0H-14092022-03	D-MI-6H-14092022-01	D-MI-6H-14092022-02	D-MI-6H-14092022-03
Q9HAC7	SUGCT	3	2	22.1991	3.55514e-08	4.11939e-06	2.44808	1	D-MI-0H	D-MI-Ctrl	Succinate--hydroxymethylglutarate CoA-transferase OS=Homo sapiens OX=9606 GN=SUGCT PE=1 SV=2	968.158	964.481	980.156	2352.01	2482.89	2295.85	2336.82	2313.99	2451.26	968.158	939.497	964.751	2380.38	2162.83	1953.39	1421.63	1486	1352.96
Q6ZMR5	TMPRSS11A	1	1	5.6359	1.66282e-06	4.62416e-05	5.10098	1	D-MI-0H	D-MI-Ctrl	Transmembrane protease serine 11A OS=Homo sapiens OX=9606 GN=TMPRSS11A PE=1 SV=2	373.526	389.358	349.67	1781.25	1983.12	1910.73	1166.66	1040.09	889.98	373.526	379.272	344.174	1802.75	1727.48	1625.72	709.751	667.925	491.218
Q02218	OGDH	9	6	55.4935	7.83895e-06	0.000118475	2.00352	1	D-MI-0H	D-MI-Ctrl	2-oxoglutarate dehydrogenase_ mitochondrial OS=Homo sapiens OX=9606 GN=OGDH PE=1 SV=3	1073.01	1062.79	1011.18	1918.55	2180.87	2205.63	1692.83	1703.04	1780.08	1073.01	1035.26	995.287	1941.69	1899.74	1876.64	1029.85	1093.66	982.501
O00410	IPO5	19	12	111.331	1.16237e-05	0.00014965	2.27028	1	D-MI-0H	D-MI-Ctrl	Importin-5 OS=Homo sapiens OX=9606 GN=IPO5 PE=1 SV=4	261.686	239.489	242.145	575.284	598.073	514.189	437.576	499.197	467.034	261.686	233.286	238.339	582.226	520.977	437.491	266.204	320.575	257.776
Q9NSB2	KRT84	16	5	109.309	1.85326e-05	0.000189476	2.8969	1	D-MI-0H	D-MI-Ctrl	Keratin_ type II cuticular Hb4 OS=Homo sapiens OX=9606 GN=KRT84 PE=2 SV=2	194.917	181.538	191.758	483.773	650.831	511.454	475.85	464.281	460.601	194.917	176.836	188.744	489.61	566.934	435.164	289.488	298.152	254.225
Q92526	CCT6B	12	2	72.8241	2.01598e-05	0.000200224	2.01491	1	D-MI-0H	D-MI-6H	T-complex protein 1 subunit zeta-2 OS=Homo sapiens OX=9606 GN=CCT6B PE=1 SV=5	1592.77	1614.68	1769.69	1914.79	1778.87	1622.83	898.375	909.086	831.117	1592.77	1572.86	1741.88	1937.9	1549.56	1380.77	546.535	583.797	458.729
Q92922	SMARCC1	6	3	32.5628	2.49776e-05	0.000219811	2.17126	1	D-MI-0H	D-MI-Ctrl	SWI/SNF complex subunit SMARCC1 OS=Homo sapiens OX=9606 GN=SMARCC1 PE=1 SV=3	177.689	179.755	207.532	411.257	384.989	430.462	431.3	366.227	413.54	177.689	175.099	204.27	416.219	335.361	366.253	262.385	235.184	228.251
Q7Z406	MYH14	42	8	306.513	4.58078e-05	0.000349837	2.0562	1	D-MI-0H	D-MI-Ctrl	Myosin-14 OS=Homo sapiens OX=9606 GN=MYH14 PE=1 SV=2	2448.34	2293.67	1941.15	4301	4700.88	4740.04	4298.96	4257.42	4518.05	2448.34	2234.26	1910.64	4352.89	4094.9	4033.01	2615.31	2734.03	2493.7
Q6FI81	CIAPIN1	3	1	16.2515	6.15837e-05	0.000407759	5.40599	1	D-MI-0H	D-MI-6H	Anamorsin OS=Homo sapiens OX=9606 GN=CIAPIN1 PE=1 SV=2	41.976	37.357	31.7996	67.777	71.6586	61.9448	9.92709	11.0295	16.2947	41.976	36.3893	31.2998	68.5948	62.4213	52.7049	6.03925	7.08295	8.99373
P49419	ALDH7A1	5	2	31.7907	7.73323e-05	0.00047161	2.49779	1	D-MI-0H	D-MI-6H	Alpha-aminoadipic semialdehyde dehydrogenase OS=Homo sapiens OX=9606 GN=ALDH7A1 PE=1 SV=5	1906.19	1741.58	1750.04	2098.56	2280.46	1635.43	789.055	821.374	797.484	1906.19	1696.46	1722.53	2123.88	1986.49	1391.49	480.029	527.47	440.166
Q8TBP0	TBC1D16	5	1	26.8498	0.000127714	0.000625791	Infinity	1	D-MI-0H	D-MI-6H	TBC1 domain family member 16 OS=Homo sapiens OX=9606 GN=TBC1D16 PE=2 SV=1	50.6251	125.335	12.0992	129.487	137.139	186.837	0	0	0	50.6251	122.089	11.9091	131.05	119.461	158.968	0	0	0
Q9Y2Z0	SUGT1	6	2	39.7216	0.000259369	0.000969464	6.39554	0.999996	D-MI-0H	D-MI-6H	Protein SGT1 homolog OS=Homo sapiens OX=9606 GN=SUGT1 PE=1 SV=3	808.253	806.398	897.157	1044.27	1105.59	701.882	169.831	187.235	88.8298	808.253	785.509	883.056	1056.87	963.07	597.188	103.318	120.239	49.029
O15260	SURF4	2	1	17.0067	0.000407208	0.00131676	3.85172	0.999965	D-MI-0H	D-MI-6H	Surfeit locus protein 4 OS=Homo sapiens OX=9606 GN=SURF4 PE=1 SV=3	285.007	206.284	180.826	293.948	272.749	236.078	50.9624	76.3808	81.0766	285.007	200.941	177.984	297.495	237.589	200.864	31.0035	49.0502	44.7497
Q16352	INA	5	1	40.6632	0.000650232	0.00173203	4.11719	0.999773	D-MI-0H	D-MI-Ctrl	Alpha-internexin OS=Homo sapiens OX=9606 GN=INA PE=1 SV=2	55.7173	27.4826	46.2543	151.704	197.939	183.345	151.665	122.815	165.94	55.7173	26.7706	45.5274	153.535	172.423	155.997	92.2667	78.8696	91.5894
P62873	GNB1	7	4	59.3287	0.000847592	0.00215062	42.8696	0.999428	D-MI-0H	D-MI-6H	Guanine nucleotide-binding protein G(I)/G(S)/G(T) subunit beta-1 OS=Homo sapiens OX=9606 GN=GNB1 PE=1 SV=3	12.4021	37.8393	48.1252	29.251	29.4706	67.5666	0	1.62285	1.32303	12.4021	36.8591	47.3689	29.604	25.6716	57.4882	0	1.04216	0.730236
Q9NYA4	MTMR4	3	1	17.6849	0.000882606	0.00222323	2.40642	0.999346	D-MI-0H	D-MI-Ctrl	Myotubularin-related protein 4 OS=Homo sapiens OX=9606 GN=MTMR4 PE=1 SV=2	269.134	354.905	348.994	835.305	878.823	627.397	837.324	641.488	700.305	269.134	345.712	343.509	845.384	765.536	533.813	509.394	411.951	386.529
Q9NXW2	DNAJB12	1	1	5.3153	0.000985992	0.00238275	147.798	0.99907	D-MI-0H	D-MI-6H	DnaJ homolog subfamily B member 12 OS=Homo sapiens OX=9606 GN=DNAJB12 PE=1 SV=5	28.4593	136.294	172.384	273.065	221.738	244.533	0	0	5.00236	28.4593	132.763	169.675	276.359	193.155	208.058	0	0	2.76101
P04264	KRT1	6	2	34.0234	0.00113037	0.00261085	5.56756	0.998591	D-MI-0H	D-MI-6H	Keratin_ type II cytoskeletal 1 OS=Homo sapiens OX=9606 GN=KRT1 PE=1 SV=6	38.5134	50.9586	69.1601	91.1673	63.0866	59.7194	14.0637	7.67859	16.6898	38.5134	49.6386	68.0731	92.2673	54.9542	50.8115	8.55581	4.93104	9.21184
O75792	RNASEH2A	1	1	5.2984	0.00114625	0.00263876	3.308	0.998531	D-MI-0H	D-MI-6H	Ribonuclease H2 subunit A OS=Homo sapiens OX=9606 GN=RNASEH2A PE=1 SV=2	120.708	145.151	200.318	162.873	180.712	180.681	68.9944	38.0771	51.413	120.708	141.391	197.169	164.839	157.417	153.731	41.9734	24.4524	28.377
Q9Y2I6	NINL	5	1	30.2334	0.00132252	0.00285473	2.23447	0.997788	D-MI-0H	D-MI-6H	Ninein-like protein OS=Homo sapiens OX=9606 GN=NINL PE=1 SV=2	16.897	21.5223	23.1788	37.9143	45.1406	45.6526	22.1037	20.2034	15.2939	16.897	20.9647	22.8145	38.3718	39.3216	38.843	13.447	12.9742	8.44135
Q5MJ68	SPDYC	1	1	5.1615	0.00207387	0.0038968	38.1041	0.993035	D-MI-0H	D-MI-Ctrl	Speedy protein C OS=Homo sapiens OX=9606 GN=SPDYC PE=1 SV=1	0	0	6.34019	81.1877	82.7744	77.6252	41.7685	34.4613	28.4393	0	0	6.24054	82.1673	72.1042	66.0465	25.4102	22.1304	15.6969
Q05639	EEF1A2	14	4	154.196	0.00221766	0.00411142	16.1446	0.991875	D-MI-0H	D-MI-6H	Elongation factor 1-alpha 2 OS=Homo sapiens OX=9606 GN=EEF1A2 PE=1 SV=1	70.9723	185.04	238.381	342.865	276.836	684.337	22.6638	15.3234	42.7849	70.9723	180.246	234.634	347.002	241.15	582.259	13.7878	9.84042	23.6148
P06727	APOA4	4	3	20.4791	0.002249	0.00415842	2.11587	0.991613	D-MI-0H	D-MI-6H	Apolipoprotein A-IV OS=Homo sapiens OX=9606 GN=APOA4 PE=1 SV=4	413.596	443.105	423.516	567.761	745.758	883.238	302.109	354.487	381.635	413.596	431.627	416.86	574.611	649.624	751.492	183.791	227.644	210.64
Q9QBZ1	gag-pol	5	1	29.1994	0.00263382	0.00454509	10.0122	0.988159	D-MI-0H	D-MI-6H	Gag-Pol polyprotein OS=Human immunodeficiency virus type 1 group M subtype F2 (isolate MP257) OX=388823 GN=gag-pol PE=3 SV=3	39.8611	22.0781	30.5377	102.18	44.7433	72.2647	13.2992	3.56385	5.02904	39.8611	21.5062	30.0577	103.413	38.9756	61.4855	8.09068	2.28864	2.77574
Q93084	ATP2A3	2	1	9.5604	0.00313222	0.00513586	84.0597	0.983132	D-MI-0H	D-MI-6H	Sarcoplasmic/endoplasmic reticulum calcium ATPase 3 OS=Homo sapiens OX=9606 GN=ATP2A3 PE=1 SV=3	16.7733	70.1961	111.551	213.695	198.867	71.5881	0	0	5.75959	16.7733	68.3777	109.798	216.273	173.231	60.9098	0	0	3.17896
P00492	HPRT1	2	2	12.9723	0.00355778	0.00557087	2.34713	0.978459	D-MI-0H	D-MI-Ctrl	Hypoxanthine-guanine phosphoribosyltransferase OS=Homo sapiens OX=9606 GN=HPRT1 PE=1 SV=2	78.3093	50.5044	59.7959	121.895	169.377	151.419	75.4431	65.3423	92.8136	78.3093	49.1961	58.8561	123.366	147.543	128.833	45.8965	41.9616	51.2278
P09268;Q4JQX2	ORF3	1	1	5.4751	0.00602646	0.00805724	2.23893	0.947816	D-MI-0H	D-MI-Ctrl	Tegument protein UL55 homolog OS=Varicella-zoster virus (strain Dumas) OX=10338 GN=ORF3 PE=3 SV=1	168.638	145.061	150.431	354.428	384.123	300.604	325.963	209.05	385.669	168.638	141.303	148.067	358.704	334.607	255.765	198.303	134.248	212.867
Q99471	PFDN5	6	3	37.3291	0.00693116	0.00884172	3.28852	0.936032	D-MI-0H	D-MI-6H	Prefoldin subunit 5 OS=Homo sapiens OX=9606 GN=PFDN5 PE=1 SV=2	63.3304	111.473	114.455	83.6414	132.028	120.247	31.9211	22.6277	47.5997	63.3304	108.586	112.656	84.6506	115.009	102.311	19.4195	14.5311	26.2723
A8MZG2	C16orf90	1	1	5.8662	0.00714771	0.00903506	3.15553	0.93321	D-MI-0H	D-MI-Ctrl	Uncharacterized protein C16orf90 OS=Homo sapiens OX=9606 GN=C16orf90 PE=2 SV=3	438.727	824.516	797.179	1913.77	2270.43	2317.52	1145.12	552.975	540.693	438.727	803.158	784.65	1936.86	1977.75	1971.83	696.646	355.11	298.431
Q8IV38	ANKMY2	3	1	15.3609	0.00733678	0.00920711	4.5246	0.930748	D-MI-0H	D-MI-Ctrl	Ankyrin repeat and MYND domain-containing protein 2 OS=Homo sapiens OX=9606 GN=ANKMY2 PE=1 SV=1	21.0251	10.5307	27.791	90.9409	96.4155	81.1644	38.6617	24.5242	13.7621	21.0251	10.2579	27.3543	92.0382	83.9868	69.0577	23.5202	15.749	7.5959
P28831	E6	1	1	5.3461	0.00742642	0.00925801	Infinity	0.929582	D-MI-0H	D-MI-6H	Protein E6 OS=Human papillomavirus 20 OX=31547 GN=E6 PE=3 SV=1	1.52176	12.4267	35.0832	60.9298	13.17	153.601	0	0	0	1.52176	12.1048	34.5318	61.665	11.4723	130.689	0	0	0
P50897	PPT1	4	2	23.398	0.00782979	0.0096345	6.91532	0.924346	D-MI-0H	D-MI-6H	Palmitoyl-protein thioesterase 1 OS=Homo sapiens OX=9606 GN=PPT1 PE=1 SV=1	126.814	139.732	148.955	185.492	141.77	439.233	33.0774	60.6413	17.1214	126.814	136.112	146.614	187.73	123.495	373.716	20.123	38.9427	9.45002
O95185	UNC5C	4	1	22.3137	0.00885132	0.0105191	2.42436	0.911211	D-MI-0H	D-MI-6H	Netrin receptor UNC5C OS=Homo sapiens OX=9606 GN=UNC5C PE=1 SV=2	163.831	144.19	290.55	296.392	283.302	322.035	127.629	134.278	110.039	163.831	140.455	285.984	299.968	246.782	274	77.6442	86.2306	60.7352
Q9H2F5	EPC1	6	1	38.8251	0.0100133	0.0115448	4.1019	0.896572	D-MI-0H	D-MI-6H	Enhancer of polycomb homolog 1 OS=Homo sapiens OX=9606 GN=EPC1 PE=1 SV=1	207.896	192.157	316.708	600.456	797.105	286.142	156.464	134.568	119.436	207.896	187.18	311.73	607.701	694.352	243.46	95.1867	86.4172	65.922
P05026	ATP1B1	5	2	28.8325	0.0118797	0.013027	12.1101	0.873892	D-MI-0H	D-MI-6H	Sodium/potassium-transporting ATPase subunit beta-1 OS=Homo sapiens OX=9606 GN=ATP1B1 PE=1 SV=1	32.9063	94.0278	101.399	186.386	160.794	760.009	31.7053	29.4675	30.2544	32.9063	91.5921	99.8058	188.635	140.067	646.644	19.2882	18.9234	16.6987
O43865	AHCYL1	4	1	21.4903	0.0120962	0.01314	17.903	0.871333	D-MI-0H	D-MI-6H	S-adenosylhomocysteine hydrolase-like protein 1 OS=Homo sapiens OX=9606 GN=AHCYL1 PE=1 SV=2	68.4606	38.4121	28.5355	39.1328	72.6095	110.869	12.4343	0	0	68.4606	37.4171	28.087	39.6049	63.2496	94.3312	7.56451	0	0
Q00534	CDK6	6	1	38.7428	0.0135164	0.0141308	2.57381	0.854932	D-MI-0H	D-MI-Ctrl	Cyclin-dependent kinase 6 OS=Homo sapiens OX=9606 GN=CDK6 PE=1 SV=1	42.9297	57.7452	42.9358	90.572	98.4084	180.646	78.8831	57.7712	64.1897	42.9297	56.2494	42.261	91.6648	85.7228	153.7	47.9893	37.0996	35.429
Q99873	PRMT1	8	3	50.0796	0.0253964	0.0230934	22.9541	0.741442	D-MI-0H	D-MI-6H	Protein arginine N-methyltransferase 1 OS=Homo sapiens OX=9606 GN=PRMT1 PE=1 SV=3	10.7626	27.8655	51.0207	37.6508	70.6248	204.508	8.20822	0	5.41826	10.7626	27.1437	50.2188	38.1051	61.5207	174.003	4.99355	0	2.99057
Q15369	ELOC	4	3	23.1142	0.0267219	0.0239714	149.92	0.730977	D-MI-0H	D-MI-6H	Elongin-C OS=Homo sapiens OX=9606 GN=ELOC PE=1 SV=1	43.9417	46.1221	37.2953	5.91959	12.07	375.875	0	2.62717	0	43.9417	44.9273	36.7091	5.99102	10.5141	319.808	0	1.68712	0
Q969S3	ZNF622	6	3	31.2176	0.0267874	0.023975	2.46826	0.730469	D-MI-0H	D-MI-6H	Zinc finger protein 622 OS=Homo sapiens OX=9606 GN=ZNF622 PE=1 SV=1	89.7079	69.7704	54.933	135.931	79.9451	130.868	37.5896	67.1532	35.7385	89.7079	67.9631	54.0697	137.571	69.6396	111.348	22.868	43.1245	19.7256
P68431;P84243;Q16695;Q71DI3;Q5TEC6;Q6NXT2	H3C1	5	4	33.7982	0.027287	0.0242282	4.57903	0.726626	D-MI-0H	D-MI-6H	Histone H3.1 OS=Homo sapiens OX=9606 GN=H3C1 PE=1 SV=2	21.9944	25.817	21.7194	32.6842	24.8203	82.4708	6.22265	6.66699	17.6791	21.9944	25.1482	21.3781	33.0785	21.6208	70.1693	3.78561	4.28141	9.75787
P84095	RHOG	2	1	10.6932	0.0289854	0.0253159	12.8688	0.713924	D-MI-0H	D-MI-6H	Rho-related GTP-binding protein RhoG OS=Homo sapiens OX=9606 GN=RHOG PE=1 SV=1	46.3625	168.44	226.106	245.447	190.39	62.7863	0	0	38.7466	46.3625	164.076	222.552	248.408	165.847	53.4209	0	0	21.3859
Q6NUQ4	TMEM214	2	2	11.3847	0.0308163	0.0265472	13.3265	0.700828	D-MI-0H	D-MI-6H	Transmembrane protein 214 OS=Homo sapiens OX=9606 GN=TMEM214 PE=1 SV=2	39.8531	85.0817	182.273	123.735	63.7996	434.003	4.31097	29.5184	12.8098	39.8531	82.8778	179.408	125.228	55.5753	369.266	2.62262	18.9562	7.0703
P07942	LAMB1	6	2	31.9197	0.0317829	0.0271454	5.24268	0.69415	D-MI-0H	D-MI-6H	Laminin subunit beta-1 OS=Homo sapiens OX=9606 GN=LAMB1 PE=1 SV=2	135.794	270.107	379.357	590.735	927.286	650.164	306.769	42.4601	64.335	135.794	263.11	373.395	597.863	807.752	553.184	186.626	27.267	35.5092
Q6P158	DHX57	4	1	20.7032	0.0367284	0.0300761	4.50158	0.662274	D-MI-0H	D-MI-6H	Putative ATP-dependent RNA helicase DHX57 OS=Homo sapiens OX=9606 GN=DHX57 PE=1 SV=2	108.335	84.1283	123.032	270.818	250.748	118.17	101.892	15.7057	24.5159	108.335	81.949	121.098	274.086	218.425	100.543	61.987	10.0859	13.5314
Q9BVJ6;Q5TAP6	UTP14A	5	2	36.006	0.037255	0.0303287	3.93686	0.659088	D-MI-0H	D-MI-6H	U3 small nucleolar RNA-associated protein 14 homolog A OS=Homo sapiens OX=9606 GN=UTP14A PE=1 SV=1	649.26	655.056	737.339	2666.85	777.172	3391.39	559.644	633.907	542.71	649.26	638.087	725.751	2699.02	676.988	2885.52	340.465	407.083	299.545
Q92552	MRPS27	2	1	11.4901	0.037378	0.0303933	Infinity	0.658349	D-MI-0H	D-MI-6H	28S ribosomal protein S27_ mitochondrial OS=Homo sapiens OX=9606 GN=MRPS27 PE=1 SV=3	35.3801	0	10.0367	40.5841	42.6772	7.69477	0	0	0	35.3801	0	9.87893	41.0738	37.1758	6.547	0	0	0
Q9Q720	gag-pol	7	2	38.7352	0.0385499	0.0310196	2.49353	0.651409	D-MI-0H	D-MI-6H	Gag-Pol polyprotein OS=Human immunodeficiency virus type 1 group M subtype H (isolate VI991) OX=388888 GN=gag-pol PE=3 SV=3	265.909	419.488	510.466	510.155	825.477	544.021	360.051	161.839	231.923	265.909	408.621	502.444	516.311	719.067	462.874	219.04	103.93	128.008
P49257	LMAN1	5	2	28.5743	0.0392454	0.03147	2.29765	0.647373	D-MI-0H	D-MI-6H	Protein ERGIC-53 OS=Homo sapiens OX=9606 GN=LMAN1 PE=1 SV=2	56.3405	53.3715	66.9595	78.7293	53.6805	104.752	33.7411	48.0911	21.387	56.3405	51.989	65.9071	79.6793	46.7607	89.1265	20.5268	30.8832	11.8044
P60468	SEC61B	1	1	7.5147	0.0408076	0.0323127	4.44849	0.638525	D-MI-0H	D-MI-6H	Protein transport protein Sec61 subunit beta OS=Homo sapiens OX=9606 GN=SEC61B PE=1 SV=2	169.204	229.965	461.783	486.986	439.892	177.405	51.7799	161.226	35.2315	169.204	224.008	454.525	492.862	383.186	150.943	31.5008	103.536	19.4458
Q9Y277	VDAC3	4	1	23.0779	0.0409687	0.0324034	2.43696	0.63763	D-MI-0H	D-MI-6H	Voltage-dependent anion-selective channel protein 3 OS=Homo sapiens OX=9606 GN=VDAC3 PE=1 SV=1	167.698	188.986	193.793	218.31	243.543	535.061	138.517	115.838	154.726	167.698	184.09	190.747	220.944	212.149	455.25	84.2683	74.3888	85.4002
Q12774	ARHGEF5	4	1	21.7303	0.0429928	0.0334557	8.41802	0.626626	D-MI-0H	D-MI-6H	Rho guanine nucleotide exchange factor 5 OS=Homo sapiens OX=9606 GN=ARHGEF5 PE=1 SV=3	43.7855	72.4056	110.759	133.041	216.515	177.017	0	62.553	0	43.7855	70.53	109.018	134.647	188.604	150.613	0	40.1703	0
P11215	ITGAM	6	1	39.171	0.0432424	0.0335528	7.46348	0.6253	D-MI-0H	D-MI-6H	Integrin alpha-M OS=Homo sapiens OX=9606 GN=ITGAM PE=1 SV=2	3.50122	6.46434	13.2965	24.0397	16.1048	24.2293	0	0	8.62518	3.50122	6.29689	13.0875	24.3297	14.0287	20.6152	0	0	4.7606
Q8N0Y7	PGAM4	7	1	67.8206	0.0433858	0.0335731	6.13692	0.624542	D-MI-0H	D-MI-6H	Probable phosphoglycerate mutase 4 OS=Homo sapiens OX=9606 GN=PGAM4 PE=3 SV=1	24.4253	24.2002	56.521	131.091	159.372	149.8	62.6606	2.62577	6.45366	24.4253	23.5733	55.6327	132.672	138.828	127.456	38.1202	1.68622	3.56205
Q86YQ8	CPNE8	2	1	11.1542	0.0467658	0.0354161	7.46058	0.607281	D-MI-0H	D-MI-6H	Copine-8 OS=Homo sapiens OX=9606 GN=CPNE8 PE=1 SV=2	21.7899	20.8094	11.7636	16.8213	50.054	49.5059	0	15.5995	0	21.7899	20.2703	11.5787	17.0242	43.6017	42.1215	0	10.0177	0
Q9QBZ9	gag-pol	5	3	28.9435	0.0467782	0.0354161	244.987	0.60722	D-MI-0H	D-MI-6H	Gag-Pol polyprotein OS=Human immunodeficiency virus type 1 group M subtype K (isolate 97ZR-EQTB11) OX=388907 GN=gag-pol PE=3 SV=2	54.7287	98.6557	81.945	152.374	96.7536	0.0994154	0.432597	0.58471	0	54.7287	96.1001	80.6571	154.212	84.2814	0.0845863	0.263175	0.375489	0
P78540	ARG2	2	1	10.6655	2.69649e-10	1.87467e-07	Infinity	1	D-MI-6H	D-MI-Ctrl	Arginase-2_ mitochondrial OS=Homo sapiens OX=9606 GN=ARG2 PE=1 SV=1	0	0	0	0	0	0	215.475	275.609	289.987	0	0	0	0	0	0	131.086	176.991	160.056
P0DMV8;P0DMV9	HSPA1A	66	31	780.403	2.22879e-09	4.97629e-07	13.971	1	D-MI-6H	D-MI-Ctrl	Heat shock 70 kDa protein 1A OS=Homo sapiens OX=9606 GN=HSPA1A PE=1 SV=1	7077.31	6726.11	6724.52	10847.2	11320.4	10905.1	89883.2	92498.4	104414	7077.31	6551.88	6618.84	10978.1	9861.14	9278.44	54681.3	59400.7	57630.6
P53396	ACLY	39	22	274.699	2.40511e-09	4.97629e-07	7.88506	1	D-MI-6H	D-MI-0H	ATP-citrate synthase OS=Homo sapiens OX=9606 GN=ACLY PE=1 SV=3	4721.52	4551.92	4553.61	3973.6	4273.06	3967.44	30710.1	31428.7	34170.1	4721.52	4434.01	4482.04	4021.54	3722.23	3375.65	18682.8	20182.9	18860
Q5K651	SAMD9	4	2	23.4369	3.31166e-08	4.11939e-06	34.0331	1	D-MI-6H	D-MI-Ctrl	Sterile alpha motif domain-containing protein 9 OS=Homo sapiens OX=9606 GN=SAMD9 PE=1 SV=1	358.85	315.486	294.678	668.426	824.3	722.386	9719.91	11265.3	11993.3	358.85	307.314	290.046	676.491	718.042	614.633	5913.2	7234.37	6619.61
Q5TDH0	DDI2	2	2	11.2247	4.83897e-08	4.7292e-06	2.08877	1	D-MI-6H	D-MI-Ctrl	Protein DDI1 homolog 2 OS=Homo sapiens OX=9606 GN=DDI2 PE=1 SV=1	955.623	985.192	984.317	1604.2	1537.58	1553.6	1974.23	2057.92	2077.78	955.623	959.672	968.847	1623.55	1339.37	1321.86	1201.04	1321.56	1146.82
P34931	HSPA1L	28	1	322.241	5.4419e-08	4.7292e-06	3.94615	1	D-MI-6H	D-MI-Ctrl	Heat shock 70 kDa protein 1-like OS=Homo sapiens OX=9606 GN=HSPA1L PE=1 SV=2	241.736	225.639	217.71	259.695	249.304	248.423	876.573	865.936	960.94	241.736	219.794	214.289	262.828	217.167	211.367	533.272	556.087	530.384
P35250	RFC2	5	3	27.3217	1.17577e-07	9.08256e-06	3.15361	1	D-MI-6H	D-MI-Ctrl	Replication factor C subunit 2 OS=Homo sapiens OX=9606 GN=RFC2 PE=1 SV=3	6101.21	6137.57	6152.55	12622.2	13909.1	13309.3	18401.6	19200.8	20396.7	6101.21	5978.59	6055.85	12774.5	12116.1	11324.1	11194.8	12330.4	11257.8
Q14203	DCTN1	6	3	32.4388	1.89497e-07	1.31743e-05	2.75515	1	D-MI-6H	D-MI-0H	Dynactin subunit 1 OS=Homo sapiens OX=9606 GN=DCTN1 PE=1 SV=3	4625.48	4816.34	4761.38	3615.55	3828.85	3572.28	10235.2	9518.81	10598.7	4625.48	4691.58	4686.55	3659.17	3335.28	3039.43	6226.66	6112.8	5849.86
P04792	HSPB1	10	7	81.1781	2.58215e-07	1.46325e-05	2.91561	1	D-MI-6H	D-MI-0H	Heat shock protein beta-1 OS=Homo sapiens OX=9606 GN=HSPB1 PE=1 SV=2	10168.8	10331.8	10569.7	8937.98	9367.31	8954.89	26201.2	24688.6	28590.4	10168.8	10064.1	10403.6	9045.83	8159.79	7619.16	15939.7	15854.5	15780.3
Q96I24	FUBP3	20	11	126.562	2.79145e-07	1.46325e-05	8.54494	1	D-MI-6H	D-MI-0H	Far upstream element-binding protein 3 OS=Homo sapiens OX=9606 GN=FUBP3 PE=1 SV=2	1660.31	1668.87	1533.43	521.06	548.321	557.353	4181.05	4326.07	5393.22	1660.31	1625.64	1509.33	527.347	477.638	474.216	2543.59	2778.12	2976.75
Q9NY65	TUBA8	16	1	195.511	3.01999e-07	1.46325e-05	37.622	1	D-MI-6H	D-MI-0H	Tubulin alpha-8 chain OS=Homo sapiens OX=9606 GN=TUBA8 PE=1 SV=1	35.6906	47.0906	36.0876	33.2368	23.0157	34.8859	1042.69	1231.97	1154.14	35.6906	45.8708	35.5204	33.6378	20.0488	29.6822	634.332	791.149	637.021
O00151	PDLIM1	18	11	148.586	3.15705e-07	1.46325e-05	2.78884	1	D-MI-6H	D-MI-Ctrl	PDZ and LIM domain protein 1 OS=Homo sapiens OX=9606 GN=PDLIM1 PE=1 SV=4	1703.43	1687.46	1563	1863.17	1925.94	1903.91	4442.31	4432.69	4940.59	1703.43	1643.75	1538.43	1885.65	1677.67	1619.92	2702.52	2846.59	2726.93
O43151	TET3	2	1	18.3309	3.96538e-07	1.68737e-05	4.32911	1	D-MI-6H	D-MI-0H	Methylcytosine dioxygenase TET3 OS=Homo sapiens OX=9606 GN=TET3 PE=1 SV=4	13233.9	12262.8	11294.3	6479.84	6852.74	6558.08	26577.8	29038.1	30493	13233.9	11945.2	11116.8	6558.02	5969.38	5579.86	16168.9	18647.7	16830.4
P07196	NEFL	6	1	37.5605	4.2599e-07	1.68737e-05	2.82476	1	D-MI-6H	D-MI-Ctrl	Neurofilament light polypeptide OS=Homo sapiens OX=9606 GN=NEFL PE=1 SV=3	781.54	737.464	700.444	1261.96	1334.39	1300.64	1974.59	2138.12	2156.69	781.54	718.361	689.435	1277.19	1162.37	1106.63	1201.26	1373.06	1190.37
O95817	BAG3	15	8	103.674	4.36875e-07	1.68737e-05	5.00889	1	D-MI-6H	D-MI-Ctrl	BAG family molecular chaperone regulator 3 OS=Homo sapiens OX=9606 GN=BAG3 PE=1 SV=3	1406.68	1261.8	1214.97	1559.09	1749.13	1640.54	6291.16	6007.56	7153.1	1406.68	1229.12	1195.88	1577.9	1523.66	1395.83	3827.29	3857.93	3948.1
Q12972	PPP1R8	10	4	54.7656	5.02144e-07	1.83739e-05	8.09282	1	D-MI-6H	D-MI-0H	Nuclear inhibitor of protein phosphatase 1 OS=Homo sapiens OX=9606 GN=PPP1R8 PE=1 SV=2	1439.31	1377.87	1495.08	573.64	644.8	562.439	4452.17	4361.22	5598.94	1439.31	1342.17	1471.58	580.562	561.68	478.544	2708.52	2800.69	3090.29
P35247	SFTPD	6	3	32.4454	5.54222e-07	1.84874e-05	3.69808	1	D-MI-6H	D-MI-Ctrl	Pulmonary surfactant-associated protein D OS=Homo sapiens OX=9606 GN=SFTPD PE=1 SV=3	1631.46	1654.55	1667.42	2520.68	2561.79	2388.05	5665.39	5848.41	6804.38	1631.46	1611.69	1641.21	2551.1	2231.56	2031.84	3446.6	3755.73	3755.63
Q15435	PPP1R7	2	1	11.1806	5.58428e-07	1.84874e-05	4.57552	1	D-MI-6H	D-MI-0H	Protein phosphatase 1 regulatory subunit 7 OS=Homo sapiens OX=9606 GN=PPP1R7 PE=1 SV=1	717.329	692.515	673.778	428.608	368.789	388.969	1862.17	1632.37	1933.7	717.329	674.577	663.189	433.779	321.249	330.949	1132.87	1048.27	1067.29
Q9Y4L1	HYOU1	40	27	281.094	6.93135e-07	2.1904e-05	2.02034	1	D-MI-6H	D-MI-Ctrl	Hypoxia up-regulated protein 1 OS=Homo sapiens OX=9606 GN=HYOU1 PE=1 SV=1	2301.17	2483.88	2493.69	3211.43	3378.71	3194.29	4961.17	4799.33	4945.03	2301.17	2419.53	2454.5	3250.18	2943.17	2717.82	3018.18	3082.04	2729.37
P61163	ACTR1A	5	2	40.1911	1.17601e-06	3.40665e-05	3.95886	1	D-MI-6H	D-MI-Ctrl	Alpha-centractin OS=Homo sapiens OX=9606 GN=ACTR1A PE=1 SV=1	445.861	387.764	431.839	1148.61	1173.96	1186.46	1545.49	1591.85	1872.46	445.861	377.719	425.052	1162.47	1022.63	1009.48	940.213	1022.26	1033.49
P02769	ALB	55	39	637.896	1.7508e-06	4.68155e-05	5.91079	1	D-MI-6H	D-MI-0H	Albumin OS=Bos taurus OX=9913 GN=ALB PE=1 SV=4	23208.8	23153.2	22399.8	9529.59	10705.6	8064.02	54279.2	51488	61503.5	23208.8	22553.5	22047.7	9644.57	9325.59	6861.17	33021.3	33064.6	33946.4
Q99613	EIF3C	29	1	184.542	1.94515e-06	4.82974e-05	2.65333	1	D-MI-6H	D-MI-Ctrl	Eukaryotic translation initiation factor 3 subunit C OS=Homo sapiens OX=9606 GN=EIF3C PE=1 SV=1	1268.3	1319.6	1205.04	2426.6	2414.72	2444.28	3062.99	3371.67	3629.24	1268.3	1285.41	1186.1	2455.88	2103.44	2079.68	1863.4	2165.22	2003.14
B5ME19	EIF3CL	31	2	183.656	1.94515e-06	4.82974e-05	2.65333	1	D-MI-6H	D-MI-Ctrl	Eukaryotic translation initiation factor 3 subunit C-like protein OS=Homo sapiens OX=9606 GN=EIF3CL PE=1 SV=1	338.561	352.256	321.676	647.761	644.589	652.48	817.641	900.04	968.797	338.561	343.131	316.62	655.577	561.497	555.154	497.42	577.988	534.721
P42166	TMPO	21	5	164.255	2.85029e-06	6.61027e-05	2.42257	1	D-MI-6H	D-MI-Ctrl	Lamina-associated polypeptide 2_ isoform alpha OS=Homo sapiens OX=9606 GN=TMPO PE=1 SV=2	2043.29	2130.27	1979.89	1958.89	2101.05	2194.39	4717.86	4751.91	5437.35	2043.29	2075.09	1948.77	1982.53	1830.21	1867.07	2870.16	3051.59	3001.11
P35749	MYH11	61	18	427.973	2.85242e-06	6.61027e-05	2.97906	1	D-MI-6H	D-MI-Ctrl	Myosin-11 OS=Homo sapiens OX=9606 GN=MYH11 PE=1 SV=3	1586.1	1933.02	1699.42	1907.43	2123.45	2064.22	5394.04	4942.91	5209.42	1586.1	1882.95	1672.71	1930.44	1849.72	1756.32	3281.52	3174.24	2875.3
Q8N163	CCAR2	17	9	120.305	3.02935e-06	6.79383e-05	2.3563	1	D-MI-6H	D-MI-0H	Cell cycle and apoptosis regulator protein 2 OS=Homo sapiens OX=9606 GN=CCAR2 PE=1 SV=2	1968.85	2316.22	1998	1858.08	1791.41	1923.84	4357.69	4332.95	4441.83	1968.85	2256.22	1966.6	1880.5	1560.49	1636.88	2651.05	2782.53	2451.64
Q6P656	CFAP161	1	1	5.027	3.39515e-06	7.37626e-05	3.95797	1	D-MI-6H	D-MI-Ctrl	Cilia- and flagella-associated protein 161 OS=Homo sapiens OX=9606 GN=CFAP161 PE=1 SV=1	591.603	471.837	535.575	714.351	747.017	790.413	1963.88	2035.95	2329.03	591.603	459.614	527.157	722.97	650.721	672.513	1194.74	1307.45	1285.49
O94927	HAUS5	3	1	16.9807	4.51142e-06	9.11028e-05	27.4744	1	D-MI-6H	D-MI-Ctrl	HAUS augmin-like complex subunit 5 OS=Homo sapiens OX=9606 GN=HAUS5 PE=1 SV=2	5.78083	5.16319	7.93049	110.509	153.007	127.732	117.816	202.639	198.112	5.78083	5.02944	7.80585	111.842	133.283	108.679	71.6746	130.131	109.346
Q9UHD9	UBQLN2	7	1	48.624	4.70845e-06	9.11028e-05	6.63975	1	D-MI-6H	D-MI-Ctrl	Ubiquilin-2 OS=Homo sapiens OX=9606 GN=UBQLN2 PE=1 SV=2	26.3334	20.8124	17.8739	32.345	26.0684	26.0835	148.677	140.446	142.591	26.3334	20.2732	17.593	32.7353	22.708	22.1928	90.449	90.1918	78.7023
Q15459	SF3A1	30	16	214.744	4.71745e-06	9.11028e-05	2.48867	1	D-MI-6H	D-MI-Ctrl	Splicing factor 3A subunit 1 OS=Homo sapiens OX=9606 GN=SF3A1 PE=1 SV=1	13870.6	13707.1	13558.6	20355.1	23005.5	23382.3	34947.7	31517.7	35909.2	13870.6	13352	13345.5	20600.7	20039.9	19894.6	21260.7	20240.1	19819.8
Q9BY67	CADM1	4	1	20.9186	5.36568e-06	0.000100799	2.55873	1	D-MI-6H	D-MI-Ctrl	Cell adhesion molecule 1 OS=Homo sapiens OX=9606 GN=CADM1 PE=1 SV=2	3961.7	4362.77	4711.48	7517.28	8358.24	8024.42	10588.9	11320	11446.6	3961.7	4249.76	4637.43	7607.98	7280.8	6827.48	6441.84	7269.51	6317.88
Q13263	TRIM28	35	24	340.636	5.81436e-06	0.000103649	2.82978	1	D-MI-6H	D-MI-Ctrl	Transcription intermediary factor 1-beta OS=Homo sapiens OX=9606 GN=TRIM28 PE=1 SV=5	19237.6	18485.3	18378.4	35177.5	38972.9	38141.9	49270	49749	59735	19237.6	18006.5	18089.5	35602	33949	32452.6	29973.9	31947.8	32970.3
P05062	ALDOB	1	1	5.1114	6.39925e-06	0.000111223	22.4704	1	D-MI-6H	D-MI-Ctrl	Fructose-bisphosphate aldolase B OS=Homo sapiens OX=9606 GN=ALDOB PE=1 SV=2	54.7903	60.4238	100.329	1097.23	1009.44	825.981	1687.37	1297.14	1858.84	54.7903	58.8586	98.7523	1110.46	879.319	702.775	1026.53	832.998	1025.97
P50822	L1	1	1	5.5527	6.89832e-06	0.000112947	3.18012	1	D-MI-6H	D-MI-Ctrl	Major capsid protein L1 OS=Human papillomavirus type 61 OX=37116 GN=L1 PE=3 SV=2	645.07	644.857	581.872	1082.54	1137.79	900.022	1942.03	1961.05	2049.47	645.07	628.153	572.727	1095.6	991.118	765.772	1181.45	1259.35	1131.19
P20700	LMNB1	36	17	281.029	6.99738e-06	0.000112947	2.9199	1	D-MI-6H	D-MI-Ctrl	Lamin-B1 OS=Homo sapiens OX=9606 GN=LMNB1 PE=1 SV=2	14868.6	14622.9	15868.5	27355.1	28653.5	29930.7	39731.8	42974.9	49739.8	14868.6	14244.1	15619.1	27685.1	24959.8	25466.1	24171.3	27597.6	27453.6
P00491	PNP	13	8	112.927	7.14824e-06	0.000112947	2.54907	1	D-MI-6H	D-MI-Ctrl	Purine nucleoside phosphorylase OS=Homo sapiens OX=9606 GN=PNP PE=1 SV=2	1789.33	1681.84	1648.13	3105.26	3307.28	3406.89	4024.62	4185.8	4839.03	1789.33	1638.27	1622.22	3142.73	2880.95	2898.71	2448.42	2688.04	2670.87
Q96NB3	ZNF830	1	1	10.4468	8.50502e-06	0.000123186	2.45815	1	D-MI-6H	D-MI-Ctrl	Zinc finger protein 830 OS=Homo sapiens OX=9606 GN=ZNF830 PE=1 SV=2	14147.4	13402.8	12195.4	22648.6	22175.5	22862.9	30070.9	32162.4	35467.2	14147.4	13055.6	12003.7	22921.9	19316.9	19452.6	18293.9	20654.1	19575.9
P33240	CSTF2	17	6	106.793	8.68998e-06	0.000123296	3.45644	1	D-MI-6H	D-MI-0H	Cleavage stimulation factor subunit 2 OS=Homo sapiens OX=9606 GN=CSTF2 PE=1 SV=1	3212.09	2773.23	2652.82	2397.88	2488.45	3119.41	9418.33	9053.89	9199.17	3212.09	2701.39	2611.13	2426.81	2167.67	2654.11	5729.73	5814.23	5077.42
P23381	WARS1	17	9	153.444	1.05484e-05	0.000146441	2.12317	1	D-MI-6H	D-MI-Ctrl	Tryptophan--tRNA ligase_ cytoplasmic OS=Homo sapiens OX=9606 GN=WARS1 PE=1 SV=2	8577.68	8232.8	8184.51	11891	13538.7	12970.1	16693.9	17344.5	19030.2	8577.68	8019.54	8055.88	12034.4	11793.5	11035.4	10155.9	11138.3	10503.6
P22033	MMUT	2	1	10.1948	1.11638e-05	0.000146441	2.04251	1	D-MI-6H	D-MI-Ctrl	Methylmalonyl-CoA mutase_ mitochondrial OS=Homo sapiens OX=9606 GN=MMUT PE=1 SV=4	321.278	304.866	292.962	493.65	477.571	484.126	572.922	672.63	631.734	321.278	296.968	288.357	499.606	416.008	411.913	348.543	431.95	348.681
P52272	HNRNPM	48	31	421.826	1.32229e-05	0.00016416	2.0871	1	D-MI-6H	D-MI-Ctrl	Heterogeneous nuclear ribonucleoprotein M OS=Homo sapiens OX=9606 GN=HNRNPM PE=1 SV=3	5682.56	5510.77	5466.87	8664.35	9519.67	9468.89	10805.9	11265.7	12700	5682.56	5368.02	5380.95	8768.89	8292.52	8056.48	6573.9	7234.61	7009.65
Q5TB80	CEP162	6	4	32.4177	1.42522e-05	0.000167941	4.4941	1	D-MI-6H	D-MI-Ctrl	Centrosomal protein of 162 kDa OS=Homo sapiens OX=9606 GN=CEP162 PE=1 SV=2	2328.89	1827.51	1787.45	3426.71	3956.35	3339.44	7875.18	8951.72	9885.37	2328.89	1780.17	1759.36	3468.05	3446.35	2841.32	4790.94	5748.62	5456.16
Q92769	HDAC2	10	5	63.0692	1.50258e-05	0.000171388	12.9396	1	D-MI-6H	D-MI-Ctrl	Histone deacetylase 2 OS=Homo sapiens OX=9606 GN=HDAC2 PE=1 SV=2	196.862	201.3	112.954	298.704	309.263	273.464	1841.91	2190.69	2581.05	196.862	196.086	111.179	302.308	269.397	232.674	1120.54	1406.82	1424.59
P0C7T5	ATXN1L	2	1	10.8926	1.50378e-05	0.000171388	5.13069	1	D-MI-6H	D-MI-0H	Ataxin-1-like OS=Homo sapiens OX=9606 GN=ATXN1L PE=1 SV=1	1450.79	1450.57	1843.12	1445.66	1841	1261.06	6900.95	8025.87	8406.13	1450.79	1413	1814.16	1463.11	1603.68	1072.95	4198.26	5154.06	4639.7
O95786	DDX58	4	3	23.219	1.56623e-05	0.00017485	2.34544	1	D-MI-6H	D-MI-Ctrl	Antiviral innate immune response receptor RIG-I OS=Homo sapiens OX=9606 GN=DDX58 PE=1 SV=2	305.275	288.417	280.997	602.944	661.796	650.323	688.631	604.58	758.318	305.275	280.946	276.581	610.22	576.485	553.319	418.935	388.25	418.548
O60493	SNX3	6	2	34.889	1.58445e-05	0.00017485	2.26679	1	D-MI-6H	D-MI-Ctrl	Sorting nexin-3 OS=Homo sapiens OX=9606 GN=SNX3 PE=1 SV=3	1077.91	1060.25	1049.4	1299.55	1407.76	1193.38	2279.65	2300.1	2645.77	1077.91	1032.78	1032.91	1315.23	1226.29	1015.37	1386.85	1477.08	1460.32
P42765	ACAA2	4	3	21.525	1.64888e-05	0.000176895	2.5258	1	D-MI-6H	D-MI-Ctrl	3-ketoacyl-CoA thiolase_ mitochondrial OS=Homo sapiens OX=9606 GN=ACAA2 PE=1 SV=2	617.392	651.186	603.563	817.961	908.431	1016.6	1524.39	1516.58	1687.69	617.392	634.318	594.077	827.831	791.328	864.963	927.377	973.917	931.507
O43290	SART1	12	8	71.108	1.67642e-05	0.000176895	2.30011	1	D-MI-6H	D-MI-0H	U4/U6.U5 tri-snRNP-associated protein 1 OS=Homo sapiens OX=9606 GN=SART1 PE=1 SV=1	2977.03	3192.69	3031.58	2751.59	2517.7	2944.33	6580.89	6665.75	5645.62	2977.03	3109.98	2983.93	2784.79	2193.15	2505.14	4003.55	4280.61	3116.06
Q9UPZ6	THSD7A	6	1	38.3112	1.67932e-05	0.000176895	13.0464	1	D-MI-6H	D-MI-Ctrl	Thrombospondin type-1 domain-containing protein 7A OS=Homo sapiens OX=9606 GN=THSD7A PE=1 SV=4	65.1165	37.8323	49.4302	167.862	155.105	171.032	777.648	499.797	710.552	65.1165	36.8523	48.6533	169.887	135.111	145.52	473.09	320.96	392.184
P30044	PRDX5	7	4	45.5696	2.1289e-05	0.000205565	2.13128	1	D-MI-6H	D-MI-0H	Peroxiredoxin-5_ mitochondrial OS=Homo sapiens OX=9606 GN=PRDX5 PE=1 SV=4	2448.34	2292.71	2049.99	1928.31	2147.45	1971.68	4042.49	4353.13	4493.2	2448.34	2233.32	2017.77	1951.58	1870.62	1677.58	2459.29	2795.5	2479.99
Q92598	HSPH1	40	22	335.957	2.20055e-05	0.000209573	2.2805	1	D-MI-6H	D-MI-Ctrl	Heat shock protein 105 kDa OS=Homo sapiens OX=9606 GN=HSPH1 PE=1 SV=1	3175.95	3404.88	3167.59	4050.17	4636.4	4645.94	7548.93	6740.29	7942.06	3175.95	3316.68	3117.8	4099.04	4038.74	3952.94	4592.46	4328.48	4383.56
Q9UHD1	CHORDC1	15	11	124.419	2.26106e-05	0.000209594	2.52452	1	D-MI-6H	D-MI-Ctrl	Cysteine and histidine-rich domain-containing protein 1 OS=Homo sapiens OX=9606 GN=CHORDC1 PE=1 SV=2	4281.9	3944.21	3873.63	7305.4	7594.84	7702.54	9125.13	9780.78	11640.1	4281.9	3842.04	3812.75	7393.54	6615.81	6553.61	5551.36	6281.02	6424.67
Q16513	PKN2	4	1	20.8924	2.4454e-05	0.000219811	2.94284	1	D-MI-6H	D-MI-Ctrl	Serine/threonine-protein kinase N2 OS=Homo sapiens OX=9606 GN=PKN2 PE=1 SV=1	671.562	699.989	713.079	1038.15	1144.58	1089.02	1715	2291.51	2128.23	671.562	681.856	701.871	1050.67	997.035	926.577	1043.34	1471.56	1174.66
P15311	EZR	41	18	398.879	2.47639e-05	0.000219811	2.07626	1	D-MI-6H	D-MI-Ctrl	Ezrin OS=Homo sapiens OX=9606 GN=EZR PE=1 SV=4	9185.79	8904.22	8381.2	8793.31	10228.6	9893.5	17687.4	17323.5	19950.1	9185.79	8673.56	8249.47	8899.41	8910.07	8417.76	10760.3	11124.8	11011.3
Q6ZRK6	CCDC73	11	8	62.9066	2.98792e-05	0.000253328	2.15684	1	D-MI-6H	D-MI-0H	Coiled-coil domain-containing protein 73 OS=Homo sapiens OX=9606 GN=CCDC73 PE=2 SV=2	1171.05	1138.09	1053.4	915.149	1057.74	1072.22	2069.57	2109.22	2389.02	1171.05	1108.61	1036.85	926.191	921.391	912.283	1259.05	1354.5	1318.6
Q96QS3	ARX	3	2	23.623	3.40158e-05	0.000281533	2.12751	1	D-MI-6H	D-MI-Ctrl	Homeobox protein ARX OS=Homo sapiens OX=9606 GN=ARX PE=1 SV=1	1033.09	921.688	1019.93	1095.84	1099.02	1222.73	1893.55	2230.58	2204.59	1033.09	897.812	1003.9	1109.06	957.344	1040.35	1151.96	1432.43	1216.81
O60828	PQBP1	3	2	18.3025	4.07239e-05	0.00032543	3.74697	1	D-MI-6H	D-MI-0H	Polyglutamine-binding protein 1 OS=Homo sapiens OX=9606 GN=PQBP1 PE=1 SV=1	614.392	474.701	470.77	418.613	441.067	325.566	1420.31	1578.78	1441.98	614.392	462.405	463.371	423.664	384.21	277.003	864.062	1013.86	795.889
Q9QNB3	RDRP_ROTHK	5	3	38.5585	4.28003e-05	0.000334337	2.35417	1	D-MI-6H	D-MI-Ctrl	RNA-directed RNA polymerase OS=Rotavirus A (strain RVA/Human/Japan/KU/1995/G1P1A[8]) OX=10952 PE=2 SV=1	821.042	763.299	715.428	1250.81	1472.99	1287.1	1751.39	1672.71	1989.94	821.042	743.527	704.184	1265.9	1283.11	1095.12	1065.48	1074.18	1098.34
P13796	LCP1	15	2	96.6621	4.6696e-05	0.000349837	2.47327	1	D-MI-6H	D-MI-Ctrl	Plastin-2 OS=Homo sapiens OX=9606 GN=LCP1 PE=1 SV=6	2054.23	1819.47	1694.57	2164.12	2553.45	2561.15	4364.88	4414.17	4992.77	2054.23	1772.34	1667.93	2190.23	2224.29	2179.12	2655.42	2834.69	2755.72
A0MZ66	SHTN1	5	1	24.8012	4.69342e-05	0.000349837	5.18656	1	D-MI-6H	D-MI-0H	Shootin-1 OS=Homo sapiens OX=9606 GN=SHTN1 PE=1 SV=4	326.653	316.495	269.724	131.806	130.509	96.0947	496.238	670.638	692.041	326.653	308.297	265.484	133.397	113.686	81.7609	301.891	430.67	381.967
Q12840	KIF5A	9	4	48.2256	4.74245e-05	0.000349837	2.94211	1	D-MI-6H	D-MI-Ctrl	Kinesin heavy chain isoform 5A OS=Homo sapiens OX=9606 GN=KIF5A PE=1 SV=2	451.583	369.036	353.111	1002.12	943.298	977.259	1297.18	1174.79	981.279	451.583	359.477	347.561	1014.22	821.7	831.489	789.154	754.425	541.61
Q9NRX2	MRPL17	1	1	5.4117	5.00901e-05	0.000351758	6.71427	1	D-MI-6H	D-MI-Ctrl	39S ribosomal protein L17_ mitochondrial OS=Homo sapiens OX=9606 GN=MRPL17 PE=1 SV=1	136.754	200.962	230.158	900.518	1170.6	1148.64	1317.08	1022.02	1473.75	136.754	195.757	226.54	911.384	1019.7	977.307	801.258	656.324	813.428
P11388	TOP2A	7	2	45.7496	5.07434e-05	0.000352782	2.33986	1	D-MI-6H	D-MI-Ctrl	DNA topoisomerase 2-alpha OS=Homo sapiens OX=9606 GN=TOP2A PE=1 SV=3	280.413	240.764	273.502	455.315	557.197	477.329	648.662	572.642	638.136	280.413	234.527	269.204	460.809	485.37	406.129	394.62	367.739	352.215
O60522	TDRD6	9	4	56.4869	6.34301e-05	0.000413596	17.0203	1	D-MI-6H	D-MI-Ctrl	Tudor domain-containing protein 6 OS=Homo sapiens OX=9606 GN=TDRD6 PE=2 SV=2	112.931	59.8855	66.6201	80.7519	118.686	187.977	1323.64	1437.23	1314.42	112.931	58.3342	65.5731	81.7263	103.386	159.938	805.252	922.958	725.483
P08758	ANXA5	20	12	164.975	6.36551e-05	0.000413596	2.0953	1	D-MI-6H	D-MI-Ctrl	Annexin A5 OS=Homo sapiens OX=9606 GN=ANXA5 PE=1 SV=2	8556.81	7894.95	7469.33	9462.5	10086.2	11005.5	15454.8	16388.1	18279	8556.81	7690.44	7351.94	9576.68	8785.98	9363.89	9402.09	10524.1	10089
Q5VYK3;Q96N20	ECPAS	14	7	73.8765	6.50713e-05	0.000418883	4.36025	1	D-MI-6H	D-MI-Ctrl	Proteasome adapter and scaffold protein ECM29 OS=Homo sapiens OX=9606 GN=ECPAS PE=1 SV=2	116.819	103.157	87.7688	104.546	164.286	131.452	405.757	464.96	471.124	116.819	100.484	86.3894	105.807	143.108	111.844	246.846	298.588	260.033
P25787	PSMA2	3	2	17.8577	7.27385e-05	0.000455584	4.79204	1	D-MI-6H	D-MI-Ctrl	Proteasome subunit alpha type-2 OS=Homo sapiens OX=9606 GN=PSMA2 PE=1 SV=2	202.907	285.861	302.853	1031.03	1030.83	831.069	1064.07	1226.33	1503.09	202.907	278.456	298.094	1043.47	897.95	707.105	647.336	787.523	829.618
Q96DR4	STARD4	2	1	15.8678	8.03588e-05	0.0004821	2.55313	1	D-MI-6H	D-MI-Ctrl	StAR-related lipid transfer protein 4 OS=Homo sapiens OX=9606 GN=STARD4 PE=1 SV=1	677.736	824.373	645.411	1643.35	1958.71	1859.77	1955.18	1581.19	1946.52	677.736	803.018	635.267	1663.18	1706.22	1582.36	1189.46	1015.41	1074.37
P06794	L1	2	1	10.7186	8.11326e-05	0.0004821	4.24401	1	D-MI-6H	D-MI-Ctrl	Major capsid protein L1 OS=Human papillomavirus type 18 OX=333761 GN=L1 PE=1 SV=1	528.221	554.548	547.195	2530.5	2315.62	1688.19	1919.55	2131.76	2866.28	528.221	540.183	538.595	2561.03	2017.12	1436.38	1167.78	1368.98	1582.02
P22102	GART	31	15	205.887	8.38542e-05	0.000489897	2.13194	1	D-MI-6H	D-MI-Ctrl	Trifunctional purine biosynthetic protein adenosine-3 OS=Homo sapiens OX=9606 GN=GART PE=1 SV=1	3057.46	2696.22	2693.64	4426.97	4428.85	4240.35	5425.04	5775.32	6808.86	3057.46	2626.37	2651.31	4480.38	3857.94	3607.85	3300.38	3708.79	3758.1
Q9BUP0	EFHD1	5	1	29.1179	8.65994e-05	0.000497573	2.26414	1	D-MI-6H	D-MI-0H	EF-hand domain-containing protein D1 OS=Homo sapiens OX=9606 GN=EFHD1 PE=1 SV=1	2810.97	2768.74	2528.26	2476.64	2642.91	2297.48	4775.97	5744.49	6272.76	2810.97	2697.02	2488.52	2506.53	2302.22	1954.78	2905.51	3689	3462.2
Q08J23	NSUN2	8	2	42.2838	9.31397e-05	0.000522204	7.01477	1	D-MI-6H	D-MI-0H	RNA cytosine C(5)-methyltransferase NSUN2 OS=Homo sapiens OX=9606 GN=NSUN2 PE=1 SV=2	1289.05	1332.35	1003.21	312.118	149.811	235.27	1579.36	1727.35	1583.99	1289.05	1297.84	987.447	315.884	130.5	200.177	960.816	1109.27	874.272
Q13643	FHL3	2	1	10.4002	9.79448e-05	0.000543657	3.08339	1	D-MI-6H	D-MI-Ctrl	Four and a half LIM domains protein 3 OS=Homo sapiens OX=9606 GN=FHL3 PE=1 SV=4	237.046	224.853	194.667	351.433	415.102	365.629	563.238	784.426	676.785	237.046	219.028	191.607	355.674	361.592	311.091	342.652	503.743	373.547
Q15102	PAFAH1B3	5	2	29.9158	9.93677e-05	0.000543657	2.20665	1	D-MI-6H	D-MI-Ctrl	Platelet-activating factor acetylhydrolase IB subunit alpha1 OS=Homo sapiens OX=9606 GN=PAFAH1B3 PE=1 SV=1	326.398	305.632	326.572	390.488	513.564	457.703	693.783	676.21	745.304	326.398	297.715	321.44	395.2	447.362	389.431	422.07	434.249	411.365
A8MWA6;A8MX19;A8MXZ1;P0C7X0;A6NDY2;A6NEW6;A6NJQ4;A6NNJ1;A8MXJ8;P0C7V4;P0C7W8;P0C7W9	FAM90A22	3	2	22.1137	0.000109964	0.000581505	4.77084	1	D-MI-6H	D-MI-Ctrl	Putative protein FAM90A22P OS=Homo sapiens OX=9606 GN=FAM90A22P PE=5 SV=1	1313.34	1888.35	2383.8	5123.35	5130.25	6059.85	8699.08	8819.45	9128.89	1313.34	1839.43	2346.33	5185.17	4468.93	5155.94	5292.17	5663.68	5038.63
O14776	TCERG1	10	5	49.8998	0.000112966	0.000581757	2.03812	1	D-MI-6H	D-MI-0H	Transcription elongation regulator 1 OS=Homo sapiens OX=9606 GN=TCERG1 PE=1 SV=2	931.005	1073.12	851.497	957.891	825.955	956.103	1736.7	1949.14	1898.5	931.005	1045.32	838.114	969.449	719.483	813.488	1056.54	1251.7	1047.86
Q8WZ73	RFFL	1	1	5.618	0.00011637	0.00059488	2.6831	1	D-MI-6H	D-MI-Ctrl	E3 ubiquitin-protein ligase rififylin OS=Homo sapiens OX=9606 GN=RFFL PE=1 SV=1	1010.06	1148.19	1136.94	1690.19	1546.32	1327.15	2669.31	2747.62	3424.37	1010.06	1118.45	1119.07	1710.59	1346.99	1129.19	1623.9	1764.47	1890.06
Q9Y3D8	AK6	1	1	6.1977	0.000128199	0.000625791	5.05295	1	D-MI-6H	D-MI-Ctrl	Adenylate kinase isoenzyme 6 OS=Homo sapiens OX=9606 GN=AK6 PE=1 SV=1	85.9229	96.5514	57.79	182.642	155.558	140.764	362.485	384.189	467.37	85.9229	94.0504	56.8818	184.846	135.506	119.767	220.521	246.719	257.962
A2A3N6	PIPSL	9	2	54.3703	0.000128742	0.000625791	4.18275	1	D-MI-6H	D-MI-0H	Putative PIP5K1A and PSMD4-like protein OS=Homo sapiens OX=9606 GN=PIPSL PE=5 SV=1	83.6592	51.2181	52.8949	47.4947	42.9051	39.3788	191.987	167.198	183.647	83.6592	49.8913	52.0636	48.0678	37.3743	33.505	116.797	107.371	101.362
P35659	DEK	13	9	96.0497	0.000136414	0.000647929	2.00005	1	D-MI-6H	D-MI-Ctrl	Protein DEK OS=Homo sapiens OX=9606 GN=DEK PE=1 SV=1	4367.96	4359.31	3990.68	6062.4	6481.7	6364.9	8408.75	7456	9571.8	4367.96	4246.39	3927.96	6135.55	5646.16	5415.5	5115.55	4788.1	5283.09
Q6ZV77	LINC02908	3	1	18.06	0.000136999	0.000647929	6.23987	1	D-MI-6H	D-MI-Ctrl	Putative uncharacterized protein LINC02908 OS=Homo sapiens OX=9606 GN=LINC02908 PE=5 SV=1	346.065	373.012	450.13	540.668	966.126	994.75	2442.17	2299.61	2553.92	346.065	363.35	443.056	547.192	841.585	846.37	1485.72	1476.76	1409.62
Q8TEX9	IPO4	20	11	130.14	0.000162983	0.000726347	2.56483	1	D-MI-6H	D-MI-0H	Importin-4 OS=Homo sapiens OX=9606 GN=IPO4 PE=1 SV=2	6003.92	6169.71	5500.63	3549.34	4143.64	4836.8	9792.51	10268.3	12076	6003.92	6009.89	5414.18	3592.17	3609.5	4115.33	5957.37	6594.07	6665.26
P51149	RAB7A	11	3	87.4293	0.000172028	0.00074937	2.26411	1	D-MI-6H	D-MI-0H	Ras-related protein Rab-7a OS=Homo sapiens OX=9606 GN=RAB7A PE=1 SV=1	2425.66	2959.01	2857.83	2297.74	2875.9	2548.27	5144.84	5918.87	6419.55	2425.66	2882.36	2812.92	2325.47	2505.18	2168.16	3129.92	3800.98	3543.23
Q9H1E3	NUCKS1	6	5	34.6654	0.000173722	0.00074937	2.43203	1	D-MI-6H	D-MI-Ctrl	Nuclear ubiquitous casein and cyclin-dependent kinase substrate 1 OS=Homo sapiens OX=9606 GN=NUCKS1 PE=1 SV=1	1033.58	975.446	1058.28	1638.59	1684.8	1267.71	2242.55	2692.92	2524.32	1033.58	950.179	1041.64	1658.36	1467.62	1078.62	1364.27	1729.34	1393.28
P63261	ACTG1	40	2	537.674	0.000206582	0.000849833	2.12551	0.999999	D-MI-6H	D-MI-0H	Actin_ cytoplasmic 2 OS=Homo sapiens OX=9606 GN=ACTG1 PE=1 SV=1	1215.74	1199.88	1226.5	699.525	839.256	721.748	1562.08	1408.67	1834.03	1215.74	1168.8	1207.23	707.966	731.07	614.09	950.309	904.621	1012.28
P55795	HNRNPH2	19	3	180.859	0.000238002	0.000914698	2.83359	0.999997	D-MI-6H	D-MI-Ctrl	Heterogeneous nuclear ribonucleoprotein H2 OS=Homo sapiens OX=9606 GN=HNRNPH2 PE=1 SV=1	474.425	488.181	486.455	472.174	493.326	737.659	1300.59	1368.41	1437.05	474.425	475.536	478.81	477.871	429.732	627.628	791.227	878.769	793.168
Q05655	PRKCD	2	1	14.1134	0.000241114	0.000921038	2.40613	0.999997	D-MI-6H	D-MI-Ctrl	Protein kinase C delta type OS=Homo sapiens OX=9606 GN=PRKCD PE=1 SV=2	484.753	423.208	471.695	494.198	464.997	487.135	875.403	1141.25	1302.98	484.753	412.245	464.282	500.161	405.056	414.473	532.56	732.886	719.169
Q8N1F7	NUP93	13	3	72.3844	0.000258996	0.000969464	2.24848	0.999996	D-MI-6H	D-MI-Ctrl	Nuclear pore complex protein Nup93 OS=Homo sapiens OX=9606 GN=NUP93 PE=1 SV=2	1349.15	1615.86	1614.95	2826.83	3081.82	3269.28	3081.76	3162.85	4053.37	1349.15	1574	1589.57	2860.94	2684.55	2781.62	1874.82	2031.12	2237.23
Q96QC0	PPP1R10	2	1	11.4993	0.000273411	0.000994994	15.3666	0.999995	D-MI-6H	D-MI-Ctrl	Serine/threonine-protein phosphatase 1 regulatory subunit 10 OS=Homo sapiens OX=9606 GN=PPP1R10 PE=1 SV=1	91.2118	44.2339	27.4834	278.031	261.665	253.265	621.849	921.522	960.297	91.2118	43.0881	27.0514	281.385	227.934	215.487	378.308	591.783	530.029
Q14257	RCN2	8	4	46.9416	0.000279627	0.00100209	2.0065	0.999994	D-MI-6H	D-MI-Ctrl	Reticulocalbin-2 OS=Homo sapiens OX=9606 GN=RCN2 PE=1 SV=1	817.661	799.497	754.834	704.283	889.871	832.63	1367.68	1641.8	1749.92	817.661	778.787	742.971	712.781	775.16	708.432	832.039	1054.33	965.854
Q9NQ31	AKIP1	4	2	26.9869	0.000349232	0.00121296	3.90654	0.999983	D-MI-6H	D-MI-Ctrl	A-kinase-interacting protein 1 OS=Homo sapiens OX=9606 GN=AKIP1 PE=1 SV=2	3461.15	3022.52	1820.83	3480.89	3547.99	3992.83	10570.7	10505	11366.1	3461.15	2944.23	1792.21	3522.89	3090.63	3397.25	6430.81	6746.13	6273.43
P08240	SRPRA	6	2	37.0258	0.000397023	0.00130228	2.54246	0.999969	D-MI-6H	D-MI-0H	Signal recognition particle receptor subunit alpha OS=Homo sapiens OX=9606 GN=SRPRA PE=1 SV=2	651.629	454.101	464.801	350.555	385.779	325.503	883.213	966.888	849.578	651.629	442.338	457.496	354.785	336.049	276.95	537.312	620.916	468.918
Q14651	PLS1	17	5	94.6521	0.000397111	0.00130228	2.35961	0.999969	D-MI-6H	D-MI-Ctrl	Plastin-1 OS=Homo sapiens OX=9606 GN=PLS1 PE=1 SV=2	666.837	684.205	590.418	1265.19	1564.38	1530.78	1246.68	1526.36	1808.04	666.837	666.481	581.138	1280.46	1362.72	1302.44	758.432	980.2	997.935
Q9NZN4	EHD2	4	1	20.7297	0.000411072	0.0013231	4.17052	0.999964	D-MI-6H	D-MI-Ctrl	EH domain-containing protein 2 OS=Homo sapiens OX=9606 GN=EHD2 PE=1 SV=2	1383.67	1527.94	1552.09	1431.73	1727.21	1696.99	5652.73	4247.95	8715.26	1383.67	1488.36	1527.7	1449.01	1504.56	1443.87	3438.9	2727.95	4810.33
Q9UNH7	SNX6	2	1	11.2904	0.000442128	0.00137838	2.1674	0.99995	D-MI-6H	D-MI-Ctrl	Sorting nexin-6 OS=Homo sapiens OX=9606 GN=SNX6 PE=1 SV=1	127.606	129.141	101.901	252.828	291.083	207.155	253.482	263.348	260.502	127.606	125.796	100.299	255.879	253.56	176.256	154.208	169.117	143.782
P59047	NLRP5	11	3	61.0174	0.000448879	0.00139319	7.43639	0.999947	D-MI-6H	D-MI-0H	NACHT_ LRR and PYD domains-containing protein 5 OS=Homo sapiens OX=9606 GN=NLRP5 PE=1 SV=2	71.472	73.8688	69.8264	57.0096	26.2396	21.2691	274.736	233.182	269.321	71.472	71.9553	68.729	57.6975	22.8571	18.0965	167.138	149.745	148.65
Q12864	CDH17	1	1	4.7077	0.000479715	0.00143755	Infinity	0.99993	D-MI-6H	D-MI-0H	Cadherin-17 OS=Homo sapiens OX=9606 GN=CDH17 PE=1 SV=3	4.99686	0	0	0	0	0	142.368	75.1573	61.5504	4.99686	0	0	0	0	0	86.611	48.2645	33.9723
P63220	RPS21	5	4	52.5564	0.000501244	0.00148923	3.6322	0.999916	D-MI-6H	D-MI-0H	40S ribosomal protein S21 OS=Homo sapiens OX=9606 GN=RPS21 PE=1 SV=1	2959.22	1797.76	1683.16	1086.88	900.956	911.8	3383.81	3742.85	3405.38	2959.22	1751.19	1656.71	1099.99	784.816	775.794	2058.57	2403.58	1879.58
A7E2U8	C4orf47	2	1	16.013	0.000511191	0.00151232	2.37113	0.99991	D-MI-6H	D-MI-Ctrl	UPF0602 protein C4orf47 OS=Homo sapiens OX=9606 GN=C4orf47 PE=2 SV=1	477.612	371.095	369.548	917.297	975.018	849.751	905.45	813.512	1169.68	477.612	361.482	363.74	928.365	849.331	723	550.839	522.422	645.596
P02768	ALB	14	2	104.17	0.0005392	0.00156848	2.24163	0.999888	D-MI-6H	D-MI-0H	Albumin OS=Homo sapiens OX=9606 GN=ALB PE=1 SV=2	133.159	122.181	152.417	131.528	148.056	125.787	257.159	280.752	370.78	133.159	119.016	150.021	133.115	128.971	107.024	156.445	180.293	204.649
P14324	FDPS	2	1	12.275	0.000609627	0.00166487	4.74158	0.999821	D-MI-6H	D-MI-Ctrl	Farnesyl pyrophosphate synthase OS=Homo sapiens OX=9606 GN=FDPS PE=1 SV=4	71.6679	64.9091	62.9795	173.173	142.716	180.751	199.824	329.877	416.51	71.6679	63.2277	61.9896	175.262	124.319	153.789	121.565	211.841	229.89
P04179	SOD2	1	1	11.3772	0.000717664	0.00189711	2.65645	0.999676	D-MI-6H	D-MI-Ctrl	Superoxide dismutase [Mn]_ mitochondrial OS=Homo sapiens OX=9606 GN=SOD2 PE=1 SV=3	1671.2	2101.59	1628.48	1896.1	2254.08	1422.27	5071.92	4070.01	5206.26	1671.2	2047.15	1602.89	1918.97	1963.51	1210.12	3085.56	2613.68	2873.56
Q92890	UFD1	3	2	16.5622	0.000762086	0.00197695	4.0265	0.9996	D-MI-6H	D-MI-0H	Ubiquitin recognition factor in ER-associated degradation protein 1 OS=Homo sapiens OX=9606 GN=UFD1 PE=1 SV=3	179.932	160.088	95.9496	126.402	130.086	119.848	378.494	518.708	618.112	179.932	155.941	94.4416	127.927	113.317	101.971	230.261	333.104	341.163
Q9H0Q0	CYRIA	6	3	31.2036	0.000895592	0.0022478	3.58431	0.999315	D-MI-6H	D-MI-Ctrl	CYFIP-related Rac1 interactor A OS=Homo sapiens OX=9606 GN=CYRIA PE=2 SV=1	251.456	299.014	267.028	585.483	849.652	752.51	667.289	1176.31	1086.57	251.456	291.268	262.831	592.548	740.126	640.264	405.952	755.401	599.725
Q96C19;P10645	EFHD2	9	5	59.333	0.00109561	0.00255603	2.99193	0.998716	D-MI-6H	D-MI-0H	EF-hand domain-containing protein D2 OS=Homo sapiens OX=9606 GN=EFHD2 PE=1 SV=1	246.667	186.926	166.956	119.602	111.283	73.5149	298.359	308.169	304.214	246.667	182.084	164.332	121.045	96.9374	62.5492	181.509	197.9	167.909
Q9NX63	CHCHD3	9	5	65.6064	0.00117772	0.00269431	2.21104	0.99841	D-MI-6H	D-MI-Ctrl	MICOS complex subunit MIC19 OS=Homo sapiens OX=9606 GN=CHCHD3 PE=1 SV=1	2197.04	1685.83	1517.96	3085.4	4051.15	4353.26	3744.52	4153.88	4043.03	2197.04	1642.16	1494.1	3122.62	3528.93	3703.92	2278.02	2667.54	2231.52
P52566	ARHGDIB	5	4	28.951	0.00140684	0.00298192	2.34877	0.997378	D-MI-6H	D-MI-0H	Rho GDP-dissociation inhibitor 2 OS=Homo sapiens OX=9606 GN=ARHGDIB PE=1 SV=3	441.853	336.175	289.568	216.387	174.701	204.539	522.54	414.742	461.708	441.853	327.467	285.017	218.998	152.181	174.029	317.892	266.339	254.836
A8MPS7	YDJC	1	1	5.5669	0.00144227	0.0030202	2.45323	0.997196	D-MI-6H	D-MI-Ctrl	Carbohydrate deacetylase OS=Homo sapiens OX=9606 GN=YDJC PE=1 SV=1	1726.51	2057.31	2179.11	3039.27	4078.47	3873.64	3967.01	4759.41	5902.01	1726.51	2004.02	2144.86	3075.95	3552.73	3295.84	2413.37	3056.4	3257.57
P53985	SLC16A1	4	4	23.9462	0.00149034	0.00309292	12.9361	0.996939	D-MI-6H	D-MI-0H	Monocarboxylate transporter 1 OS=Homo sapiens OX=9606 GN=SLC16A1 PE=1 SV=3	170.194	200.875	101.684	27.628	23.9675	7.9465	344.661	152.775	272.806	170.194	195.672	100.086	27.9614	20.8779	6.76118	209.678	98.1092	150.573
Q5T655	CFAP58	4	1	26.3837	0.00152059	0.00312769	2.00555	0.996772	D-MI-6H	D-MI-0H	Cilia- and flagella-associated protein 58 OS=Homo sapiens OX=9606 GN=CFAP58 PE=1 SV=1	370.354	362.693	327.243	239.538	173.601	236.231	398.499	493.346	410.501	370.354	353.298	322.1	242.429	151.222	200.994	242.431	316.817	226.573
Q8B9Q8	P	3	2	14.4193	0.00179814	0.00348223	23.257	0.995051	D-MI-6H	D-MI-Ctrl	Phosphoprotein OS=Human metapneumovirus (strain CAN97-83) OX=694067 GN=P PE=1 SV=1	54.2111	70.3488	84.0748	117.804	93.2065	13.0452	1668.45	1509.28	1674.5	54.2111	68.5265	82.7534	119.226	81.1915	11.0994	1015.02	969.227	924.226
Q13409	DYNC1I2	7	3	45.4327	0.00186477	0.00358909	3.02674	0.994591	D-MI-6H	D-MI-0H	Cytoplasmic dynein 1 intermediate chain 2 OS=Homo sapiens OX=9606 GN=DYNC1I2 PE=1 SV=3	408.806	282.901	309.016	198.713	224.97	125.939	524.636	603.232	535.694	408.806	275.572	304.159	201.111	195.97	107.154	319.167	387.383	295.673
Q9BQ39	DDX50	13	7	74.2025	0.00295794	0.00496726	2.25669	0.984952	D-MI-6H	D-MI-0H	ATP-dependent RNA helicase DDX50 OS=Homo sapiens OX=9606 GN=DDX50 PE=1 SV=1	2894.32	2101.98	1705.45	1502.7	1562.28	1626.69	3937.01	3201.72	3448.95	2894.32	2047.53	1678.64	1520.83	1360.89	1384.05	2395.12	2056.08	1903.62
P04271	S100B	1	1	5.7886	0.00301708	0.00501809	2.39088	0.984341	D-MI-6H	D-MI-0H	Protein S100-B OS=Homo sapiens OX=9606 GN=S100B PE=1 SV=2	519.636	439.222	366.085	371.213	273.765	348.988	791.588	632.303	952.56	519.636	427.844	360.332	375.692	238.475	296.932	481.57	406.052	525.759
Q96J84	KIRREL1	3	2	21.7614	0.00304046	0.0050449	2.01569	0.984098	D-MI-6H	D-MI-Ctrl	Kin of IRRE-like protein 1 OS=Homo sapiens OX=9606 GN=KIRREL1 PE=1 SV=2	7643.03	8311.71	7942.88	8379.66	11509.7	10533.3	13897	14683.2	19589.8	7643.03	8096.4	7818.05	8480.76	10026	8962.15	8454.38	9429.29	10812.5
Q9UMX0	UBQLN1	12	5	88.931	0.00309616	0.00510487	4.59743	0.983514	D-MI-6H	D-MI-0H	Ubiquilin-1 OS=Homo sapiens OX=9606 GN=UBQLN1 PE=1 SV=2	365.432	219.409	185.677	232.891	97.6001	211.834	788.415	874.589	830.299	365.432	213.726	182.759	235.702	85.0187	180.236	479.64	561.644	458.278
P39748	FEN1	10	6	75.1893	0.00309863	0.00510487	2.05902	0.983488	D-MI-6H	D-MI-0H	Flap endonuclease 1 OS=Homo sapiens OX=9606 GN=FEN1 PE=1 SV=1	3552.42	3383.98	3077.74	2462.65	2326.92	1545.19	4561.57	4342.95	4138.9	3552.42	3296.32	3029.36	2492.36	2026.97	1314.71	2775.08	2788.95	2284.44
Q96PU8	QKI	15	8	94.591	0.00330756	0.00532528	2.03603	0.981244	D-MI-6H	D-MI-Ctrl	Protein quaking OS=Homo sapiens OX=9606 GN=QKI PE=1 SV=1	2171.13	1867.18	1734.9	2359.91	1634.14	2623.17	3866.92	3769.87	4117.64	2171.13	1818.81	1707.64	2388.38	1423.49	2231.89	2352.48	2420.94	2272.7
P55769	SNU13	5	2	32.3624	0.003329	0.00534506	2.20695	0.981009	D-MI-6H	D-MI-Ctrl	NHP2-like protein 1 OS=Homo sapiens OX=9606 GN=SNU13 PE=1 SV=3	363.072	304.368	205.611	437.723	434.521	398.005	657.636	624.337	644.809	363.072	296.483	202.38	443.004	378.508	338.638	400.079	400.937	355.898
Q9C0E8	LNPK	1	1	5.0395	0.00391828	0.00590152	2.46508	0.97429	D-MI-6H	D-MI-Ctrl	Endoplasmic reticulum junction formation protein lunapark OS=Homo sapiens OX=9606 GN=LNPK PE=1 SV=2	170.041	139.224	90.8713	274.167	352.605	263.354	304.288	300.902	381.178	170.041	135.618	89.4431	277.475	307.152	224.071	185.117	193.233	210.389
P54136	RARS1	27	17	210.896	0.00401413	0.00597587	2.35667	0.973155	D-MI-6H	D-MI-0H	Arginine--tRNA ligase_ cytoplasmic OS=Homo sapiens OX=9606 GN=RARS1 PE=1 SV=2	3065.27	2895.7	3014.91	2380.59	2085.59	4233.65	6918.71	6722.81	6861.09	3065.27	2820.69	2967.52	2409.32	1816.74	3602.15	4209.06	4317.26	3786.93
O43423	ANP32C	2	1	13.5586	0.00419959	0.00612469	2.36956	0.970931	D-MI-6H	D-MI-0H	Acidic leucine-rich nuclear phosphoprotein 32 family member C OS=Homo sapiens OX=9606 GN=ANP32C PE=2 SV=1	316.24	308.347	257.842	216.741	170.049	127.877	362.037	364.465	493.033	316.24	300.36	253.79	219.357	148.128	108.802	220.248	234.052	272.126
O43283	MAP3K13	3	2	17.5734	0.00420218	0.00612469	2.28129	0.9709	D-MI-6H	D-MI-0H	Mitogen-activated protein kinase kinase kinase 13 OS=Homo sapiens OX=9606 GN=MAP3K13 PE=1 SV=1	276.841	281.086	198.476	235.165	245.816	196.79	381.868	566.399	597.928	276.841	273.805	195.356	238.002	214.129	167.436	232.313	363.73	330.022
P24666	ACP1	4	3	27.0565	0.00532446	0.00721581	2.02854	0.956876	D-MI-6H	D-MI-0H	Low molecular weight phosphotyrosine protein phosphatase OS=Homo sapiens OX=9606 GN=ACP1 PE=1 SV=3	2036.83	2021.47	1781.43	2090.91	2045.89	1243.99	3295.14	3751.29	3868.67	2036.83	1969.1	1753.43	2116.14	1782.16	1058.43	2004.63	2409.01	2135.29
P54709	ATP1B3	11	4	88.8274	0.00582975	0.00785466	13.2678	0.950367	D-MI-6H	D-MI-0H	Sodium/potassium-transporting ATPase subunit beta-3 OS=Homo sapiens OX=9606 GN=ATP1B3 PE=1 SV=1	611.305	189.376	77.7477	42.1757	26.1292	45.1713	466.536	528.291	510.749	611.305	184.47	76.5258	42.6845	22.761	38.4334	283.822	339.258	281.904
P55042	RRAD	3	2	16.8473	0.00611012	0.00813609	50.1642	0.94673	D-MI-6H	D-MI-0H	GTP-binding protein RAD OS=Homo sapiens OX=9606 GN=RRAD PE=1 SV=2	6.02234	0	0	2.52495	0	0	55.9408	41.2537	29.4674	6.02234	0	0	2.55542	0	0	34.0321	26.4923	16.2643
Q14152;Q15147	EIF3A	35	17	199.164	0.00634816	0.00834295	2.15939	0.943632	D-MI-6H	D-MI-0H	Eukaryotic translation initiation factor 3 subunit A OS=Homo sapiens OX=9606 GN=EIF3A PE=1 SV=1	3085.15	2645.97	2551.53	2116.68	1836.47	1184.23	4097.25	3436.53	3559.84	3085.15	2577.43	2511.43	2142.22	1599.74	1007.59	2492.6	2206.87	1964.83
Q9Y3Z3	SAMHD1	3	1	17.6412	0.00665559	0.00861667	Infinity	0.939625	D-MI-6H	D-MI-0H	Deoxynucleoside triphosphate triphosphohydrolase SAMHD1 OS=Homo sapiens OX=9606 GN=SAMHD1 PE=1 SV=2	29.9136	11.4787	0	0	0	0	108.994	149.068	55.9778	29.9136	11.1814	0	0	0	0	66.3079	95.7287	30.8966
Q9UMS0	NFU1	1	1	5.5347	0.00762359	0.00946453	4.17619	0.92702	D-MI-6H	D-MI-0H	NFU1 iron-sulfur cluster scaffold homolog_ mitochondrial OS=Homo sapiens OX=9606 GN=NFU1 PE=1 SV=2	74.6625	166.58	167.771	75.4526	173.914	75.332	385.565	535.481	434.957	74.6625	162.265	165.134	76.363	151.495	64.0953	234.562	343.876	240.071
Q14344	GNA13	8	5	53.575	0.00777919	0.00958921	3.75283	0.925002	D-MI-6H	D-MI-Ctrl	Guanine nucleotide-binding protein subunit alpha-13 OS=Homo sapiens OX=9606 GN=GNA13 PE=1 SV=2	276.699	244.407	296.055	318.369	266.009	771.494	955.619	1126.49	984.556	276.699	238.076	291.402	322.211	231.718	656.416	581.36	723.412	543.419
P36871	PGM1	5	5	25.2957	0.00832825	0.0100138	2.96438	0.917911	D-MI-6H	D-MI-Ctrl	Phosphoglucomutase-1 OS=Homo sapiens OX=9606 GN=PGM1 PE=1 SV=3	512.619	273.08	178.874	341.577	416.695	397.123	941.305	974.403	943.652	512.619	266.006	176.062	345.698	362.98	337.887	572.652	625.743	520.842
Q9NSE4	IARS2	6	2	32.9822	0.009145	0.0108127	2.69579	0.907478	D-MI-6H	D-MI-0H	Isoleucine--tRNA ligase_ mitochondrial OS=Homo sapiens OX=9606 GN=IARS2 PE=1 SV=2	173.252	175.542	140.824	110.033	89.8247	46.9623	255.929	206.789	202.655	173.252	170.995	138.61	111.36	78.2456	39.9573	155.697	132.796	111.854
P17066	HSPA6	33	4	404.067	0.00917521	0.01083	2.29333	0.907095	D-MI-6H	D-MI-Ctrl	Heat shock 70 kDa protein 6 OS=Homo sapiens OX=9606 GN=HSPA6 PE=1 SV=2	189.847	144.916	148.159	188.305	113.168	200.317	292.728	350.738	464.034	189.847	141.162	145.83	190.577	98.5802	170.437	178.084	225.237	256.12
P08133	ANXA6	36	21	250.851	0.0104221	0.0119173	2.07856	0.891511	D-MI-6H	D-MI-0H	Annexin A6 OS=Homo sapiens OX=9606 GN=ANXA6 PE=1 SV=3	4445.64	2591.73	2278.14	2560.74	2641.25	3068.27	5928.28	5525.6	5736.32	4445.64	2524.6	2242.34	2591.63	2300.78	2610.6	3606.52	3548.43	3166.12
O60716	CTNND1	25	11	174.81	0.0104932	0.0119789	2.91091	0.890636	D-MI-6H	D-MI-0H	Catenin delta-1 OS=Homo sapiens OX=9606 GN=CTNND1 PE=1 SV=1	1752.4	1338.12	1363.58	765.443	919.909	350.516	1737.14	2058.58	2130.5	1752.4	1303.46	1342.15	774.679	801.326	298.232	1056.81	1321.98	1175.92
L0R819	ASDURF	1	1	6.0747	0.0107261	0.0122048	2.89321	0.88778	D-MI-6H	D-MI-0H	ASNSD1 upstream open reading frame protein OS=Homo sapiens OX=9606 GN=ASDURF PE=1 SV=1	836.947	949.768	737.087	512.668	322.617	170.98	955.722	856.931	1098.68	836.947	925.166	725.503	518.854	281.029	145.476	581.423	550.304	606.408
P27797	CALR	34	27	365.867	0.0108194	0.0122639	2.79982	0.886642	D-MI-6H	D-MI-0H	Calreticulin OS=Homo sapiens OX=9606 GN=CALR PE=1 SV=1	28126.5	14856	11534.9	11908.4	12264.6	9810.59	29198.7	32680.3	33269.2	28126.5	14471.1	11353.6	12052.1	10683.6	8347.22	17763.3	20986.7	18362.7
Q9Y5K6	CD2AP	13	8	77.5607	0.0126408	0.0136041	2.56783	0.864965	D-MI-6H	D-MI-0H	CD2-associated protein OS=Homo sapiens OX=9606 GN=CD2AP PE=1 SV=1	679.783	522.337	419.503	342.823	265.553	601.606	1060.77	964.605	1081.66	679.783	508.806	412.91	346.959	231.322	511.869	645.329	619.451	597.014
Q6GQQ9	OTUD7B	3	2	16.0833	0.0132086	0.0139578	2.17743	0.85843	D-MI-6H	D-MI-Ctrl	OTU domain-containing protein 7B OS=Homo sapiens OX=9606 GN=OTUD7B PE=1 SV=1	154.222	216.437	148.727	298.393	192.809	251.024	378.251	458.245	294.433	154.222	210.831	146.389	301.993	167.954	213.581	230.113	294.276	162.51
P84098	RPL19	6	4	50.7504	0.0144572	0.014842	2.96123	0.844434	D-MI-6H	D-MI-0H	60S ribosomal protein L19 OS=Homo sapiens OX=9606 GN=RPL19 PE=1 SV=1	1488.52	1104.97	1025.03	356.025	1010.61	468.631	2044.16	1584.43	1806.04	1488.52	1076.35	1008.92	360.32	880.333	398.729	1243.59	1017.49	996.833
Q13123	IK	13	7	81.1404	0.015475	0.0156149	2.39245	0.833401	D-MI-6H	D-MI-0H	Protein Red OS=Homo sapiens OX=9606 GN=IK PE=1 SV=3	2528.76	2780.82	2369.27	1562.03	1497.14	649.24	2745.09	2948.82	3178.28	2528.76	2708.79	2332.04	1580.88	1304.15	552.398	1670	1893.67	1754.23
Q9Y6R0	NUMBL	2	1	10.1684	0.0158111	0.0159079	4.70615	0.82983	D-MI-6H	D-MI-0H	Numb-like protein OS=Homo sapiens OX=9606 GN=NUMBL PE=1 SV=1	875.1	323.241	237.529	225.414	165.501	96.9347	695.73	843.237	756.93	875.1	314.868	233.796	228.134	144.167	82.4757	423.254	541.51	417.782
Q13148	TARDBP	4	4	24.815	0.0165006	0.0164587	2.27999	0.822616	D-MI-6H	D-MI-0H	TAR DNA-binding protein 43 OS=Homo sapiens OX=9606 GN=TARDBP PE=1 SV=1	1609.1	2475.79	1983.16	1212.54	550.842	1068.01	1860.41	2257.86	2337.26	1609.1	2411.66	1951.99	1227.17	479.834	908.702	1131.8	1449.95	1290.03
Q9NRN7	AASDHPPT	3	1	20.7779	0.0179072	0.0173877	6.34046	0.80835	D-MI-6H	D-MI-Ctrl	L-aminoadipate-semialdehyde dehydrogenase-phosphopantetheinyl transferase OS=Homo sapiens OX=9606 GN=AASDHPPT PE=1 SV=2	365.953	169.059	89.1112	83.622	72.7492	469.196	1123.4	1391.2	1442.63	365.953	164.68	87.7107	84.631	63.3713	399.209	683.432	893.4	796.251
O76094	SRP72	2	1	10.7624	0.0183713	0.0176978	24.3875	0.803772	D-MI-6H	D-MI-0H	Signal recognition particle subunit SRP72 OS=Homo sapiens OX=9606 GN=SRP72 PE=1 SV=3	82.7825	70.914	19.5304	15.9033	0	0	144.911	39.6707	203.258	82.7825	69.0771	19.2235	16.0951	0	0	88.158	25.4758	112.187
P51003	PAPOLA	2	1	9.9222	0.0194753	0.0185731	2.14818	0.79313	D-MI-6H	D-MI-Ctrl	Poly(A) polymerase alpha OS=Homo sapiens OX=9606 GN=PAPOLA PE=1 SV=4	419.753	528.521	611.966	540.09	631.913	758.09	1527.98	837.792	985.903	419.753	514.83	602.348	546.607	550.454	645.011	929.563	538.013	544.162
Q9HAV0	GNB4	9	2	57.3737	0.0204227	0.0193703	4.53096	0.784267	D-MI-6H	D-MI-Ctrl	Guanine nucleotide-binding protein subunit beta-4 OS=Homo sapiens OX=9606 GN=GNB4 PE=1 SV=3	41.9986	30.5253	14.4521	38.8065	51.2283	25.2876	208.28	72.2256	113.579	41.9986	29.7346	14.2249	39.2747	44.6246	21.5156	126.709	46.3819	62.6891
P09496	CLTA	5	3	35.4967	0.0207293	0.019592	5.48326	0.78145	D-MI-6H	D-MI-0H	Clathrin light chain A OS=Homo sapiens OX=9606 GN=CLTA PE=1 SV=1	185.849	150.689	96.0277	57.7987	35.7634	329.415	822.507	692.884	803.9	185.849	146.786	94.5185	58.4961	31.1532	280.278	500.38	444.956	443.707
P07205	PGK2	10	1	85.8873	0.0212361	0.0199513	6.7391	0.776848	D-MI-6H	D-MI-0H	Phosphoglycerate kinase 2 OS=Homo sapiens OX=9606 GN=PGK2 PE=1 SV=3	10.8488	23.5258	29.716	3.10071	1.87134	17.9993	53.9441	50.2728	50.5893	10.8488	22.9164	29.249	3.13812	1.63011	15.3145	32.8174	32.2842	27.9224
O14556	GAPDHS	6	4	39.3431	0.0249995	0.0228388	2.49581	0.744647	D-MI-6H	D-MI-0H	Glyceraldehyde-3-phosphate dehydrogenase_ testis-specific OS=Homo sapiens OX=9606 GN=GAPDHS PE=1 SV=2	127.606	110.916	74.882	48.957	74.8579	133.646	215.244	202.321	225.01	127.606	108.043	73.7051	49.5477	65.2082	113.711	130.946	129.927	124.192
P48735	IDH2	5	2	33.7343	0.0253309	0.0230934	37.5919	0.741968	D-MI-6H	D-MI-0H	Isocitrate dehydrogenase [NADP]_ mitochondrial OS=Homo sapiens OX=9606 GN=IDH2 PE=1 SV=2	367.693	262.094	135.498	224.634	258.64	2.25676	5509.99	6315.14	6426.91	367.693	255.304	133.368	227.344	225.3	1.92014	3352.06	4055.46	3547.29
O75828	CBR3	2	1	20.7055	0.0254111	0.0230934	7.37593	0.741324	D-MI-6H	D-MI-Ctrl	Carbonyl reductase [NADPH] 3 OS=Homo sapiens OX=9606 GN=CBR3 PE=1 SV=3	40.9036	21.6704	16.6776	20.7403	14.5711	126.131	184.24	195.897	204.417	40.9036	21.1091	16.4155	20.9906	12.6927	107.317	112.084	125.801	112.826
P31946	YWHAB	19	5	186.707	0.0256002	0.0232047	2.10591	0.739808	D-MI-6H	D-MI-0H	14-3-3 protein beta/alpha OS=Homo sapiens OX=9606 GN=YWHAB PE=1 SV=3	2128.66	2113.89	2424.37	917.662	1815.24	844.003	2054.5	3148.07	2330.08	2128.66	2059.13	2386.27	928.734	1581.24	718.109	1249.88	2021.63	1286.07
P53618	COPB1	19	13	120.455	0.0259765	0.023454	3.85716	0.736816	D-MI-6H	D-MI-0H	Coatomer subunit beta OS=Homo sapiens OX=9606 GN=COPB1 PE=1 SV=3	5026.72	1820.03	1204.13	1230.09	1254.3	1533.87	5550.42	5710.71	4237.94	5026.72	1772.89	1185.21	1244.93	1092.61	1305.08	3376.65	3667.3	2339.1
O60927	PPP1R11	2	2	11.396	0.0272557	0.0242282	9.30553	0.726865	D-MI-6H	D-MI-0H	E3 ubiquitin-protein ligase PPP1R11 OS=Homo sapiens OX=9606 GN=PPP1R11 PE=1 SV=1	22.0117	41.1362	74.0595	41.0715	42.8039	3.38633	237.566	313.646	260.804	22.0117	40.0706	72.8956	41.567	37.2862	2.88122	144.525	201.418	143.949
Q9BSJ1	TRIM51	3	1	16.5395	0.0282202	0.0248978	53.2932	0.719578	D-MI-6H	D-MI-Ctrl	Tripartite motif-containing protein 51 OS=Homo sapiens OX=9606 GN=TRIM51 PE=2 SV=2	16.8781	0	0	7.67807	0	54.0983	325.651	318.58	255.255	16.8781	0	0	7.77071	0	46.0288	198.113	204.586	140.886
O95347	SMC2	5	2	27.6433	0.0293017	0.0255279	3.50142	0.711618	D-MI-6H	D-MI-0H	Structural maintenance of chromosomes protein 2 OS=Homo sapiens OX=9606 GN=SMC2 PE=1 SV=2	1071.09	395.148	470.61	533.515	456.346	198.256	1341.33	1673.35	1145.41	1071.09	384.912	463.214	539.953	397.52	168.684	816.011	1074.59	632.203
Q3Y452	TDRG1	1	1	5.3059	0.0330109	0.0278397	19.1635	0.685887	D-MI-6H	D-MI-0H	Testis development-related protein 1 OS=Homo sapiens OX=9606 GN=TDRG1 PE=1 SV=1	71.273	47.6361	31.1128	25.7024	15.154	0	176.344	410.556	196.051	71.273	46.4021	30.6238	26.0126	13.2005	0	107.28	263.651	108.209
Q6N021	TET2	4	3	22.8049	0.0341524	0.0285039	5.48345	0.678419	D-MI-6H	D-MI-Ctrl	Methylcytosine dioxygenase TET2 OS=Homo sapiens OX=9606 GN=TET2 PE=1 SV=3	0.96627	3.62906	3.15983	12.4406	5.80888	3.48413	14.2931	20.5917	7.64025	0.96627	3.53505	3.11017	12.5907	5.06008	2.96443	8.69537	13.2236	4.21698
Q6ZS17	RIPOR1	2	1	12.4835	0.0347576	0.0289394	2.353	0.67454	D-MI-6H	D-MI-0H	Rho family-interacting cell polarization regulator 1 OS=Homo sapiens OX=9606 GN=RIPOR1 PE=1 SV=1	388.426	291.61	287.517	244.955	100.7	66.5803	364.832	310.757	294.399	388.426	284.057	282.998	247.911	87.7187	56.649	221.949	199.562	162.491
P04632	CAPNS1	6	4	39.1033	0.0355138	0.0294636	2.00581	0.669768	D-MI-6H	D-MI-0H	Calpain small subunit 1 OS=Homo sapiens OX=9606 GN=CAPNS1 PE=1 SV=1	686.386	568.962	493.101	453.923	426.534	422.777	551.911	1029.81	1032.32	686.386	554.224	485.351	459.4	371.551	359.715	335.761	661.323	569.782
P35580;B9VXK4;F5HC16;O94929;P16812;P19237;P52375;P52451;Q13275;Q14CX7;Q3KP44;Q5VWP3;Q8IX21;Q8IYB9;Q8TDY4;Q96BQ5;Q96FZ7;Q9BXT6;Q9HDB9;Q9NQ90;Q9NUB1;Q9NXE4;Q9UHC7	MYH10	53	12	379.534	0.0356256	0.0294636	2.49489	0.66907	D-MI-6H	D-MI-0H	Myosin-10 OS=Homo sapiens OX=9606 GN=MYH10 PE=1 SV=3	1807.42	1738.73	1806.76	542.328	1729.01	662.864	1950.83	2807.59	2562.09	1807.42	1693.69	1778.37	548.872	1506.13	563.989	1186.81	1802.98	1414.13
P35268	RPL22	4	2	21.7252	0.0365732	0.0299843	2.21762	0.66322	D-MI-6H	D-MI-0H	60S ribosomal protein L22 OS=Homo sapiens OX=9606 GN=RPL22 PE=1 SV=2	102.526	43.6262	51.2183	38.3554	23.8034	33.3259	79.8344	63.0385	68.8761	102.526	42.4961	50.4133	38.8182	20.7349	28.3549	48.568	40.4821	38.0157
Q02543	RPL18A	9	5	61.2692	0.0372031	0.030322	3.76671	0.6594	D-MI-6H	D-MI-Ctrl	60S ribosomal protein L18a OS=Homo sapiens OX=9606 GN=RPL18A PE=1 SV=2	715.163	489.188	415.063	444.19	411.424	1789.09	2052.66	2174.62	1872.59	715.163	476.516	408.539	449.549	358.388	1522.22	1248.75	1396.5	1033.56
Q9HCM7	FBRSL1	3	2	18.5703	0.0375081	0.0304634	Infinity	0.65757	D-MI-6H	D-MI-0H	Fibrosin-1-like protein OS=Homo sapiens OX=9606 GN=FBRSL1 PE=1 SV=4	30.5848	0	0	0	0	0	16.8568	23.1578	33.5544	30.5848	0	0	0	0	0	10.255	14.8715	18.5201
P06493;P24941;Q8IZL9	CDK1	7	3	40.2429	0.0375608	0.0304706	3.1973	0.657254	D-MI-6H	D-MI-0H	Cyclin-dependent kinase 1 OS=Homo sapiens OX=9606 GN=CDK1 PE=1 SV=3	596.293	198.567	172.158	226.47	155.211	145.917	521.605	638.864	526.421	596.293	193.424	169.452	229.202	135.203	124.152	317.323	410.266	290.554
Q15021	NCAPD2	4	2	20.4538	0.039397	0.0315101	4.25168	0.646502	D-MI-6H	D-MI-Ctrl	Condensin complex subunit 1 OS=Homo sapiens OX=9606 GN=NCAPD2 PE=1 SV=3	12.3232	11.315	14.5472	37.0938	12.8302	18.7956	82.093	56.2732	23.9858	12.3232	11.0219	14.3186	37.5414	11.1763	15.992	49.9421	36.1376	13.2388
O75431	MTX2	1	1	5.7202	0.0438988	0.0338704	Infinity	0.621847	D-MI-6H	D-MI-0H	Metaxin-2 OS=Homo sapiens OX=9606 GN=MTX2 PE=1 SV=1	44.8743	40.0024	18.8323	0	0	0	32.2162	85.0835	0	44.8743	38.9662	18.5363	0	0	0	19.599	54.639	0
O76021	RSL1D1	6	3	32.6454	0.0457772	0.0349975	2.03067	0.612211	D-MI-6H	D-MI-0H	Ribosomal L1 domain-containing protein 1 OS=Homo sapiens OX=9606 GN=RSL1D1 PE=1 SV=3	1213.63	1301.92	1231.8	679.793	881.45	292.25	1048.71	1402.18	1312.94	1213.63	1268.2	1212.44	687.995	767.824	248.657	637.993	900.451	724.667
Q9BUR4	WRAP53	2	1	10.2831	0.0460567	0.0351481	4.2288	0.610807	D-MI-6H	D-MI-Ctrl	Telomerase Cajal body protein 1 OS=Homo sapiens OX=9606 GN=WRAP53 PE=1 SV=1	43.0648	16.6422	15.3257	38.5446	45.1045	154.863	103.744	141.42	72.1347	43.0648	16.2111	15.0848	39.0097	39.2902	131.763	63.1136	90.8171	39.8142
Q9Y2Q3	GSTK1	1	1	6.1616	0.0466425	0.0354009	5.1667	0.60789	D-MI-6H	D-MI-0H	Glutathione S-transferase kappa 1 OS=Homo sapiens OX=9606 GN=GSTK1 PE=1 SV=3	154.454	122.855	112.037	159.585	113.933	13.0783	505.707	494.907	480.143	154.454	119.673	110.276	161.511	99.2458	11.1275	307.652	317.82	265.011
Q13177	PAK2	18	9	131.445	0.0468704	0.0354192	2.04803	0.606764	D-MI-6H	D-MI-0H	Serine/threonine-protein kinase PAK 2 OS=Homo sapiens OX=9606 GN=PAK2 PE=1 SV=3	3405.63	3187.66	3420.83	2844.71	3570.8	1365.76	4659.43	5611.92	5664.95	3405.63	3105.09	3367.07	2879.03	3110.49	1162.04	2834.61	3603.87	3126.73
O00499	BIN1	5	2	27.012	0.0496065	0.0372037	3.21069	0.593625	D-MI-6H	D-MI-Ctrl	Myc box-dependent-interacting protein 1 OS=Homo sapiens OX=9606 GN=BIN1 PE=1 SV=1	34.6924	53.9022	81.6589	93.5359	87.8056	274.19	134.283	172.816	239.532	34.6924	52.506	80.3755	94.6645	76.4868	233.291	81.6922	110.979	132.208
Q7L014	DDX46	15	9	85.7295	2.86311e-09	4.97629e-07	6.05321	1	D-MI-Ctrl	D-MI-0H	Probable ATP-dependent RNA helicase DDX46 OS=Homo sapiens OX=9606 GN=DDX46 PE=1 SV=2	3033.81	2952.25	2974.8	522.445	478.011	479.893	545.218	580.44	586.336	3033.81	2875.78	2928.05	528.749	416.392	408.311	331.689	372.747	323.624
P60903	S100A10	3	1	29.0471	2.34908e-07	1.46325e-05	Infinity	1	D-MI-Ctrl	D-MI-0H	Protein S100-A10 OS=Homo sapiens OX=9606 GN=S100A10 PE=1 SV=2	8.60886	11.7086	14.0124	0	0	0	0	0	0	8.60886	11.4053	13.7922	0	0	0	0	0	0
Q7Z5U6	WDR53	2	2	10.1288	5.50952e-06	0.000100799	3.25134	1	D-MI-Ctrl	D-MI-0H	WD repeat-containing protein 53 OS=Homo sapiens OX=9606 GN=WDR53 PE=2 SV=1	608.74	738.551	636.444	195.014	201.516	213.599	257.151	303.209	292.066	608.74	719.42	626.441	197.367	175.539	181.738	156.44	194.715	161.203
Q5T6L9	ERMARD	5	1	39.5528	3.38907e-05	0.000281533	114.374	1	D-MI-Ctrl	D-MI-6H	Endoplasmic reticulum membrane-associated RNA degradation protein OS=Homo sapiens OX=9606 GN=ERMARD PE=1 SV=1	1374	1149.05	538.84	33.573	18.0873	11.9002	7.56119	12.6146	6.59518	1374	1119.29	530.372	33.9781	15.7557	10.1251	4.59992	8.10082	3.64016
Q7Z417	NUFIP2	1	1	5.4064	3.80099e-05	0.000310889	Infinity	1	D-MI-Ctrl	D-MI-6H	Nuclear fragile X mental retardation-interacting protein 2 OS=Homo sapiens OX=9606 GN=NUFIP2 PE=1 SV=1	18.6689	38.1923	28.8761	12.6214	23.1123	7.14538	0	0	0	18.6689	37.203	28.4223	12.7737	20.1329	6.07956	0	0	0
P09471	GNAO1	8	4	44.2029	4.89191e-05	0.000351644	2.07182	1	D-MI-Ctrl	D-MI-6H	Guanine nucleotide-binding protein G(o) subunit alpha OS=Homo sapiens OX=9606 GN=GNAO1 PE=1 SV=4	1969.35	2166.08	2369.08	1038.45	1141.5	961.305	978.41	1112.48	1048.63	1969.35	2109.97	2331.84	1050.98	994.353	817.915	595.225	714.411	578.785
Q9BTA0	FAM167B	1	1	5.4161	0.000154206	0.000713693	8.00144	1	D-MI-Ctrl	D-MI-6H	Protein FAM167B OS=Homo sapiens OX=9606 GN=FAM167B PE=2 SV=2	338.211	470.724	441.164	276.998	262.777	236.805	76.6092	46.3008	33.3241	338.211	458.53	434.23	280.34	228.903	201.482	46.606	29.7335	18.393
Q8N531	FBXL6	4	2	20.1475	0.000522	0.00153775	17.9735	0.999902	D-MI-Ctrl	D-MI-0H	F-box/LRR-repeat protein 6 OS=Homo sapiens OX=9606 GN=FBXL6 PE=2 SV=2	1993.82	2104.12	2305.55	127.033	42.7863	186.455	632.342	941.155	949.929	1993.82	2049.62	2269.31	128.565	37.2709	158.643	384.691	604.391	524.306
Q96QR8	PURB	5	3	34.611	0.000590838	0.00164185	4.26029	0.999841	D-MI-Ctrl	D-MI-6H	Transcriptional activator protein Pur-beta OS=Homo sapiens OX=9606 GN=PURB PE=1 SV=3	974.754	1527.92	1734.87	715.819	614.868	606.253	262.926	339.186	392.549	974.754	1488.34	1707.61	724.456	535.607	515.823	159.954	217.819	216.664
Q9BZK7	TBL1XR1	2	2	11.7888	0.000612935	0.00166487	5.57881	0.999817	D-MI-Ctrl	D-MI-6H	F-box-like/WD repeat-containing protein TBL1XR1 OS=Homo sapiens OX=9606 GN=TBL1XR1 PE=1 SV=1	492.532	482.313	490.142	424.146	464.428	232.357	62.7181	118.374	81.5062	492.532	469.819	482.438	429.263	404.56	197.698	38.1552	76.0175	44.9868
Q86T90	KIAA1328	4	1	22.5603	0.00151934	0.00312769	2.16109	0.996779	D-MI-Ctrl	D-MI-0H	Protein hinderin OS=Homo sapiens OX=9606 GN=KIAA1328 PE=1 SV=2	2183.22	2218.95	2200.14	1356.16	853.575	845.35	2226.33	2160.21	1945.33	2183.22	2161.47	2165.56	1372.53	743.543	719.255	1354.41	1387.25	1073.71
Q9NXH9	TRMT1	2	1	10.2626	0.00169446	0.00339491	2.24305	0.995733	D-MI-Ctrl	D-MI-0H	tRNA (guanine(26)-N(2))-dimethyltransferase OS=Homo sapiens OX=9606 GN=TRMT1 PE=1 SV=1	891.993	798.741	757.181	426.075	368.658	296.598	900.392	601.237	776.105	891.993	778.05	745.281	431.216	321.135	252.357	547.762	386.102	428.366
P61956;P55854;Q6EEV6	SUMO2	3	1	23.2248	0.00176448	0.00347029	66.9586	0.995277	D-MI-Ctrl	D-MI-0H	Small ubiquitin-related modifier 2 OS=Homo sapiens OX=9606 GN=SUMO2 PE=1 SV=3	124.961	114.367	61.8298	0	4.49767	0	15.4173	63.6477	47.3097	124.961	111.404	60.8581	0	3.91789	0	9.37929	40.8733	26.1123
P42677	RPS27	5	1	38.4143	0.00253565	0.00445909	3.00692	0.98908	D-MI-Ctrl	D-MI-6H	40S ribosomal protein S27 OS=Homo sapiens OX=9606 GN=RPS27 PE=1 SV=3	124.314	145.133	161.683	102.571	90.3854	89.8805	68.7604	40.7868	33.8322	124.314	141.373	159.142	103.809	78.7341	76.4737	41.8311	26.1925	18.6735
Q96PK6	RBM14	3	1	16.5605	0.00266259	0.00456654	4.245	0.987885	D-MI-Ctrl	D-MI-6H	RNA-binding protein 14 OS=Homo sapiens OX=9606 GN=RBM14 PE=1 SV=2	257.827	347.351	344.728	243.23	170.239	448.785	69.2822	90.5536	63.9346	257.827	338.353	339.31	246.165	148.294	381.843	42.1485	58.1518	35.2883
Q9IDV9;Q9IDV8	gag-pol	6	1	34.0899	0.00286692	0.00486681	Infinity	0.985877	D-MI-Ctrl	D-MI-6H	Gag-Pol polyprotein OS=Human immunodeficiency virus type 1 group N (isolate YBF106) OX=388819 GN=gag-pol PE=1 SV=3	15.5009	358.496	384.208	300.987	169.146	26.5936	0	0	0	15.5009	349.209	378.169	304.619	147.341	22.6269	0	0	0
Q9Y3L5	RAP2C	3	1	15.4472	0.00329935	0.00532528	11.2873	0.981333	D-MI-Ctrl	D-MI-0H	Ras-related protein Rap-2c OS=Homo sapiens OX=9606 GN=RAP2C PE=1 SV=1	290.281	445.629	459.841	21.2588	21.8784	62.8003	14.4914	44.7963	66.6693	290.281	434.085	452.614	21.5153	19.0581	53.4328	8.81598	28.7673	36.7976
P0DPF3	NBPF9	1	1	5.1835	0.00419157	0.00612469	2.05822	0.971028	D-MI-Ctrl	D-MI-6H	Neuroblastoma breakpoint family member 9 OS=Homo sapiens OX=9606 GN=NBPF9 PE=2 SV=1	1782.94	2263.19	2162.46	1824.02	1433.21	1339.55	996.979	823.673	1195.84	1782.94	2204.57	2128.47	1846.03	1248.46	1139.74	606.522	528.947	660.033
O14530	TXNDC9	3	1	15.9102	0.00719827	0.00906602	2.049	0.932551	D-MI-Ctrl	D-MI-0H	Thioredoxin domain-containing protein 9 OS=Homo sapiens OX=9606 GN=TXNDC9 PE=1 SV=2	395.595	301.783	391.125	183.333	182.856	165.047	215.814	338.759	222.164	395.595	293.966	384.978	185.546	159.284	140.428	131.293	217.544	122.622
P03169;P13202	UL123	2	1	11.6495	0.00743061	0.00925801	Infinity	0.929527	D-MI-Ctrl	D-MI-6H	Immediate early protein IE1 OS=Human cytomegalovirus (strain Towne) OX=10363 GN=UL123 PE=1 SV=1	12.4064	11.5238	12.8038	0	5.76965	0	0	0	0	12.4064	11.2252	12.6026	0	5.0259	0	0	0	0
P02538;P48668;P04259	KRT6A	6	1	48.0012	0.00829012	0.0100017	3.20928	0.918402	D-MI-Ctrl	D-MI-6H	Keratin_ type II cytoskeletal 6A OS=Homo sapiens OX=9606 GN=KRT6A PE=1 SV=3	533.29	483.133	550.656	309.384	240.508	647.031	155.744	168.95	163.602	533.29	470.618	542.002	313.117	209.505	550.518	94.7487	108.497	90.2988
O15226	NKRF	1	1	4.8244	0.00830083	0.0100017	4.86717	0.918264	D-MI-Ctrl	D-MI-6H	NF-kappa-B-repressing factor OS=Homo sapiens OX=9606 GN=NKRF PE=1 SV=2	186.588	126.066	78.9708	162.119	114.464	97.6133	32.2048	37.1156	11.1423	186.588	122.801	77.7296	164.075	99.7085	83.0531	19.5921	23.8349	6.1499
Q96M83	CCDC7	7	4	37.681	0.00923576	0.0108646	11.3401	0.906328	D-MI-Ctrl	D-MI-0H	Coiled-coil domain-containing protein 7 OS=Homo sapiens OX=9606 GN=CCDC7 PE=1 SV=3	23.1789	50.6751	55.6182	9.03989	0.490791	1.88653	4.86007	3.82046	4.26547	23.1789	49.3625	54.744	9.14896	0.427524	1.60513	2.95667	2.45342	2.3543
Q9UHD8	SEPTIN9	23	11	137.532	0.00993739	0.0115295	2.47645	0.897516	D-MI-Ctrl	D-MI-6H	Septin-9 OS=Homo sapiens OX=9606 GN=SEPTIN9 PE=1 SV=2	4593.09	4662.23	4403.8	2552.38	3008.58	1322.8	1911.12	1749.14	1855.35	4593.09	4541.46	4334.58	2583.17	2620.76	1125.49	1162.65	1123.26	1024.05
Q7Z3E5	ARMC9	2	1	9.3787	0.00994779	0.0115295	Infinity	0.897387	D-MI-Ctrl	D-MI-0H	LisH domain-containing protein ARMC9 OS=Homo sapiens OX=9606 GN=ARMC9 PE=1 SV=3	132.729	40.8119	18.1494	0	0	0	8.59926	13.7445	0	132.729	39.7547	17.8641	0	0	0	5.23145	8.82645	0
P62280	RPS11	12	7	85.8336	0.0108455	0.0122639	2.17471	0.886324	D-MI-Ctrl	D-MI-0H	40S ribosomal protein S11 OS=Homo sapiens OX=9606 GN=RPS11 PE=1 SV=3	2997.65	3053.41	2884.49	1493.04	1766.8	848.987	2172.09	2434.54	2449.69	2997.65	2974.32	2839.15	1511.06	1539.05	722.35	1321.41	1563.41	1352.09
P62195	PSMC5	12	3	97.3228	0.0110637	0.0123861	2.60713	0.883672	D-MI-Ctrl	D-MI-0H	26S proteasome regulatory subunit 8 OS=Homo sapiens OX=9606 GN=PSMC5 PE=1 SV=1	22.5418	25.415	13.8079	10.2609	8.26296	5.16686	15.7284	20.8173	19.4587	22.5418	24.7566	13.5909	10.3847	7.19781	4.39616	9.5685	13.3685	10.7401
Q9Y6R4	MAP3K4	11	4	71.577	0.0132159	0.0139578	2.83715	0.858347	D-MI-Ctrl	D-MI-0H	Mitogen-activated protein kinase kinase kinase 4 OS=Homo sapiens OX=9606 GN=MAP3K4 PE=1 SV=2	746.426	724.958	645.099	143.304	431.837	170.849	716.464	521.485	737.752	746.426	706.179	634.96	145.033	376.17	145.365	435.868	334.887	407.197
Q1MSJ5	CSPP1	4	1	25.8906	0.0145913	0.014918	9.38544	0.842962	D-MI-Ctrl	D-MI-0H	Centrosome and spindle pole-associated protein 1 OS=Homo sapiens OX=9606 GN=CSPP1 PE=1 SV=4	164.264	135.981	128.654	13.4772	29.7933	2.42797	42.5712	72.2828	107.65	164.264	132.459	126.632	13.6398	25.9527	2.06581	25.8986	46.4186	59.4164
O75711	SCRG1	1	1	5.1144	0.0146129	0.0149182	2.69533	0.842724	D-MI-Ctrl	D-MI-0H	Scrapie-responsive protein 1 OS=Homo sapiens OX=9606 GN=SCRG1 PE=1 SV=1	485.317	512.131	306.282	206.842	177.591	99.2659	264.021	358.947	388.614	485.317	498.864	301.468	209.337	154.698	84.4591	160.62	230.509	214.493
P82909	MRPS36	3	2	17.4444	0.0161961	0.0162481	2.38215	0.825784	D-MI-Ctrl	D-MI-0H	Alpha-ketoglutarate dehydrogenase component 4 OS=Homo sapiens OX=9606 GN=MRPS36 PE=1 SV=2	335.249	434.381	405.98	137.153	197.469	158.886	232.477	533.811	326.109	335.249	423.129	399.6	138.808	172.014	135.186	141.43	342.803	179.993
O15305	PMM2	1	1	5.4395	0.0162348	0.0162635	46.7807	0.82538	D-MI-Ctrl	D-MI-0H	Phosphomannomutase 2 OS=Homo sapiens OX=9606 GN=PMM2 PE=1 SV=1	8.66274	13.7199	13.8588	0.697318	0.077391	0	2.12217	0.0172244	8.53271	8.66274	13.3645	13.641	0.705732	0.0674147	0	1.29105	0.0110612	4.70957
O76031	CLPX	1	1	4.6687	0.0172278	0.0168457	184.725	0.815166	D-MI-Ctrl	D-MI-6H	ATP-dependent Clp protease ATP-binding subunit clpX-like_ mitochondrial OS=Homo sapiens OX=9606 GN=CLPX PE=1 SV=2	13.2311	302.163	373.966	140.752	155.042	11.6161	0	0	3.73182	13.2311	294.336	368.088	142.45	135.056	9.88343	0	0	2.05975
Q8N6D5	ANKRD29	5	2	27.9374	0.0177013	0.0172118	3.00152	0.810402	D-MI-Ctrl	D-MI-6H	Ankyrin repeat domain-containing protein 29 OS=Homo sapiens OX=9606 GN=ANKRD29 PE=1 SV=2	666.901	778.012	838.726	545.712	481.269	202.807	268.261	209.895	282.671	666.901	757.859	825.544	552.296	419.23	172.556	163.199	134.79	156.018
Q15363	TMED2	2	1	11.4844	0.0182579	0.0176297	3.23963	0.804885	D-MI-Ctrl	D-MI-6H	Transmembrane emp24 domain-containing protein 2 OS=Homo sapiens OX=9606 GN=TMED2 PE=1 SV=1	333.01	262.711	185.965	67.2289	64.2279	151.828	115.13	71.672	54.4867	333.01	255.906	183.042	68.04	55.9485	129.181	70.0403	46.0264	30.0736
P52475	U68	2	1	10.6405	0.0193896	0.0185167	4.8023	0.793944	D-MI-Ctrl	D-MI-6H	Protein U68 OS=Human herpesvirus 7 (strain JI) OX=57278 GN=U68 PE=3 SV=1	482.408	502.844	535.178	458.951	277.238	634.71	27.4717	91.693	197.44	482.408	489.818	526.767	464.489	241.5	540.035	16.7127	58.8835	108.976
P21281	ATP6V1B2	2	1	9.7349	0.0216217	0.0202043	3.79653	0.773391	D-MI-Ctrl	D-MI-0H	V-type proton ATPase subunit B_ brain isoform OS=Homo sapiens OX=9606 GN=ATP6V1B2 PE=1 SV=3	278.878	338.792	209.898	115.531	51.1617	51.2873	56.9776	176.002	100.448	278.878	330.016	206.599	116.925	44.5666	43.6372	34.6629	113.025	55.4414
A0A075B6I7	IGLV5-48	1	1	4.9577	0.023496	0.0216358	72.8074	0.757111	D-MI-Ctrl	D-MI-6H	Probable non-functional immunoglobulin lambda variable 5-48 OS=Homo sapiens OX=9606 GN=IGLV5-48 PE=1 SV=2	11.2769	270.825	364.391	224.28	126.318	30.3576	0	0	8.87949	11.2769	263.809	358.664	226.986	110.034	25.8294	0	0	4.90097
P49748	ACADVL	1	1	4.9811	0.0247144	0.0226081	41.4055	0.746972	D-MI-Ctrl	D-MI-6H	Very long-chain specific acyl-CoA dehydrogenase_ mitochondrial OS=Homo sapiens OX=9606 GN=ACADVL PE=1 SV=1	55.7684	149.901	159.753	87.3815	98.4456	4.06751	0	2.01304	6.81241	55.7684	146.018	157.243	88.4359	85.7553	3.46079	0	1.29274	3.76006
Q96IS3	RAX2	2	2	10.9365	0.026969	0.0240854	2.74899	0.729066	D-MI-Ctrl	D-MI-6H	Retina and anterior neural fold homeobox protein 2 OS=Homo sapiens OX=9606 GN=RAX2 PE=1 SV=1	62.0998	124.274	108.947	84.5842	78.0237	62.1367	57.2302	24.2492	25.9497	62.0998	121.055	107.235	85.6048	67.9659	52.8682	34.8166	15.5723	14.3228
P78346	RPP30	2	1	8.8449	0.0311351	0.0267565	2.06717	0.698608	D-MI-Ctrl	D-MI-0H	Ribonuclease P protein subunit p30 OS=Homo sapiens OX=9606 GN=RPP30 PE=1 SV=1	377.963	407.767	257.963	140.9	238.037	125.953	261.198	208.313	206.897	377.963	397.204	253.909	142.6	207.352	107.166	158.902	133.775	114.195
P05362	ICAM1	14	8	87.1928	0.0315058	0.0270083	3.42129	0.696048	D-MI-Ctrl	D-MI-6H	Intercellular adhesion molecule 1 OS=Homo sapiens OX=9606 GN=ICAM1 PE=1 SV=2	3537.74	3712.07	3599.86	3983.89	4051.64	1105.1	946.688	1077.25	1147.29	3537.74	3615.91	3543.28	4031.96	3529.35	940.261	575.927	691.787	633.236
Q9Y3D0	CIAO2B	2	1	9.6436	0.0332805	0.0279777	16.404	0.684105	D-MI-Ctrl	D-MI-6H	Cytosolic iron-sulfur assembly component 2B OS=Homo sapiens OX=9606 GN=CIAO2B PE=1 SV=1	185.104	331.537	457.601	283.53	221.057	16.7748	17.0292	15.0942	27.267	185.104	322.948	450.409	286.951	192.561	14.2726	10.3599	9.69318	15.0498
Q7RTS7	KRT74	7	1	53.278	0.0352877	0.0293457	Infinity	0.671187	D-MI-Ctrl	D-MI-6H	Keratin_ type II cytoskeletal 74 OS=Homo sapiens OX=9606 GN=KRT74 PE=1 SV=2	32.9327	114.284	192.197	106.576	101.238	0	0	0	0	32.9327	111.323	189.177	107.862	88.1878	0	0	0	0
P55884	EIF3B	23	13	164.837	0.0356414	0.0294636	2.19052	0.668971	D-MI-Ctrl	D-MI-6H	Eukaryotic translation initiation factor 3 subunit B OS=Homo sapiens OX=9606 GN=EIF3B PE=1 SV=3	398.391	524.797	420.81	589.852	315.44	261.8	156.445	230.134	226.972	398.391	511.203	414.196	596.969	274.777	222.75	95.1751	147.787	125.276
O95455	TGDS	2	1	10.5498	0.037745	0.0305639	2.33414	0.656156	D-MI-Ctrl	D-MI-6H	dTDP-D-glucose 4_6-dehydratase OS=Homo sapiens OX=9606 GN=TGDS PE=1 SV=1	175.379	222.025	249.946	272.555	238.3	115.98	71.0874	76.27	129.982	175.379	216.274	246.017	275.844	207.581	98.68	43.2467	48.9791	71.7427
Q05136	L1	1	1	5.7435	0.0403405	0.0321053	2.11051	0.64114	D-MI-Ctrl	D-MI-6H	Major capsid protein L1 OS=Human papillomavirus 7 OX=10620 GN=L1 PE=3 SV=2	858.784	739.432	633.721	445.764	442.415	405.083	186.353	447.133	424.047	858.784	720.278	623.761	451.142	385.384	344.66	113.37	287.14	234.05
Q9UK59	DBR1	5	1	34.3041	0.0411592	0.0325171	Infinity	0.636574	D-MI-Ctrl	D-MI-0H	Lariat debranching enzyme OS=Homo sapiens OX=9606 GN=DBR1 PE=1 SV=2	13.4253	22.3671	2.73902	0	0	0	0	0	7.4174	13.4253	21.7877	2.69597	0	0	0	0	0	4.09398
Q6P1J9	CDC73	1	1	6.0214	0.0422958	0.0332492	Infinity	0.630363	D-MI-Ctrl	D-MI-6H	Parafibromin OS=Homo sapiens OX=9606 GN=CDC73 PE=1 SV=1	0	698.816	617.248	362.026	140.05	476.857	0	0	0	0	680.714	607.547	366.394	121.997	405.728	0	0	0
Q86U44	METTL3	2	1	10.9758	0.0429288	0.0334557	2.00425	0.626967	D-MI-Ctrl	D-MI-0H	N6-adenosine-methyltransferase catalytic subunit OS=Homo sapiens OX=9606 GN=METTL3 PE=1 SV=2	306.63	219.037	207.709	107.339	128.938	129.634	161.429	86.8486	183.083	306.63	213.363	204.444	108.634	112.317	110.298	98.2071	55.7725	101.051
Q96T23	RSF1	8	3	48.2875	0.0430043	0.0334557	2.84054	0.626565	D-MI-Ctrl	D-MI-0H	Remodeling and spacing factor 1 OS=Homo sapiens OX=9606 GN=RSF1 PE=1 SV=2	68.0172	55.258	40.0021	7.96354	30.6975	18.8201	24.5433	30.8891	25.5333	68.0172	53.8266	39.3734	8.05962	26.7404	16.0128	14.9311	19.8364	14.0929
A5A3E0	POTEF	30	1	298.558	0.0434134	0.0335731	11.0096	0.624396	D-MI-Ctrl	D-MI-0H	POTE ankyrin domain family member F OS=Homo sapiens OX=9606 GN=POTEF PE=1 SV=2	50.1851	28.3678	4.27395	2.46945	2.80261	2.2511	34.2293	10.2312	15.4935	50.1851	27.6329	4.20678	2.49925	2.44134	1.91532	20.8237	6.57026	8.55155
P24752	ACAT1	7	1	39.6292	0.0489996	0.0367883	22.1356	0.596481	D-MI-Ctrl	D-MI-6H	Acetyl-CoA acetyltransferase_ mitochondrial OS=Homo sapiens OX=9606 GN=ACAT1 PE=1 SV=1	448.052	515.427	507.827	121.85	98.166	6.80885	58.3544	8.11355	0	448.052	502.075	499.846	123.321	85.5117	5.79322	35.5005	5.21036	0

## Sheet: D-EX-320
Accession	Gene NAMe	Peptide count	Unique peptides	Confidence score	Anova (p)	q Value	Max fold change	Power	Highest mean condition	Lowest mean condition	Description	D-EX-Ctrl-14092022-01	D-EX-Ctrl-14092022-02	D-EX-Ctrl-14092022-03	D-EX-0H-14092022-01	D-EX-0H-14092022-02	D-EX-0H-14092022-03	D-EX-6H-14092022-01	D-EX-6H-14092022-02	D-EX-6H-14092022-03	D-EX-Ctrl-14092022-01	D-EX-Ctrl-14092022-02	D-EX-Ctrl-14092022-03	D-EX-0H-14092022-01	D-EX-0H-14092022-02	D-EX-0H-14092022-03	D-EX-6H-14092022-01	D-EX-6H-14092022-02	D-EX-6H-14092022-03	ALL QUANT IDs-DEXC2-1903	ALL QUANT IDs-D-EX-CTRL-0H-6H-1903	Anova p-value <= 0.05-D-EX-0H-6H	Max fold change >= 2-D-EX-0H-6H	ANOVA05_2-FLD--D-EX-0H-6H-282 DATASET	ALL QUANT IDs D-EX-0H-6H-1903	Anova p-value <= 0.05-D-EX-0H-6H	Max fold change >= 2-D-EX-0H-6H	Anova p-value <= 0.05-D-EX-0H-6H-NY	Max fold change >= 2-D-EX-0H-6H-NY	ANOVA05_2-FLD--D-EX-0H-6H-NY-320
P09294	TRM3	1	1	5.2217	1.909e-11	9.34831e-09	Infinity	1	D-C1-0H-15092022	D-C1-Ctrl-15092022	Tripartite terminase subunit 3 OS=Varicella-zoster virus (strain Dumas) OX=10338 GN=TRM3 PE=3 SV=1	0	0	0	51250.2	55220.6	52695.4	11076.3	8826.61	7894.98	0	0	0	46351.6	55599.6	52768.7	13369.5	10414	9729.52	x	x		x		x	x	x	x	x	x
Q9C005	DPY30	3	2	18.8259	1.61471e-10	3.9536e-08	20766.8	1	D-C1-0H-15092022	D-C1-Ctrl-15092022	Protein dpy-30 homolog OS=Homo sapiens OX=9606 GN=DPY30 PE=1 SV=1	0	0.0636969	0	428.208	505.39	389.183	302.548	296.663	266.765	0	0.0799237	0	387.279	508.859	389.724	365.185	350.014	328.752	x	x		x		x	x	x	x	x	x
O00559	EBAG9	1	1	5.3854	1.22084e-09	2.39137e-07	Infinity	1	D-C1-0H-15092022	D-C1-Ctrl-15092022	Receptor-binding cancer antigen expressed on SiSo cells OS=Homo sapiens OX=9606 GN=EBAG9 PE=1 SV=1	0	0	0	1721.86	2545.89	2937.35	0	0	0	0	0	0	1557.28	2563.37	2941.43	0	0	0	x	x				x	x	x	x	x	x
Q8N531	FBXL6	4	2	20.1475	1.66391e-06	0.000132405	1651.71	1	D-C1-0H-15092022	D-C1-Ctrl-15092022	F-box/LRR-repeat protein 6 OS=Homo sapiens OX=9606 GN=FBXL6 PE=2 SV=2	0	0	0.850037	348.692	501.156	554.17	5.65848	8.75094	4.06254	0	0	1.29145	315.363	504.595	554.94	6.82998	10.3247	5.00654	x	x	x	x	x	x	x	x	x	x	x
P46782	RPS5	12	9	130.06	1.75748e-06	0.000132405	2.12543	1	D-C1-0H-15092022	D-C1-6H-15092022	40S ribosomal protein S5 OS=Homo sapiens OX=9606 GN=RPS5 PE=1 SV=4	6619.5	6051.44	6917.9	12170.9	11612.8	12442.8	5665.79	5698.1	5680.42	6132.18	7593.05	10510.2	11007.6	11692.5	12460.1	6838.8	6722.84	7000.37	x	x	x			x	x	x	x	x	x
Q9ULQ0	STRIP2	4	1	22.5188	2.06956e-06	0.00014478	4775.75	1	D-C1-0H-15092022	D-C1-Ctrl-15092022	Striatin-interacting protein 2 OS=Homo sapiens OX=9606 GN=STRIP2 PE=1 SV=2	0	0	1.67584	2160.69	3030.59	2812.12	9.51425	16.6547	12.4194	0	0	2.54607	1954.16	3051.4	2816.03	11.484	19.6499	15.3053	x	x				x	x	x	x	x	x
Q9ULB1	NRXN1	3	1	15.5396	2.05583e-05	0.000828733	Infinity	1	D-C1-0H-15092022	D-C1-Ctrl-15092022	Neurexin-1 OS=Homo sapiens OX=9606 GN=NRXN1 PE=1 SV=1	0	0	0	1320.8	1369.13	971.127	4.20334	0	0	0	0	0	1194.55	1378.53	972.477	5.07357	0	0	x	x				x	x	x	x	x	x
P00533	EGFR	23	13	130.554	2.20004e-05	0.000828733	13.8905	1	D-C1-0H-15092022	D-C1-Ctrl-15092022	Epidermal growth factor receptor OS=Homo sapiens OX=9606 GN=EGFR PE=1 SV=2	516.158	336.738	425.702	5339.78	6195.24	6225.4	790.72	399.762	449.74	478.159	422.522	646.761	4829.39	6237.76	6234.06	954.427	471.655	554.245	x	x	x			x	x	x	x	x	x
Q9UMS4	PRPF19	13	7	89.7659	3.31394e-05	0.00102937	65.2207	1	D-C1-0H-15092022	D-C1-Ctrl-15092022	Pre-mRNA-processing factor 19 OS=Homo sapiens OX=9606 GN=PRPF19 PE=1 SV=1	767.535	2344.42	2643.79	126408	125061	123924	54054.4	95077.8	83112.6	711.03	2941.66	4016.67	114326	125920	124097	65245.5	112176	102425	x	x	x			x	x	x	x	x	x
Q96MM6	HSPA12B	2	1	10.4543	0.000121161	0.00269692	Infinity	1	D-C1-0H-15092022	D-C1-Ctrl-15092022	Heat shock 70 kDa protein 12B OS=Homo sapiens OX=9606 GN=HSPA12B PE=1 SV=2	0	0	0	754.515	485.388	52.0786	0	0	0	0	0	0	682.397	488.719	52.151	0	0	0	x	x				x	x	x	x	x	x
P05388	RPLP0	15	5	129.815	0.00031463	0.00581411	2.75531	0.999989	D-C1-0H-15092022	D-C1-Ctrl-15092022	60S acidic ribosomal protein P0 OS=Homo sapiens OX=9606 GN=RPLP0 PE=1 SV=1	2001.05	3027.08	3210.94	8223.36	7065.46	7412.41	7448.99	7297.72	6851.6	1853.74	3798.23	4878.33	7437.35	7113.96	7422.72	8991.19	8610.14	8443.69	x	x	x			x	x	x	x	x	x
P04271	S100B	1	1	5.7886	0.000464861	0.00659831	Infinity	0.999939	D-C1-0H-15092022	D-C1-Ctrl-15092022	Protein S100-B OS=Homo sapiens OX=9606 GN=S100B PE=1 SV=2	0	0	0	71.9024	47.6316	80.5131	4.20894	4.03546	0	0	0	0	65.0298	47.9585	80.625	5.08034	4.76119	0	x	x	x	x	x	x	x	x	x	x	x
O00425	IGF2BP3	15	5	89.9891	0.000614346	0.00777734	8.98994	0.999816	D-C1-0H-15092022	D-C1-6H-15092022	Insulin-like growth factor 2 mRNA-binding protein 3 OS=Homo sapiens OX=9606 GN=IGF2BP3 PE=1 SV=2	1305.97	952.047	716.712	7135.63	7433.94	6754.29	1280.65	695.672	395.647	1209.83	1194.58	1088.89	6453.59	7484.96	6763.68	1545.79	820.78	487.582	x	x				x	x	x	x	x	x
P07339	CTSD	3	1	17.0329	0.000777443	0.00885377	402.757	0.999572	D-C1-0H-15092022	D-C1-Ctrl-15092022	Cathepsin D OS=Homo sapiens OX=9606 GN=CTSD PE=1 SV=1	3.05277	0	0	586.782	405.758	236.985	0	5.95752	4.54473	2.82803	0	0	530.696	408.543	237.315	0	7.02891	5.60078	x	x		x		x	x	x	x	x	x
P32969	RPL9	7	4	50.3358	0.000816772	0.00902008	3.25268	0.999494	D-C1-0H-15092022	D-C1-Ctrl-15092022	60S ribosomal protein L9 OS=Homo sapiens OX=9606 GN=RPL9 PE=1 SV=1	735.022	481.726	567.95	2425.18	1626.24	1753.64	1280.27	1009.32	1272.45	680.91	604.446	862.876	2193.37	1637.4	1756.08	1545.33	1190.83	1568.12	x	x				x	x	x	x	x	x
Q9BXP5	SRRT	18	12	113.22	0.00103929	0.0109449	9.40461	0.998905	D-C1-0H-15092022	D-C1-Ctrl-15092022	Serrate RNA effector molecule homolog OS=Homo sapiens OX=9606 GN=SRRT PE=1 SV=1	4290.56	2975.57	1031.39	24162.6	26212.3	27660.1	2237.25	2543.16	3572.64	3974.7	3733.59	1566.97	21853	26392.2	27698.6	2700.44	3000.52	4402.8	x	x	x			x	x	x	x	x	x
O95500	CLDN14	1	1	5.6538	0.00107341	0.0110914	Infinity	0.998792	D-C1-0H-15092022	D-C1-Ctrl-15092022	Claudin-14 OS=Homo sapiens OX=9606 GN=CLDN14 PE=1 SV=1	0	0	0	306.458	184.432	22.2018	0	2.82921	0	0	0	0	277.166	185.698	22.2326	0	3.33801	0	x	x		x		x	x	x	x	x	x
P19878	NCF2	2	1	10.4919	0.00107585	0.0110914	1016.06	0.998784	D-C1-0H-15092022	D-C1-Ctrl-15092022	Neutrophil cytosol factor 2 OS=Homo sapiens OX=9606 GN=NCF2 PE=1 SV=2	145.873	0	1.26057	47064.6	50260.1	52171.3	25867.7	28314.5	21913.8	135.134	0	1.91516	42566	50605.1	52243.8	31223.2	33406.5	27005.9	x	x				x	x	x	x	x	x
Q8WWV6	FCAMR	2	1	9.9029	0.0013633	0.0133939	1675.57	0.997594	D-C1-0H-15092022	D-C1-Ctrl-15092022	High affinity immunoglobulin alpha and immunoglobulin mu Fc receptor OS=Homo sapiens OX=9606 GN=FCAMR PE=1 SV=1	7.69366	0	0	8329.65	3187.05	1374.57	223.017	36.3248	9.34382	7.12726	0	0	7533.48	3208.93	1376.48	269.189	42.8574	11.515	x	x		x		x	x	x	x	x	x
P03407;P12479	nef	3	1	15.0664	0.0014821	0.014231	2.88982	0.996984	D-C1-0H-15092022	D-C1-6H-15092022	Protein Nef OS=Human immunodeficiency virus type 1 group M subtype B (isolate ARV2/SF2) OX=11685 GN=nef PE=1 SV=3	82.1189	114.653	122.405	155.176	154.537	108.959	58.0432	44.9543	41.8808	76.0734	143.86	185.967	140.344	155.598	109.11	70.0602	53.0388	51.6126	x	x				x	x	x	x	x	x
O95072	REC8	2	1	10.8017	0.00150591	0.0143192	Infinity	0.996854	D-C1-0H-15092022	D-C1-Ctrl-15092022	Meiotic recombination protein REC8 homolog OS=Homo sapiens OX=9606 GN=REC8 PE=1 SV=1	0	0	0	4019.56	4288.62	4040.58	7.27032	1035.61	1029.63	0	0	0	3635.36	4318.05	4046.2	8.77553	1221.85	1268.88	x	x				x	x	x	x	x	x
A9Q1K8	VP2_ROTB2	3	2	14.9267	0.00187156	0.0169722	51.3383	0.994543	D-C1-0H-15092022	D-C1-Ctrl-15092022	Inner capsid protein VP2 OS=Rotavirus X (isolate RVX/Human/Bangladesh/NADRV-B219/2002/GXP[X]) OX=348136 PE=2 SV=1	17.1934	19.6597	3.12987	998.989	253.152	800.515	262.778	1242.26	390.836	15.9276	24.668	4.75515	903.503	254.89	801.628	317.182	1465.67	481.654	x	x				x	x	x	x	x	x
P12004	PCNA	11	5	111.43	0.00198826	0.0178651	2.03642	0.993691	D-C1-0H-15092022	D-C1-Ctrl-15092022	Proliferating cell nuclear antigen OS=Homo sapiens OX=9606 GN=PCNA PE=1 SV=1	11251.6	12477.6	16857.5	31208.8	25851.6	25590.9	22944.2	22753.3	20862	10423.2	15656.2	25611.3	28225.7	26029.1	25626.5	27694.4	26845.3	25709.7	x	x	x			x	x	x	x	x	x
Q96J84	KIRREL1	3	2	21.7614	0.00227889	0.0198259	3.32222	0.99136	D-C1-0H-15092022	D-C1-Ctrl-15092022	Kin of IRRE-like protein 1 OS=Homo sapiens OX=9606 GN=KIRREL1 PE=1 SV=2	230.007	268.391	535.176	1105.42	1070.47	1257.87	930.946	922.941	1085.74	213.074	336.764	813.083	999.76	1077.82	1259.62	1123.68	1088.92	1338.04	x	x	x	x	x	x	x	x	x	x	x
Q8TEX9	IPO4	20	11	130.14	0.00254166	0.0209611	8.95615	0.989024	D-C1-0H-15092022	D-C1-6H-15092022	Importin-4 OS=Homo sapiens OX=9606 GN=IPO4 PE=1 SV=2	860.928	690.607	857.117	297.109	828.12	1353.16	78.5443	70.5056	127.675	797.548	866.539	1302.2	268.711	833.804	1355.04	94.8057	83.1852	157.343	x	x	x	x	x	x	x	x	x	x	x
Q86W24	NLRP14	11	6	63.7557	0.00254685	0.0209611	5.41283	0.988976	D-C1-0H-15092022	D-C1-Ctrl-15092022	NACHT_ LRR and PYD domains-containing protein 14 OS=Homo sapiens OX=9606 GN=NLRP14 PE=1 SV=1	91.4014	105.484	129.906	361.517	618.063	789.289	138.309	291.207	189.976	84.6725	132.356	197.364	326.962	622.306	790.386	166.944	343.578	234.12	x	x				x	x	x	x	x	x
Q92688	ANP32B	10	4	100.171	0.00258148	0.0210691	7.75193	0.988653	D-C1-0H-15092022	D-C1-Ctrl-15092022	Acidic leucine-rich nuclear phosphoprotein 32 family member B OS=Homo sapiens OX=9606 GN=ANP32B PE=1 SV=1	110.307	342.151	436.881	2878.18	2017.24	1998.67	1029.25	1024.62	1178.38	102.186	429.314	663.745	2603.08	2031.08	2001.45	1242.34	1208.88	1452.2	x	x	x			x	x	x	x	x	x
Q9BZZ5	API5	11	4	66.4896	0.00291798	0.0230472	24.5924	0.98536	D-C1-0H-15092022	D-C1-Ctrl-15092022	Apoptosis inhibitor 5 OS=Homo sapiens OX=9606 GN=API5 PE=1 SV=3	816.42	118.951	254.566	9840.31	9257.35	10165.8	952.795	1364.63	270.081	756.316	149.254	386.758	8899.75	9320.89	10179.9	1150.06	1610.04	332.839	x	x				x	x	x	x	x	x
P27348	YWHAQ	20	12	221.998	0.00310515	0.0241363	41.9039	0.983419	D-C1-0H-15092022	D-C1-Ctrl-15092022	14-3-3 protein theta OS=Homo sapiens OX=9606 GN=YWHAQ PE=1 SV=1	16.7469	160.242	152.438	5957.62	1675.07	6171.59	2868.59	4427.96	1612.09	15.514	201.063	231.597	5388.17	1686.57	6180.17	3462.49	5224.27	1986.69	x	x	x			x	x	x	x	x	x
O00189	AP4M1	1	1	6.0293	0.00359081	0.0266426	Infinity	0.978084	D-C1-0H-15092022	D-C1-Ctrl-15092022	AP-4 complex subunit mu-1 OS=Homo sapiens OX=9606 GN=AP4M1 PE=1 SV=2	0	0	0	16.3595	3368.51	2436.41	483.883	959.252	643.44	0	0	0	14.7959	3391.63	2439.8	584.063	1131.76	792.955	x	x				x	x	x	x	x	x
P21579	SYT1	1	1	4.9786	0.00388344	0.0285972	172.071	0.9747	D-C1-0H-15092022	D-C1-Ctrl-15092022	Synaptotagmin-1 OS=Homo sapiens OX=9606 GN=SYT1 PE=1 SV=1	199.264	7.30991	0	11903.4	12008.8	11633.3	6821.55	7011.15	7875	184.595	9.17211	0	10765.7	12091.2	11649.4	8233.85	8272.03	9704.89	x	x		x		x	x	x	x	x	x
Q7LBC6	KDM3B	9	3	52.6139	0.00402651	0.0294295	33.7824	0.973008	D-C1-0H-15092022	D-C1-6H-15092022	Lysine-specific demethylase 3B OS=Homo sapiens OX=9606 GN=KDM3B PE=1 SV=2	221.115	130.06	72.1888	1708.29	692.113	218.547	17.6858	24.8346	35.0036	204.837	163.193	109.675	1545.01	696.863	218.851	21.3474	29.3008	43.1373	x	x		x		x	x	x	x	x	x
P62081	RPS7	7	4	65.7486	0.00406223	0.0294706	8.11552	0.972582	D-C1-0H-15092022	D-C1-Ctrl-15092022	40S ribosomal protein S7 OS=Homo sapiens OX=9606 GN=RPS7 PE=1 SV=1	482.627	212.78	320.019	2432.42	2911.86	2896.44	413.385	1441.43	1288.02	447.097	266.986	486.199	2199.92	2931.84	2900.46	498.97	1700.65	1587.32	x	x				x	x	x	x	x	x
P78371	CCT2	33	19	303.07	0.00455844	0.0311466	3.22047	0.966539	D-C1-0H-15092022	D-C1-Ctrl-15092022	T-complex protein 1 subunit beta OS=Homo sapiens OX=9606 GN=CCT2 PE=1 SV=4	2029.71	4677.96	4677.27	12552.6	12434.7	11677.5	7843.13	8336.73	7683.54	1880.29	5869.67	7106.08	11352.8	12520.1	11693.8	9466.93	9836	9468.95	x	x	x			x	x	x	x	x	x
P62917	RPL8	13	7	112.21	0.00603448	0.0360375	4.77844	0.947712	D-C1-0H-15092022	D-C1-Ctrl-15092022	60S ribosomal protein L8 OS=Homo sapiens OX=9606 GN=RPL8 PE=1 SV=2	1319	1219.12	581.63	4892.71	5027.57	4987.24	3046	2997.4	1300.19	1221.89	1529.69	883.659	4425.05	5062.08	4994.17	3676.63	3536.45	1602.31	x	x		x		x	x	x	x	x	x
P61086	UBE2K	4	2	25.4028	0.00610029	0.0362097	4.22446	0.946857	D-C1-0H-15092022	D-C1-Ctrl-15092022	Ubiquitin-conjugating enzyme E2 K OS=Homo sapiens OX=9606 GN=UBE2K PE=1 SV=3	281.65	731.429	1023.82	3154.02	2855.03	2595.76	1932.64	2137.2	2310.4	260.916	917.761	1555.47	2852.55	2874.62	2599.37	2332.77	2521.56	2847.27	x	x	x			x	x	x	x	x	x
Q07960	ARHGAP1	4	1	20.9791	0.00751763	0.0413637	2.01539	0.928396	D-C1-0H-15092022	D-C1-Ctrl-15092022	Rho GTPase-activating protein 1 OS=Homo sapiens OX=9606 GN=ARHGAP1 PE=1 SV=1	440.719	296.706	253.454	603.716	708.186	685.103	592.502	631.331	487.052	408.274	372.292	385.068	546.011	713.047	686.055	715.17	744.869	600.227	x	x		x		x	x	x	x	x	x
Q16543	CDC37	12	7	115.515	0.00774113	0.0422139	3.5437	0.925495	D-C1-0H-15092022	D-C1-Ctrl-15092022	Hsp90 co-chaperone Cdc37 OS=Homo sapiens OX=9606 GN=CDC37 PE=1 SV=1	1076.16	2425.84	3698.36	9113.4	8455.28	7947.21	7422.47	6276.7	6554.1	996.934	3043.82	5618.85	8242.32	8513.32	7958.26	8959.18	7405.49	8077.06	x	x	x			x	x	x	x	x	x
O14602;P47813	EIF1AY	1	1	5.6007	0.00775836	0.0422139	157.017	0.925272	D-C1-0H-15092022	D-C1-Ctrl-15092022	Eukaryotic translation initiation factor 1A_ Y-chromosomal OS=Homo sapiens OX=9606 GN=EIF1AY PE=1 SV=4	112.537	0	0	3551.07	6305.73	7813.36	154.539	831.429	280.605	104.252	0	0	3211.65	6349.02	7824.22	186.534	980.952	345.808	x	x				x	x	x	x	x	x
Q92930	RAB8B	4	2	24.6514	0.00833432	0.0438253	22.4215	0.917833	D-C1-0H-15092022	D-C1-6H-15092022	Ras-related protein Rab-8B OS=Homo sapiens OX=9606 GN=RAB8B PE=1 SV=2	847.38	112.882	117.603	8072.01	2069.04	1992.08	184.718	173.547	182.874	784.997	141.639	178.672	7300.47	2083.24	1994.85	222.961	204.758	225.367	x	x	x			x	x	x	x	x	x
Q13066;Q4V321;Q6NT46;Q9UEU5	GAGE2B	2	2	29.9938	0.00916436	0.0465054	4.37096	0.907232	D-C1-0H-15092022	D-C1-6H-15092022	G antigen 2B/2C OS=Homo sapiens OX=9606 GN=GAGE2B PE=1 SV=1	2808.03	761.577	2044.27	2264.63	2205.48	2515.8	565.222	520.701	512.334	2601.3	955.589	3105.82	2048.17	2220.62	2519.29	682.242	614.343	631.383	x	x	x			x	x	x	x	x	x
Q12864	CDH17	1	1	4.7077	0.00935206	0.0470078	77.5332	0.904858	D-C1-0H-15092022	D-C1-Ctrl-15092022	Cadherin-17 OS=Homo sapiens OX=9606 GN=CDH17 PE=1 SV=3	628.671	0	0.603072	14963.8	16592.3	17233.5	10423.8	13046.6	13557.3	582.389	0	0.916237	13533.5	16706.2	17257.5	12581.9	15392.9	16707.6	x	x	x	x	x	x	x	x	x	x	x
O94885	SASH1	7	4	35.8289	0.0105671	0.0504849	18.1169	0.889728	D-C1-0H-15092022	D-C1-Ctrl-15092022	SAM and SH3 domain-containing protein 1 OS=Homo sapiens OX=9606 GN=SASH1 PE=1 SV=3	37.4995	142.193	24.5153	1786.92	1429.67	483.025	335.118	133.985	62.8524	34.7389	178.417	37.2456	1616.12	1439.49	483.697	404.499	158.08	77.4573	x	x		x		x	x	x	x	x	x
Q07853	E4	2	1	10.2947	0.0108489	0.0514525	2.5745	0.886283	D-C1-0H-15092022	D-C1-Ctrl-15092022	Protein E4 OS=Human papillomavirus type 63 OX=28311 GN=E4 PE=3 SV=2	594.897	754.48	1549.96	2888.13	2328.51	2247.68	2508	2317.39	2042.68	551.101	946.684	2354.82	2612.07	2344.49	2250.81	3027.25	2734.15	2517.34	x	x	x			x	x	x	x	x	x
P05915	vpx	3	3	15.3748	0.0109374	0.0515004	4.159	0.885205	D-C1-0H-15092022	D-C1-Ctrl-15092022	Protein Vpx OS=Human immunodeficiency virus type 2 subtype A (isolate NIH-Z) OX=11719 GN=vpx PE=3 SV=1	259.505	550.499	1278.44	3250.54	2901.04	2534.26	2481.38	2264.72	2089.49	240.401	690.739	1942.31	2939.84	2920.95	2537.78	2995.12	2672	2575.02	x	x	x			x	x	x	x	x	x
O15212	PFDN6	8	3	59.2686	0.0116327	0.0537405	2.15921	0.87683	D-C1-0H-15092022	D-C1-Ctrl-15092022	Prefoldin subunit 6 OS=Homo sapiens OX=9606 GN=PFDN6 PE=1 SV=1	216.834	376.203	416.452	690.272	782.423	707.005	541.394	588.504	455.447	200.871	472.04	632.708	624.294	787.793	707.988	653.481	694.34	561.278	x	x				x	x	x	x	x	x
P78346	RPP30	2	1	8.8449	0.012473	0.0565555	56.8002	0.866917	D-C1-0H-15092022	D-C1-6H-15092022	Ribonuclease P protein subunit p30 OS=Homo sapiens OX=9606 GN=RPP30 PE=1 SV=1	1016.03	27.0808	33.2282	2895.88	4152.65	3462.83	91.2165	66.6785	27.1636	941.229	33.9796	50.483	2619.08	4181.15	3467.65	110.101	78.6698	33.4755	x	x	x	x	x	x	x	x	x	x	x
Q16576	RBBP7	11	5	86.7523	0.0131158	0.0576032	34.5583	0.859491	D-C1-0H-15092022	D-C1-Ctrl-15092022	Histone-binding protein RBBP7 OS=Homo sapiens OX=9606 GN=RBBP7 PE=1 SV=1	0	0	287.388	4158.23	2798.07	2975.33	4046	2931.9	2397.01	0	0	436.623	3760.78	2817.28	2979.46	4883.66	3459.17	2953.99	x	x		x		x	x	x	x	x	x
A0A075B6N1;P0DSE2	TRBV19	1	1	5.3645	0.0137348	0.0588656	2.39168	0.85247	D-C1-0H-15092022	D-C1-6H-15092022	T cell receptor beta variable 19 OS=Homo sapiens OX=9606 GN=TRBV19 PE=1 SV=2	8930.51	8268.32	4161.66	10747.6	9961.68	10295.6	4302.66	4494.74	4166.24	8273.06	10374.7	6322.74	9720.34	10030.1	10309.9	5193.47	5303.06	5134.34	x	x	x			x	x	x	x	x	x
P54707	ATP12A	4	2	22.9118	0.0151351	0.0625453	2.40375	0.837048	D-C1-0H-15092022	D-C1-Ctrl-15092022	Potassium-transporting ATPase alpha chain 2 OS=Homo sapiens OX=9606 GN=ATP12A PE=1 SV=3	451.788	461.718	1027.17	1640.65	1509.98	1514.28	1123.29	1187.72	1538.8	418.528	579.341	1560.57	1483.83	1520.34	1516.38	1355.85	1401.32	1896.37	x	x	x			x	x	x	x	x	x
Q9QBZ9	gag-pol	5	3	28.9435	0.0152163	0.0626168	39.9023	0.836173	D-C1-0H-15092022	D-C1-6H-15092022	Gag-Pol polyprotein OS=Human immunodeficiency virus type 1 group M subtype K (isolate 97ZR-EQTB11) OX=388907 GN=gag-pol PE=3 SV=2	8.11223	10.3511	7.40987	507.045	87.0701	31.8358	1.12996	5.91276	8.64439	7.51502	12.9881	11.2577	458.58	87.6678	31.8801	1.3639	6.9761	10.6531	x	x	x	x	x	x	x	x	x	x	x
Q8WZA9	IRGQ	3	2	16.5965	0.0161664	0.0646522	37.2556	0.826095	D-C1-0H-15092022	D-C1-Ctrl-15092022	Immunity-related GTPase family Q protein OS=Homo sapiens OX=9606 GN=IRGQ PE=1 SV=1	2.10459	24.5561	35.3664	1284.12	170.453	856.282	158.381	69.1942	237.469	1.94965	30.8117	53.7315	1161.38	171.623	857.472	191.171	81.638	292.65	x	x				x	x	x	x	x	x
P50402	EMD	1	1	4.8501	0.0161787	0.0646522	18.8027	0.825965	D-C1-0H-15092022	D-C1-Ctrl-15092022	Emerin OS=Homo sapiens OX=9606 GN=EMD PE=1 SV=1	3.43704	0	19.7775	46.241	141.063	249.193	150.503	198.085	67.1737	3.18401	0	30.0477	41.8212	142.032	249.54	181.663	233.709	82.7827	x	x		x		x	x	x	x	x	x
P53396	ACLY	39	22	274.699	0.0173363	0.0668467	5.59339	0.814069	D-C1-0H-15092022	D-C1-Ctrl-15092022	ATP-citrate synthase OS=Homo sapiens OX=9606 GN=ACLY PE=1 SV=3	613.785	3249.12	3957.7	15394	14662	13687.7	4540.5	4186.48	3759.53	568.599	4076.83	6012.86	13922.6	14762.6	13706.7	5480.54	4939.36	4633.13	x	x	x	x	x	x	x	x	x	x	x
P04179	SOD2	1	1	11.3772	0.0174938	0.0669273	2.15967	0.812481	D-C1-0H-15092022	D-C1-6H-15092022	Superoxide dismutase [Mn]_ mitochondrial OS=Homo sapiens OX=9606 GN=SOD2 PE=1 SV=3	881.95	964.731	1167.26	1513.8	1658	1255.19	971.176	601.416	477.251	817.022	1210.5	1773.4	1369.11	1669.38	1256.93	1172.24	709.574	588.148	x	x	x	x	x	x	x	x	x	x	x
P16402;Q02539	H1-3	18	2	145.11	0.018308	0.0687001	118.421	0.804393	D-C1-0H-15092022	D-C1-6H-15092022	Histone H1.3 OS=Homo sapiens OX=9606 GN=H1-3 PE=1 SV=2	42.7912	0.680011	80.5832	936.509	803.15	308.038	12.8267	3.18175	1.28329	39.641	0.853244	122.429	846.995	808.663	308.466	15.4822	3.75395	1.58148	x	x		x		x	x	x	x	x	x
Q9ULV4	CORO1C	9	3	63.1051	0.0204187	0.0730748	22.0637	0.784304	D-C1-0H-15092022	D-C1-Ctrl-15092022	Coronin-1C OS=Homo sapiens OX=9606 GN=CORO1C PE=1 SV=1	6.76533	0	26.16	379.59	200.06	146.805	357.699	124.124	57.4918	6.26727	0	39.7444	343.307	201.433	147.009	431.756	146.447	70.851	x	x				x	x	x	x	x	x
Q16777;Q6FI13	H2AC20	4	1	73.1237	0.0204437	0.0730748	2.74917	0.784073	D-C1-0H-15092022	D-C1-Ctrl-15092022	Histone H2A type 2-C OS=Homo sapiens OX=9606 GN=H2AC20 PE=1 SV=4	1174.59	1899.89	2259.12	3881.87	5631.97	5149.12	1506.37	2963.43	3088.23	1088.11	2383.88	3432.24	3510.83	5670.63	5156.28	1818.25	3496.36	3805.84	x	x	x			x	x	x	x	x	x
Q99471	PFDN5	6	3	37.3291	0.0208334	0.0739282	2.60212	0.780499	D-C1-0H-15092022	D-C1-6H-15092022	Prefoldin subunit 5 OS=Homo sapiens OX=9606 GN=PFDN5 PE=1 SV=2	501.661	363.311	193.927	569.806	621.419	713.812	205.23	287.223	239.656	464.729	455.864	294.63	515.342	625.684	714.804	247.719	338.877	295.344	x	x	x	x	x	x	x	x	x	x	x
Q9BUP0	EFHD1	5	1	29.1179	0.0217787	0.0761783	3.60469	0.771994	D-C1-0H-15092022	D-C1-Ctrl-15092022	EF-hand domain-containing protein D1 OS=Homo sapiens OX=9606 GN=EFHD1 PE=1 SV=1	214.588	501.808	1105.37	2247.04	1784.28	2535.58	1553.57	1876.75	1484.06	198.791	629.644	1679.37	2032.26	1796.53	2539.1	1875.22	2214.27	1828.91	x	x	x	x	x	x	x	x	x	x	x
P35579	MYH9	138	86	1351.58	0.0229411	0.0780469	3.20433	0.761842	D-C1-0H-15092022	D-C1-Ctrl-15092022	Myosin-9 OS=Homo sapiens OX=9606 GN=MYH9 PE=1 SV=4	3519.97	12148	11642.6	29531.2	27043.7	30937.1	17231.9	14810.3	15672	3260.83	15242.7	17688.3	26708.5	27229.3	30980.1	20799.5	17473.7	19313.7	x	x	x			x	x	x	x	x	x
Q8ND56	LSM14A	1	1	5.9463	0.0229504	0.0780469	3.66945	0.761762	D-C1-0H-15092022	D-C1-Ctrl-15092022	Protein LSM14 homolog A OS=Homo sapiens OX=9606 GN=LSM14A PE=1 SV=3	452.188	712.737	2449.77	5046.37	4107.49	4110.08	3136.03	3000.55	2745.25	418.899	894.307	3721.89	4564.02	4135.68	4115.8	3785.3	3540.17	3383.15	x	x	x			x	x	x	x	x	x
Q9NYF8	BCLAF1	27	12	214.829	0.0236663	0.079108	2.25626	0.755673	D-C1-0H-15092022	D-C1-Ctrl-15092022	Bcl-2-associated transcription factor 1 OS=Homo sapiens OX=9606 GN=BCLAF1 PE=1 SV=2	1201.32	661.583	688.863	1866.96	1877.28	2013.22	853.439	1565.33	1423.61	1112.88	830.122	1046.58	1688.51	1890.16	2016.02	1030.13	1846.84	1754.41	x	x				x	x	x	x	x	x
P29401	TKT	20	16	183.162	0.0246489	0.0810166	2.06793	0.747508	D-C1-0H-15092022	D-C1-Ctrl-15092022	Transketolase OS=Homo sapiens OX=9606 GN=TKT PE=1 SV=3	2872.56	2904.75	5861.8	8653.8	8195.86	7219.27	9350.9	6128.75	6730.45	2661.08	3644.74	8905.73	7826.65	8252.12	7229.3	11286.9	7230.94	8294.38	x	x	x			x	x	x	x	x	x
P62273	RPS29	5	3	45.4552	0.025307	0.0826185	2.39512	0.742161	D-C1-0H-15092022	D-C1-Ctrl-15092022	40S ribosomal protein S29 OS=Homo sapiens OX=9606 GN=RPS29 PE=1 SV=2	361.299	243.703	430.747	1039.65	661.639	779.456	829.552	538.787	432.39	334.7	305.787	654.426	940.28	666.181	780.54	1001.3	635.681	532.864	x	x				x	x	x	x	x	x
P01130	LDLR	2	1	18.8399	0.0260896	0.0846093	54.4815	0.735923	D-C1-0H-15092022	D-C1-Ctrl-15092022	Low-density lipoprotein receptor OS=Homo sapiens OX=9606 GN=LDLR PE=1 SV=1	0	211.363	214.485	7771.06	7795.76	7633.98	5047.15	5030.87	4269.22	0	265.208	325.862	7028.29	7849.27	7644.6	6092.09	5935.62	5261.25	x	x				x	x	x	x	x	x
P50502	ST13	14	1	133.614	0.0263166	0.0850619	18.2776	0.734138	D-C1-0H-15092022	D-C1-6H-15092022	Hsc70-interacting protein OS=Homo sapiens OX=9606 GN=ST13 PE=1 SV=2	1612.44	61.7208	727.68	789.148	899.222	859.26	36.4496	52.7934	50.1421	1493.73	77.4442	1105.55	713.72	905.394	860.455	43.996	62.2877	61.7935	x	x	x			x	x	x	x	x	x
P60174	TPI1	24	18	280.825	0.0268668	0.0854369	2.35505	0.729855	D-C1-0H-15092022	D-C1-Ctrl-15092022	Triosephosphate isomerase OS=Homo sapiens OX=9606 GN=TPI1 PE=1 SV=4	17079.6	6234.41	5764.48	23225.1	22510.8	22745.5	20613.2	20546.9	18965.8	15822.3	7822.63	8757.87	21005.2	22665.4	22777.1	24880.8	24242.1	23372.8	x	x	x			x	x	x	x	x	x
P48735	IDH2	5	2	33.7343	0.0271038	0.0856519	2.75367	0.728029	D-C1-0H-15092022	D-C1-Ctrl-15092022	Isocitrate dehydrogenase [NADP]_ mitochondrial OS=Homo sapiens OX=9606 GN=IDH2 PE=1 SV=2	979.377	829.506	2030.75	2002.37	3433.45	5137.25	3367.34	3329.33	3216.79	907.276	1040.82	3085.27	1810.98	3457.02	5144.39	4064.5	3928.08	3964.26	x	x	x	x	x	x	x	x	x	x	x
P62633	CNBP	7	7	98.8862	0.0278047	0.087562	8.43466	0.722695	D-C1-0H-15092022	D-C1-Ctrl-15092022	CCHC-type zinc finger nucleic acid binding protein OS=Homo sapiens OX=9606 GN=CNBP PE=1 SV=1	97.3599	295.524	877.398	1744.42	6483.25	2486.73	3224.24	1504.15	1150.98	90.1924	370.809	1333.02	1577.68	6527.75	2490.19	3891.77	1774.66	1418.43	x	x	x			x	x	x	x	x	x
O75145	PPFIA3	11	5	70.9803	0.0285052	0.0887333	2.56587	0.717459	D-C1-0H-15092022	D-C1-Ctrl-15092022	Liprin-alpha-3 OS=Homo sapiens OX=9606 GN=PPFIA3 PE=1 SV=3	288.664	393.978	1049.29	1427.63	1469.02	1547.26	1185.26	1323.17	1193.47	267.413	494.344	1594.16	1291.17	1479.1	1549.41	1430.65	1561.13	1470.8	x	x				x	x	x	x	x	x
P62269	RPS18	12	8	99.2881	0.028539	0.0887333	2.1439	0.717209	D-C1-0H-15092022	D-C1-Ctrl-15092022	40S ribosomal protein S18 OS=Homo sapiens OX=9606 GN=RPS18 PE=1 SV=3	3239.62	3730.72	2433.96	8717.27	6655.53	4789.03	2767.54	4573.62	3886.6	3001.12	4681.13	3697.86	7884.05	6701.21	4795.69	3340.52	5396.13	4789.72	x	x	x			x	x	x	x	x	x
P39687	ANP32A	13	8	146.529	0.0287072	0.0889738	2.08141	0.715966	D-C1-0H-15092022	D-C1-Ctrl-15092022	Acidic leucine-rich nuclear phosphoprotein 32 family member A OS=Homo sapiens OX=9606 GN=ANP32A PE=1 SV=1	3045.52	7239.97	8093.16	12866.5	12273.8	13113.2	13250.9	13020.8	11718.4	2821.31	9084.35	12295.8	11636.7	12358	13131.4	15994.3	15362.4	14441.3	x	x	x			x	x	x	x	x	x
P08574	CYC1	2	1	11.7991	0.0313423	0.0930198	2.08404	0.697174	D-C1-0H-15092022	D-C1-Ctrl-15092022	Cytochrome c1_ heme protein_ mitochondrial OS=Homo sapiens OX=9606 GN=CYC1 PE=1 SV=3	48.1977	85.4544	66.7777	124.403	181.573	111.727	76.5477	96.9131	114.532	44.6495	107.224	101.454	112.512	182.82	111.882	92.3957	114.342	141.145	x	x				x	x	x	x	x	x
Q9BVK6	TMED9	4	1	26.3322	0.0317113	0.0938153	109.775	0.694639	D-C1-0H-15092022	D-C1-Ctrl-15092022	Transmembrane emp24 domain-containing protein 9 OS=Homo sapiens OX=9606 GN=TMED9 PE=1 SV=2	0.516202	2.97192	0	81.1284	143.882	157.898	0	45.0113	46.0885	0.4782	3.72901	0	73.374	144.869	158.117	0	53.1061	56.7979	x	x		x		x	x	x	x	x	x
O14787	TNPO2	9	3	50.6461	0.031802	0.0938153	29.8456	0.69402	D-C1-0H-15092022	D-C1-Ctrl-15092022	Transportin-2 OS=Homo sapiens OX=9606 GN=TNPO2 PE=1 SV=3	103.101	4.13708	0	1162.65	1088.43	949.501	51.0369	1276.8	1270.45	95.5106	5.191	0	1051.52	1095.9	950.821	61.6033	1506.41	1565.66	x	x		x		x	x	x	x	x	x
Q99436	PSMB7	8	4	58.8997	0.0325587	0.0948834	2.65104	0.688901	D-C1-0H-15092022	D-C1-6H-15092022	Proteasome subunit beta type-7 OS=Homo sapiens OX=9606 GN=PSMB7 PE=1 SV=1	110.872	219.713	271.198	287.418	360.068	255.389	77.1662	120.815	142.592	102.71	275.685	412.026	259.946	362.539	255.744	93.1423	142.543	175.725	x	x				x	x	x	x	x	x
P52566	ARHGDIB	5	4	28.951	0.0331328	0.0948834	7.93736	0.68508	D-C1-0H-15092022	D-C1-Ctrl-15092022	Rho GDP-dissociation inhibitor 2 OS=Homo sapiens OX=9606 GN=ARHGDIB PE=1 SV=3	32.9097	479.84	426.077	2941.92	2175	2334.88	608.611	837.337	730.199	30.4869	602.079	647.33	2660.73	2189.93	2338.13	734.615	987.922	899.873	x	x	x	x	x	x	x	x	x	x	x
Q9NZN3	EHD3	1	1	4.6989	0.0336615	0.0955592	40.6644	0.681606	D-C1-0H-15092022	D-C1-Ctrl-15092022	EH domain-containing protein 3 OS=Homo sapiens OX=9606 GN=EHD3 PE=1 SV=2	4.92238	19.8596	72.5536	1875.75	92.0905	1990.26	251.343	859.312	290.606	4.56	24.9189	110.229	1696.46	92.7226	1993.02	303.38	1013.85	358.134	x	x		x		x	x	x	x	x	x
Q9UBT6	POLK	4	2	19.7098	0.0355598	0.0985115	3.23076	0.669481	D-C1-0H-15092022	D-C1-Ctrl-15092022	DNA polymerase kappa OS=Homo sapiens OX=9606 GN=POLK PE=1 SV=1	431.796	363.107	1485.21	1796.55	2843.84	2726.1	1380.48	1335.18	1012.34	400.008	455.608	2256.45	1624.83	2863.36	2729.89	1666.28	1575.3	1247.57	x	x				x	x	x	x	x	x
O15143	ARPC1B	8	3	57.3223	0.0369709	0.0997228	4.01072	0.660802	D-C1-0H-15092022	D-C1-Ctrl-15092022	Actin-related protein 2/3 complex subunit 1B OS=Homo sapiens OX=9606 GN=ARPC1B PE=1 SV=3	48.7138	107.353	56.0008	221.917	401.27	227.358	69.9216	248.62	203.003	45.1275	134.701	85.081	200.706	404.024	227.674	84.3978	293.331	250.175	x	x		x		x	x	x	x	x	x
P98174	FGD1	4	2	29.1318	0.0378922	0.101121	108.669	0.655282	D-C1-0H-15092022	D-C1-Ctrl-15092022	FYVE_ RhoGEF and PH domain-containing protein 1 OS=Homo sapiens OX=9606 GN=FGD1 PE=1 SV=2	317.55	0	257.406	21010.7	20636.7	20832.2	494.212	12888.9	10940.2	294.172	0	391.072	19002.4	20778.3	20861.2	596.532	15206.9	13482.4	x	x		x		x	x	x	x	x	x
Q7Z5L9	IRF2BP2	5	4	31.8435	0.038323	0.101993	10.428	0.652739	D-C1-0H-15092022	D-C1-Ctrl-15092022	Interferon regulatory factor 2-binding protein 2 OS=Homo sapiens OX=9606 GN=IRF2BP2 PE=1 SV=2	10.2396	165.546	56.3498	218.719	924.845	1277.15	341.14	659.643	298.589	9.48577	207.719	85.6113	197.813	931.193	1278.92	411.768	778.272	367.972	x	x				x	x	x	x	x	x
O60568	PLOD3	7	5	37.7319	0.0394065	0.103354	4.41979	0.646447	D-C1-0H-15092022	D-C1-Ctrl-15092022	Multifunctional procollagen lysine hydroxylase and glycosyltransferase LH3 OS=Homo sapiens OX=9606 GN=PLOD3 PE=1 SV=1	1579.13	109.578	120.019	2575.28	2914.82	2504.08	1926.8	1989.84	1702.25	1462.87	137.493	182.342	2329.13	2934.82	2507.56	2325.72	2347.69	2097.8	x	x	x			x	x	x	x	x	x
P07355	ANXA2	26	7	282.296	0.0397026	0.103692	2.3603	0.644753	D-C1-0H-15092022	D-C1-Ctrl-15092022	Annexin A2 OS=Homo sapiens OX=9606 GN=ANXA2 PE=1 SV=2	1263.99	2769.12	4029.13	7075.08	5246.88	6707.3	4849.32	4830.68	4598.92	1170.93	3474.55	6121.38	6398.83	5282.89	6716.63	5853.29	5699.42	5667.56	x	x				x	x	x	x	x	x
Q9Y295	DRG1	5	1	31.3233	0.0399438	0.104045	7.17885	0.643381	D-C1-0H-15092022	D-C1-Ctrl-15092022	Developmentally-regulated GTP-binding protein 1 OS=Homo sapiens OX=9606 GN=DRG1 PE=1 SV=1	0	0	187.666	403.334	329.778	614.115	415.879	473.058	372.771	0	0	285.118	364.783	332.041	614.969	501.981	558.132	459.391	x	x				x	x	x	x	x	x
Q9H4E7	DEF6	7	1	36.4945	0.0447547	0.111818	8.59729	0.617412	D-C1-0H-15092022	D-C1-Ctrl-15092022	Differentially expressed in FDCP 6 homolog OS=Homo sapiens OX=9606 GN=DEF6 PE=1 SV=1	0.154249	8.65233	0.0194874	42.9037	20.0458	12.9308	7.73286	8.49742	34.7528	0.142893	10.8565	0.0296069	38.8029	20.1834	12.9488	9.33383	10.0256	42.8282	x	x				x	x	x	x	x	x
Q6PJG2	MIDEAS	2	1	12.7785	0.0461783	0.113635	116.254	0.610199	D-C1-0H-15092022	D-C1-Ctrl-15092022	Mitotic deacetylase-associated SANT domain protein OS=Homo sapiens OX=9606 GN=MIDEAS PE=1 SV=2	37.8749	210.311	96.5155	16273.7	1551.72	22247.4	102.074	9448.35	264.233	35.0866	263.888	146.634	14718.3	1562.37	22278.4	123.207	11147.5	325.633	x	x		x		x	x	x	x	x	x
O94760	DDAH1	4	1	20.9312	0.0463611	0.113686	9.72873	0.609288	D-C1-0H-15092022	D-C1-Ctrl-15092022	N(G)_N(G)-dimethylarginine dimethylaminohydrolase 1 OS=Homo sapiens OX=9606 GN=DDAH1 PE=1 SV=3	1.76922	0	36.2225	127.998	177.436	64.1767	29.5528	24.0215	94.6022	1.63897	0	55.0321	115.764	178.654	64.2659	35.6712	28.3415	116.585	x	x		x		x	x	x	x	x	x
Q96QH2	PRAM1	4	3	30.7341	0.0466362	0.113903	4.61949	0.607922	D-C1-0H-15092022	D-C1-Ctrl-15092022	PML-RARA-regulated adapter molecule 1 OS=Homo sapiens OX=9606 GN=PRAM1 PE=1 SV=3	51.5814	166.082	174.099	304.487	988.093	517.159	581.385	362.426	209.627	47.784	208.391	264.505	275.383	994.875	517.878	701.752	427.604	258.337	x	x	x			x	x	x	x	x	x
O60844	ZG16	1	1	5.1409	0.0473726	0.114633	229.085	0.604301	D-C1-0H-15092022	D-C1-Ctrl-15092022	Zymogen granule membrane protein 16 OS=Homo sapiens OX=9606 GN=ZG16 PE=1 SV=3	0	3.81511	0	844.987	16.0537	12.9448	6.95486	4.72891	5.50131	0	4.78701	0	764.221	16.1639	12.9628	8.39476	5.57935	6.77963	x	x		x		x	x	x	x	x	x
O43847	NRDC	5	4	25.2202	0.0474029	0.114633	5.99113	0.604153	D-C1-0H-15092022	D-C1-Ctrl-15092022	Nardilysin OS=Homo sapiens OX=9606 GN=NRDC PE=1 SV=3	11.7593	65.37	2.91289	95.7425	232.807	150.995	54.3909	119.987	94.9399	10.8936	82.0231	4.4255	86.5912	234.405	151.205	65.6517	141.565	117.001	x	x				x	x	x	x	x	x
Q96QC0	PPP1R10	2	1	11.4993	1.15091e-11	9.34831e-09	Infinity	1	D-C1-6H-15092022	D-C1-Ctrl-15092022	Serine/threonine-protein phosphatase 1 regulatory subunit 10 OS=Homo sapiens OX=9606 GN=PPP1R10 PE=1 SV=1	0	0	0	490.395	459.289	463.069	2128.98	1783.48	1745.29	0	0	0	443.522	462.441	463.713	2569.75	2104.22	2150.83	x	x	x	x	x	x	x	x	x	x	x
P00751	CFB	2	1	9.6179	7.09912e-11	2.31762e-08	Infinity	1	D-C1-6H-15092022	D-C1-Ctrl-15092022	Complement factor B OS=Homo sapiens OX=9606 GN=CFB PE=1 SV=2	0	0	0	0	0	0	1417.66	1636.27	1185.25	0	0	0	0	0	0	1711.17	1930.53	1460.66	x	x				x	x	x	x	x	x
P35250	RFC2	5	3	27.3217	1.8239e-07	2.43179e-05	42.2813	1	D-C1-6H-15092022	D-C1-Ctrl-15092022	Replication factor C subunit 2 OS=Homo sapiens OX=9606 GN=RFC2 PE=1 SV=3	408.025	574.069	665.6	11801.2	10776.6	10675.7	24024.3	23574.2	22068	377.987	720.313	1011.23	10673.2	10850.6	10690.5	28998.2	27813.8	27195.9	x	x	x	x	x	x	x	x	x	x	x
P41250	GARS1	27	14	200.064	1.98636e-07	2.43179e-05	6.58036	1	D-C1-6H-15092022	D-C1-Ctrl-15092022	Glycine--tRNA ligase OS=Homo sapiens OX=9606 GN=GARS1 PE=1 SV=3	2123.74	2153.16	1868.93	4186.97	3847.44	3559.65	14206.6	13600.1	12635.1	1967.4	2701.68	2839.43	3786.77	3873.85	3564.6	17147.9	16046	15571.1	x	x				x	x	x	x	x	x
P45985	MAP2K4	2	1	16.393	6.68888e-07	7.12091e-05	3.68824	1	D-C1-6H-15092022	D-C1-Ctrl-15092022	Dual specificity mitogen-activated protein kinase kinase 4 OS=Homo sapiens OX=9606 GN=MAP2K4 PE=1 SV=1	3237.37	2951.2	3174.95	6842.31	6661.69	5750.22	11346.6	11645.4	11543	2999.03	3703.03	4823.64	6188.31	6707.41	5758.21	13695.7	13739.7	14225.2	x	x	x			x	x	x	x	x	x
P02788	LTF	5	5	27.5647	7.27072e-07	7.12091e-05	10.6282	1	D-C1-6H-15092022	D-C1-Ctrl-15092022	Lactotransferrin OS=Homo sapiens OX=9606 GN=LTF PE=1 SV=6	425.086	434.525	317.898	1657.65	1631.01	1408.41	4172.42	4232.99	4109.42	393.792	545.22	482.977	1499.21	1642.2	1410.37	5036.26	4994.24	5064.32	x	x	x			x	x	x	x	x	x
O00151	PDLIM1	18	11	148.586	1.24202e-06	0.000110585	7.04495	1	D-C1-6H-15092022	D-C1-Ctrl-15092022	PDZ and LIM domain protein 1 OS=Homo sapiens OX=9606 GN=PDLIM1 PE=1 SV=4	2029.16	1597.14	1482.13	1871.54	1912.44	1888.11	12463.7	12989.8	10535.1	1879.78	2004.01	2251.78	1692.65	1925.56	1890.73	15044.1	15325.9	12983.2	x	x	x	x	x	x	x	x	x	x	x
Q13263	TRIM28	35	24	340.636	2.5623e-06	0.0001673	10.8952	1	D-C1-6H-15092022	D-C1-Ctrl-15092022	Transcription intermediary factor 1-beta OS=Homo sapiens OX=9606 GN=TRIM28 PE=1 SV=5	6120.15	3938.78	5418.49	21857.9	18949.5	22197.7	54721.4	58641.5	55266.8	5669.59	4942.18	8232.22	19768.7	19079.5	22228.6	66050.7	69187.5	68109	x	x	x	x	x	x	x	x	x	x	x
Q9NX63	CHCHD3	9	5	65.6064	3.85399e-06	0.000235625	13.7946	1	D-C1-6H-15092022	D-C1-Ctrl-15092022	MICOS complex subunit MIC19 OS=Homo sapiens OX=9606 GN=CHCHD3 PE=1 SV=1	2013.79	1201.43	1291.94	7934.31	7371.1	8376.99	19758.8	22165.8	20249.8	1865.53	1507.49	1962.82	7175.93	7421.69	8388.64	23849.5	26152	24955.2	x	x	x	x	x	x	x	x	x	x	x
P23193;Q15560	TCEA1	8	5	53.266	4.0899e-06	0.000235625	33.9115	1	D-C1-6H-15092022	D-C1-Ctrl-15092022	Transcription elongation factor A protein 1 OS=Homo sapiens OX=9606 GN=TCEA1 PE=1 SV=2	709.218	664.863	746.518	3274.55	1864.52	1562.45	25666.4	24159.1	22087.1	657.006	834.237	1134.17	2961.56	1877.32	1564.62	30980.2	28503.9	27219.5	x	x	x			x	x	x	x	x	x
Q96NB3	ZNF830	1	1	10.4468	7.61111e-06	0.000392331	15.0817	1	D-C1-6H-15092022	D-C1-Ctrl-15092022	Zinc finger protein 830 OS=Homo sapiens OX=9606 GN=ZNF830 PE=1 SV=2	4636.98	2555.82	4485.04	28080.5	25216.4	28622.2	61316.4	60405.2	54400.6	4295.61	3206.92	6814.04	25396.5	25389.4	28662	74011	71268.3	67041.5	x	x	x	x	x	x	x	x	x	x	x
Q04323	UBXN1	3	2	16.8216	1.01778e-05	0.000498403	7760.92	1	D-C1-6H-15092022	D-C1-Ctrl-15092022	UBX domain-containing protein 1 OS=Homo sapiens OX=9606 GN=UBXN1 PE=1 SV=2	0	3.82616	0	676.532	1072.31	1318.88	9736.13	10714.4	9243.99	0	4.80087	0	611.867	1079.67	1320.71	11751.8	12641.3	11392	x	x		x		x	x	x	x	x	x
Q5MJ68	SPDYC	1	1	5.1615	1.1885e-05	0.000554291	2147.95	1	D-C1-6H-15092022	D-C1-Ctrl-15092022	Speedy protein C OS=Homo sapiens OX=9606 GN=SPDYC PE=1 SV=1	0	0	3.43539	910.491	892.727	808.383	2540.15	2578.63	2260.26	0	0	5.21933	823.464	898.855	809.506	3066.05	3042.37	2785.47	x	x	x	x	x	x	x	x	x	x	x
Q9NRN7	AASDHPPT	3	1	20.7779	1.96517e-05	0.000828733	18.028	1	D-C1-6H-15092022	D-C1-Ctrl-15092022	L-aminoadipate-semialdehyde dehydrogenase-phosphopantetheinyl transferase OS=Homo sapiens OX=9606 GN=AASDHPPT PE=1 SV=2	502.892	291.491	221.04	2728.25	3093.75	3540.21	6360.56	6410.39	5535.07	465.87	365.748	335.822	2467.48	3114.98	3545.14	7677.42	7563.22	6821.24	x	x	x	x	x	x	x	x	x	x	x
P55769	SNU13	5	2	32.3624	2.11826e-05	0.000828733	10.6631	1	D-C1-6H-15092022	D-C1-Ctrl-15092022	NHP2-like protein 1 OS=Homo sapiens OX=9606 GN=SNU13 PE=1 SV=3	120.106	62.9832	78.3258	465.789	405.329	382.144	1025.86	915.65	845.975	111.264	79.0282	118.999	421.268	408.111	382.676	1238.25	1080.32	1042.55	x	x	x	x	x	x	x	x	x	x	x
O15357	INPPL1	1	1	4.8351	2.29056e-05	0.000830877	9960.11	1	D-C1-6H-15092022	D-C1-Ctrl-15092022	Phosphatidylinositol 3_4_5-trisphosphate 5-phosphatase 2 OS=Homo sapiens OX=9606 GN=INPPL1 PE=1 SV=2	6.93292	0	0	2069.42	2492.07	2864.26	23405.2	23773.8	21873.6	6.42253	0	0	1871.62	2509.17	2868.24	28250.9	28049.3	26956.3	x	x				x	x	x	x	x	x
Q9Y6M1	IGF2BP2	6	3	34.986	2.85065e-05	0.000962728	4.77886	1	D-C1-6H-15092022	D-C1-Ctrl-15092022	Insulin-like growth factor 2 mRNA-binding protein 2 OS=Homo sapiens OX=9606 GN=IGF2BP2 PE=1 SV=2	83.195	53.2306	62.8056	95.2693	85.2539	74.1285	308.274	330.083	313.741	77.0703	66.7911	95.4194	86.1633	85.8391	74.2315	372.097	389.445	386.644	x	x	x			x	x	x	x	x	x
Q5TB80	CEP162	6	4	32.4177	3.36329e-05	0.00102937	16.0762	1	D-C1-6H-15092022	D-C1-Ctrl-15092022	Centrosomal protein of 162 kDa OS=Homo sapiens OX=9606 GN=CEP162 PE=1 SV=2	769.007	465.491	945.061	3613.77	4979.42	6068.57	11983.5	12401.6	10653.8	712.394	584.075	1435.81	3268.36	5013.59	6077.01	14464.6	14631.9	13129.4	x	x	x	x	x	x	x	x	x	x	x
P06744	GPI	17	12	140.691	4.60578e-05	0.00132673	6.90072	1	D-C1-6H-15092022	D-C1-Ctrl-15092022	Glucose-6-phosphate isomerase OS=Homo sapiens OX=9606 GN=GPI PE=1 SV=4	2555.96	1445.77	1893.78	10437.4	7847.44	10251.2	12172.7	15351.8	13158.8	2367.79	1814.09	2877.19	9439.81	7901.3	10265.4	14692.9	18112.7	16216.4	x	x		x		x	x	x	x	x	x
O14974	PPP1R12A	18	11	110.867	6.7057e-05	0.00173744	2.01508	1	D-C1-6H-15092022	D-C1-Ctrl-15092022	Protein phosphatase 1 regulatory subunit 12A OS=Homo sapiens OX=9606 GN=PPP1R12A PE=1 SV=1	913.17	947.215	948.385	1306.32	1413.24	1335.04	2070.24	1936.04	1653.62	845.943	1188.52	1440.86	1181.46	1422.94	1336.89	2498.85	2284.22	2037.87	x	x	x			x	x	x	x	x	x
Q9HAC7	SUGCT	3	2	22.1991	6.72715e-05	0.00173744	8.15032	1	D-C1-6H-15092022	D-C1-Ctrl-15092022	Succinate--hydroxymethylglutarate CoA-transferase OS=Homo sapiens OX=9606 GN=SUGCT PE=1 SV=2	415.053	826.135	752.126	2669.96	2540.13	2625.77	5753.43	5691.06	4801.65	384.497	1036.59	1142.69	2414.76	2557.57	2629.42	6944.59	6714.53	5917.4	x	x	x	x	x	x	x	x	x	x	x
O43151	TET3	2	1	18.3309	7.16842e-05	0.00180019	6.72901	1	D-C1-6H-15092022	D-C1-0H-15092022	Methylcytosine dioxygenase TET3 OS=Homo sapiens OX=9606 GN=TET3 PE=1 SV=4	7662.4	9327.35	13902.9	2394.69	1944.85	2831.11	15277.7	16314.3	16659.4	7098.3	11703.5	21122.5	2165.8	1958.2	2835.05	18440.7	19248.2	20530.5	x	x	x	x	x	x	x	x	x	x	x
Q9BXU3	TEX13A	3	1	15.9716	7.52957e-05	0.00184361	Infinity	1	D-C1-6H-15092022	D-C1-0H-15092022	Testis-expressed protein 13A OS=Homo sapiens OX=9606 GN=TEX13A PE=1 SV=1	0	0	6.22969	0	0	0	775.769	693.447	973.746	0	0	9.46466	0	0	0	936.38	818.156	1200.01	x	x	x			x	x	x	x	x	x
Q6NUJ5	PWWP2B	2	1	15.5823	8.11988e-05	0.00193965	913.216	1	D-C1-6H-15092022	D-C1-Ctrl-15092022	PWWP domain-containing protein 2B OS=Homo sapiens OX=9606 GN=PWWP2B PE=1 SV=3	0	6.98187	0	1398.01	1333.34	1068	1914.73	2427.31	2033.91	0	8.7605	0	1264.39	1342.49	1069.49	2311.15	2863.83	2506.53	x	x		x		x	x	x	x	x	x
P04264	KRT1	6	2	34.0234	0.000124845	0.00271717	27.3782	1	D-C1-6H-15092022	D-C1-Ctrl-15092022	Keratin_ type II cytoskeletal 1 OS=Homo sapiens OX=9606 GN=KRT1 PE=1 SV=6	12.907	28.8436	32.8159	102.928	43.193	57.2556	629.445	608.412	803.641	11.9568	36.1915	49.8566	93.0898	43.4894	57.3352	759.762	717.828	990.382	x	x	x	x	x	x	x	x	x	x	x
Q16718	NDUFA5	2	1	11.5355	0.000127651	0.00271784	254.567	1	D-C1-6H-15092022	D-C1-Ctrl-15092022	NADH dehydrogenase [ubiquinone] 1 alpha subcomplex subunit 5 OS=Homo sapiens OX=9606 GN=NDUFA5 PE=1 SV=3	54.6291	6.19612	5.35191	2063.61	1891.77	2448.25	6308.57	5840.71	4697.25	50.6073	7.77458	8.13106	1866.37	1904.75	2451.65	7614.67	6891.09	5788.74	x	x		x		x	x	x	x	x	x
Q9NRX2	MRPL17	1	1	5.4117	0.000146841	0.0030599	3.04559	1	D-C1-6H-15092022	D-C1-0H-15092022	39S ribosomal protein L17_ mitochondrial OS=Homo sapiens OX=9606 GN=MRPL17 PE=1 SV=1	1208.86	1081.75	780.445	657.305	678.129	651.93	1988.46	2079.59	1984.66	1119.87	1357.32	1185.72	594.478	682.784	652.836	2400.14	2453.58	2445.83	x	x	x	x	x	x	x	x	x	x	x
Q9H2C0	GAN	2	1	10.2894	0.000156726	0.00319784	97.6603	1	D-C1-6H-15092022	D-C1-Ctrl-15092022	Gigaxonin OS=Homo sapiens OX=9606 GN=GAN PE=1 SV=1	0.707146	6.36053	3.34903	25.5767	20.1165	29.9797	351.471	378.092	287.735	0.655086	7.98088	5.08812	23.132	20.2546	30.0214	424.238	446.088	354.596	x	x		x		x	x	x	x	x	x
O00442	RTCA	5	2	27.121	0.000262638	0.00505953	78.9707	0.999996	D-C1-6H-15092022	D-C1-0H-15092022	RNA 3'-terminal phosphate cyclase OS=Homo sapiens OX=9606 GN=RTCA PE=1 SV=1	44.8831	40.1632	63.1833	0	3.49615	1.83369	107.012	181.681	132.208	41.5789	50.3947	95.9932	0	3.52015	1.83624	129.167	214.354	162.929	x	x	x			x	x	x	x	x	x
P20700	LMNB1	36	17	281.029	0.000263464	0.00505953	11.1461	0.999996	D-C1-6H-15092022	D-C1-Ctrl-15092022	Lamin-B1 OS=Homo sapiens OX=9606 GN=LMNB1 PE=1 SV=2	1992.58	2389.79	6079.86	21664.3	20134.2	21840.4	39746.5	37631.9	39235.2	1845.89	2998.59	9237.02	19593.6	20272.4	21870.8	47975.4	44399.6	48352.2	x	x	x	x	x	x	x	x	x	x	x
Q13444	ADAM15	2	1	12.1534	0.000292132	0.00550218	2.40108	0.999993	D-C1-6H-15092022	D-C1-0H-15092022	Disintegrin and metalloproteinase domain-containing protein 15 OS=Homo sapiens OX=9606 GN=ADAM15 PE=1 SV=4	488.209	736.179	611.704	627.203	567.106	550.395	1513.36	1321.98	1353.83	452.268	923.721	929.351	567.253	570.998	551.16	1826.67	1559.72	1668.42	x	x	x			x	x	x	x	x	x
B5ME19	EIF3CL	31	2	183.656	0.000346901	0.00582992	5.14917	0.999983	D-C1-6H-15092022	D-C1-Ctrl-15092022	Eukaryotic translation initiation factor 3 subunit C-like protein OS=Homo sapiens OX=9606 GN=EIF3CL PE=1 SV=1	577.671	259.393	346.172	699.558	658.519	651.15	2054.49	2105.9	1932.29	535.143	325.473	525.933	632.693	663.039	652.055	2479.84	2484.62	2381.29	x	x	x	x	x	x	x	x	x	x	x
Q99613	EIF3C	29	1	184.542	0.000346905	0.00582992	5.14917	0.999983	D-C1-6H-15092022	D-C1-Ctrl-15092022	Eukaryotic translation initiation factor 3 subunit C OS=Homo sapiens OX=9606 GN=EIF3C PE=1 SV=1	2164.03	971.719	1296.81	2620.64	2466.9	2439.3	7696.41	7888.98	7238.62	2004.72	1219.26	1970.22	2370.15	2483.83	2442.69	9289.83	9307.72	8920.64	x	x	x	x	x	x	x	x	x	x	x
Q05519	SRSF11	9	7	71.9852	0.000376368	0.0061116	10.0261	0.999975	D-C1-6H-15092022	D-C1-Ctrl-15092022	Serine/arginine-rich splicing factor 11 OS=Homo sapiens OX=9606 GN=SRSF11 PE=1 SV=1	3816.52	1331.63	1458.52	11041	9841.82	8773.63	22839.4	22630.9	20768.8	3535.55	1670.86	2215.9	9985.65	9909.38	8785.82	27567.9	26700.8	25594.8	x	x	x			x	x	x	x	x	x
Q9UGU5	HMGXB4	4	2	20.0548	0.000386848	0.0061116	82.7709	0.999972	D-C1-6H-15092022	D-C1-Ctrl-15092022	HMG domain-containing protein 4 OS=Homo sapiens OX=9606 GN=HMGXB4 PE=1 SV=2	1.41732	4.95458	14.2256	77.2319	88.6798	160.056	532.547	642.58	529.747	1.31298	6.21676	21.6127	69.8499	89.2885	160.278	642.803	758.141	652.843	x	x				x	x	x	x	x	x
Q8N1F7	NUP93	13	3	72.3844	0.000386891	0.0061116	2.67431	0.999972	D-C1-6H-15092022	D-C1-0H-15092022	Nuclear pore complex protein Nup93 OS=Homo sapiens OX=9606 GN=NUP93 PE=1 SV=2	975.085	968.206	814.385	821.333	859.924	1029.73	1894.65	2937.45	2417.93	903.3	1214.86	1237.28	742.828	865.826	1031.17	2286.91	3465.71	2979.78	x	x	x	x	x	x	x	x	x	x	x
P00491	PNP	13	8	112.927	0.000427112	0.0065051	6.2339	0.999957	D-C1-6H-15092022	D-C1-Ctrl-15092022	Purine nucleoside phosphorylase OS=Homo sapiens OX=9606 GN=PNP PE=1 SV=2	1575.97	717.066	1653.43	3654.23	3666.5	3671.51	8335.59	8368.68	7897.63	1459.95	899.739	2512.02	3304.95	3691.67	3676.62	10061.3	9873.69	9732.78	x	x	x	x	x	x	x	x	x	x	x
P11388	TOP2A	7	2	45.7496	0.000499513	0.00698887	7.08594	0.999918	D-C1-6H-15092022	D-C1-Ctrl-15092022	DNA topoisomerase 2-alpha OS=Homo sapiens OX=9606 GN=TOP2A PE=1 SV=3	108.986	165.975	109.427	394.608	192.714	344.261	838.715	1137.22	747.816	100.963	208.257	166.251	356.891	194.037	344.739	1012.36	1341.73	921.584	x	x	x	x	x	x	x	x	x	x	x
Q53H82	LACTB2	3	1	17.1913	0.000536441	0.00729705	5.79898	0.999891	D-C1-6H-15092022	D-C1-Ctrl-15092022	Endoribonuclease LACTB2 OS=Homo sapiens OX=9606 GN=LACTB2 PE=1 SV=2	31.255	28.691	48.4396	33.917	72.7095	55.2606	191.358	217.981	219.186	28.954	36	73.5933	30.6752	73.2085	55.3375	230.976	257.183	270.118	x	x				x	x	x	x	x	x
P20876	gag-pol	2	2	9.1176	0.000593925	0.00765486	36.0257	0.999838	D-C1-6H-15092022	D-C1-Ctrl-15092022	Gag-Pol polyprotein OS=Human immunodeficiency virus type 2 subtype A (isolate ST) OX=11721 GN=gag-pol PE=3 SV=3	503.596	67.9006	99.1811	2677.27	2660.55	2120.98	7866.97	8035.91	8258.77	466.522	85.1983	150.684	2421.37	2678.81	2123.93	9495.7	9481.07	10177.8	x	x		x		x	x	x	x	x	x
Q02218	OGDH	9	6	55.4935	0.000594009	0.00765486	5.7614	0.999838	D-C1-6H-15092022	D-C1-Ctrl-15092022	2-oxoglutarate dehydrogenase_ mitochondrial OS=Homo sapiens OX=9606 GN=OGDH PE=1 SV=3	2422.73	1082.71	973.429	5934.92	5252.62	5528.14	8424.89	9042.53	8337.17	2244.37	1358.54	1478.91	5367.65	5288.67	5535.82	10169.1	10668.7	10274.5	x	x	x	x	x	x	x	x	x	x	x
P42166	TMPO	21	5	164.255	0.000759767	0.00881737	2.58577	0.999605	D-C1-6H-15092022	D-C1-Ctrl-15092022	Lamina-associated polypeptide 2_ isoform alpha OS=Homo sapiens OX=9606 GN=TMPO PE=1 SV=2	2264.13	1803.98	2191.93	2794.88	3576.18	4434.6	5492.35	5433.37	5261.29	2097.45	2263.54	3330.16	2527.74	3600.73	4440.76	6629.46	6410.5	6483.84	x	x	x	x	x	x	x	x	x	x	x
P20839	IMPDH1	4	3	25.27	0.000819676	0.00902008	2.94805	0.999488	D-C1-6H-15092022	D-C1-Ctrl-15092022	Inosine-5'-monophosphate dehydrogenase 1 OS=Homo sapiens OX=9606 GN=IMPDH1 PE=1 SV=2	89.3382	58.5691	57.3157	134.233	141.746	194.218	203.686	203.06	198.262	82.7612	73.4896	87.0787	121.403	142.719	194.488	245.856	239.578	244.331	x	x		x		x	x	x	x	x	x
Q99962;Q99707	SH3GL2	8	1	44.3724	0.000931701	0.00995875	5.13478	0.999222	D-C1-6H-15092022	D-C1-Ctrl-15092022	Endophilin-A1 OS=Homo sapiens OX=9606 GN=SH3GL2 PE=1 SV=1	86.5241	159.907	214.836	305.927	332.561	342.721	702.954	898.182	767.373	80.1543	200.643	326.397	276.686	334.843	343.198	848.49	1059.71	945.685	x	x	x			x	x	x	x	x	x
P07196	NEFL	6	1	37.5605	0.00093548	0.00995875	203.089	0.999212	D-C1-6H-15092022	D-C1-Ctrl-15092022	Neurofilament light polypeptide OS=Homo sapiens OX=9606 GN=NEFL PE=1 SV=3	0	0	20.2161	888.752	910.426	993.399	1293.52	1495.59	1316.55	0	0	30.714	803.803	916.675	994.78	1561.32	1764.56	1622.47	x	x	x	x	x	x	x	x	x	x	x
P35247	SFTPD	6	3	32.4454	0.00136757	0.0133939	11.5804	0.997573	D-C1-6H-15092022	D-C1-Ctrl-15092022	Pulmonary surfactant-associated protein D OS=Homo sapiens OX=9606 GN=SFTPD PE=1 SV=3	83.7981	402.725	272.847	1180.3	1233.63	1277.59	3092.78	3029.53	2671.48	77.6289	505.319	414.532	1067.48	1242.1	1279.36	3733.09	3574.36	3292.25	x	x	x	x	x	x	x	x	x	x	x
P0DMV8;P0DMV9	HSPA1A	66	31	780.403	0.0017649	0.0163069	9.34292	0.995275	D-C1-6H-15092022	D-C1-Ctrl-15092022	Heat shock 70 kDa protein 1A OS=Homo sapiens OX=9606 GN=HSPA1A PE=1 SV=1	18631.3	4382.76	5343.35	25852.6	24045.7	24836.6	90618	92188.9	82134.6	17259.7	5499.27	8118.05	23381.5	24210.7	24871.2	109379	108768	101220	x	x	x	x	x	x	x	x	x	x	x
Q5TDH0	DDI2	2	2	11.2247	0.00183422	0.0167891	2.7311	0.994804	D-C1-6H-15092022	D-C1-Ctrl-15092022	Protein DDI1 homolog 2 OS=Homo sapiens OX=9606 GN=DDI2 PE=1 SV=1	446.442	602.951	711.686	672.784	753.102	1048.22	1572.39	1720.64	1516.65	413.576	756.552	1081.25	608.478	758.271	1049.68	1897.93	2030.08	1869.07	x	x	x	x	x	x	x	x	x	x	x
O95817	BAG3	15	8	103.674	0.0021117	0.0186323	3.45736	0.992736	D-C1-6H-15092022	D-C1-0H-15092022	BAG family molecular chaperone regulator 3 OS=Homo sapiens OX=9606 GN=BAG3 PE=1 SV=3	515.674	771.36	1264.11	714.606	674.681	805.918	2604.2	2603.24	2382.16	477.711	967.864	1920.54	646.302	679.311	807.038	3143.36	3071.41	2935.7	x	x	x	x	x	x	x	x	x	x	x
P23381	WARS1	17	9	153.444	0.00228746	0.0198259	2.25284	0.991287	D-C1-6H-15092022	D-C1-0H-15092022	Tryptophan--tRNA ligase_ cytoplasmic OS=Homo sapiens OX=9606 GN=WARS1 PE=1 SV=2	3176.91	5217.34	5554.11	4186.99	4514.74	4942.6	10147.8	10545	10045.7	2943.03	6546.46	8438.25	3786.79	4545.73	4949.47	12248.8	12441.4	12380	x	x	x	x	x	x	x	x	x	x	x
Q16513	PKN2	4	1	20.8924	0.00244985	0.0205075	93.4176	0.989863	D-C1-6H-15092022	D-C1-Ctrl-15092022	Serine/threonine-protein kinase N2 OS=Homo sapiens OX=9606 GN=PKN2 PE=1 SV=1	0	0	34.7582	981.276	970.076	1171.65	1313.2	1096.18	837.641	0	0	52.8076	887.483	976.735	1173.28	1585.08	1293.32	1032.28	x	x	x	x	x	x	x	x	x	x	x
P02768	ALB	14	2	104.17	0.00289685	0.0230472	2.13145	0.985574	D-C1-6H-15092022	D-C1-Ctrl-15092022	Albumin OS=Homo sapiens OX=9606 GN=ALB PE=1 SV=2	266.795	159.223	194.459	274.755	293.802	257.833	475.101	417.548	429.868	247.154	199.785	295.437	248.493	295.819	258.192	573.464	492.64	529.755	x	x	x	x	x	x	x	x	x	x	x
Q15459	SF3A1	30	16	214.744	0.00315622	0.0243401	10.3108	0.982877	D-C1-6H-15092022	D-C1-Ctrl-15092022	Splicing factor 3A subunit 1 OS=Homo sapiens OX=9606 GN=SF3A1 PE=1 SV=1	703.027	3309.87	3556.91	7910.89	8402.25	9275.53	26182.1	25742.3	26126.2	651.271	4153.06	5403.95	7154.75	8459.92	9288.42	31602.7	30371.8	32197.1	x	x	x	x	x	x	x	x	x	x	x
P08727	KRT19	10	7	51.8995	0.00323739	0.0246612	3.23406	0.982006	D-C1-6H-15092022	D-C1-Ctrl-15092022	Keratin_ type I cytoskeletal 19 OS=Homo sapiens OX=9606 GN=KRT19 PE=1 SV=4	2829.69	1238.85	1379.22	2289.53	2197.44	2389.14	6144.66	6373.54	5100.16	2621.37	1554.44	2095.43	2070.69	2212.52	2392.46	7416.82	7519.74	6285.27	x	x	x			x	x	x	x	x	x
P26045	PTPN3	4	1	21.6667	0.00324823	0.0246612	35.2239	0.981889	D-C1-6H-15092022	D-C1-Ctrl-15092022	Tyrosine-protein phosphatase non-receptor type 3 OS=Homo sapiens OX=9606 GN=PTPN3 PE=1 SV=2	5461.43	264.216	582.043	8141.73	9780.55	10177.3	76351.2	74511.3	71319	5059.37	331.525	884.288	7363.53	9847.69	10191.5	92158.6	87911.3	87891.3	x	x	x			x	x	x	x	x	x
Q6ZV77	LINC02908	3	1	18.06	0.00332505	0.0249219	66.8369	0.981052	D-C1-6H-15092022	D-C1-0H-15092022	Putative uncharacterized protein LINC02908 OS=Homo sapiens OX=9606 GN=LINC02908 PE=5 SV=1	0.328215	0.737686	0	0	0.191276	0	4.82705	6.34928	1.60794	0.304052	0.925611	0	0	0.192589	0	5.82642	7.49113	1.98158	x	x	x	x	x	x	x	x	x	x	x
Q8WZ73	RFFL	1	1	5.618	0.00414713	0.0298653	72.671	0.971564	D-C1-6H-15092022	D-C1-Ctrl-15092022	E3 ubiquitin-protein ligase rififylin OS=Homo sapiens OX=9606 GN=RFFL PE=1 SV=1	0	0	4.17535	0	0	6.41698	67.4429	142.828	93.1556	0	0	6.34354	0	0	6.4259	81.406	168.514	114.802	x	x	x	x	x	x	x	x	x	x	x
Q14257	RCN2	8	4	46.9416	0.00435333	0.0308322	5.16125	0.969063	D-C1-6H-15092022	D-C1-Ctrl-15092022	Reticulocalbin-2 OS=Homo sapiens OX=9606 GN=RCN2 PE=1 SV=1	209.349	580.007	669.167	1335.16	858.507	1035.37	2427.41	2575.53	2524.87	193.937	727.764	1016.65	1207.54	864.4	1036.81	2929.96	3038.71	3111.56	x	x	x	x	x	x	x	x	x	x	x
Q96DR4	STARD4	2	1	15.8678	0.00487711	0.0320579	3.4008	0.962558	D-C1-6H-15092022	D-C1-0H-15092022	StAR-related lipid transfer protein 4 OS=Homo sapiens OX=9606 GN=STARD4 PE=1 SV=1	137.747	275.471	296.075	63.4785	82.7715	78.3866	331.819	239.744	192.381	127.606	345.647	449.822	57.411	83.3396	78.4956	400.517	282.859	237.084	x	x	x	x	x	x	x	x	x	x	x
Q58FF3	HSP90B2P	15	5	108.264	0.00493765	0.0322394	4.15821	0.961795	D-C1-6H-15092022	D-C1-Ctrl-15092022	Putative endoplasmin-like protein OS=Homo sapiens OX=9606 GN=HSP90B2P PE=5 SV=1	326.547	98.7894	119.247	211.926	210.838	209.742	695.823	859.371	709.297	302.507	123.956	181.171	191.67	212.286	210.034	839.883	1013.92	874.115	x	x	x			x	x	x	x	x	x
O91080	gag-pol	6	1	35.5544	0.00516364	0.0330539	320.729	0.95893	D-C1-6H-15092022	D-C1-Ctrl-15092022	Gag-Pol polyprotein OS=Human immunodeficiency virus type 1 group N (isolate YBF30) OX=388818 GN=gag-pol PE=3 SV=3	19.8664	0	0	2245.59	123.539	129.257	2613.85	581.247	3176.64	18.4039	0	0	2030.95	124.387	129.436	3155.01	685.778	3914.79	x	x				x	x	x	x	x	x
O43396	TXNL1	12	8	72.3682	0.00550287	0.0341107	2.02375	0.954587	D-C1-6H-15092022	D-C1-Ctrl-15092022	Thioredoxin-like protein 1 OS=Homo sapiens OX=9606 GN=TXNL1 PE=1 SV=3	662.21	383.523	659.85	557.424	542.127	639.329	1204.27	1151.52	1095.88	613.459	481.226	1002.5	504.144	545.848	640.218	1453.59	1358.61	1350.53	x	x				x	x	x	x	x	x
Q9Y5M8	SRPRB	11	8	67.1146	0.00570138	0.0348668	3.2982	0.952028	D-C1-6H-15092022	D-C1-Ctrl-15092022	Signal recognition particle receptor subunit beta OS=Homo sapiens OX=9606 GN=SRPRB PE=1 SV=3	284.762	349.401	268.061	625.732	646.027	794.364	588.176	987.931	1399.6	263.798	438.411	407.261	565.923	650.462	795.468	709.948	1165.6	1724.83	x	x				x	x	x	x	x	x
A7E2U8	C4orf47	2	1	16.013	0.00573164	0.0348668	4.67463	0.951637	D-C1-6H-15092022	D-C1-Ctrl-15092022	UPF0602 protein C4orf47 OS=Homo sapiens OX=9606 GN=C4orf47 PE=2 SV=1	307.584	119.615	165.893	285.001	380.706	370.193	1234.43	965.593	572.466	284.94	150.086	252.038	257.76	383.32	370.707	1490	1139.24	705.488	x	x	x	x	x	x	x	x	x	x	x
P09972	ALDOC	5	1	46.0287	0.00601484	0.0360375	2.29206	0.947967	D-C1-6H-15092022	D-C1-0H-15092022	Fructose-bisphosphate aldolase C OS=Homo sapiens OX=9606 GN=ALDOC PE=1 SV=2	78.1429	58.7624	90.2692	48.1416	45.5966	50.0146	81.6096	118.159	129.722	72.3901	73.7321	137.144	43.5401	45.9096	50.0842	98.5056	139.408	159.865	x	x		x		x	x	x	x	x	x
Q6GQQ9	OTUD7B	3	2	16.0833	0.00645439	0.0378527	4.12076	0.942248	D-C1-6H-15092022	D-C1-Ctrl-15092022	OTU domain-containing protein 7B OS=Homo sapiens OX=9606 GN=OTUD7B PE=1 SV=1	176.611	56.848	151.435	369.624	314.715	340.805	591.84	571.115	423.099	163.609	71.33	230.072	334.294	316.876	341.279	714.371	673.824	521.414	x	x	x	x	x	x	x	x	x	x	x
Q05639	EEF1A2	14	4	154.196	0.00670908	0.038426	10.2066	0.938928	D-C1-6H-15092022	D-C1-Ctrl-15092022	Elongation factor 1-alpha 2 OS=Homo sapiens OX=9606 GN=EEF1A2 PE=1 SV=1	18.8222	135.837	107.048	926.359	684.883	796.451	439.065	1115.65	1116.44	17.4365	170.442	162.637	837.815	689.584	797.558	529.967	1316.29	1375.86	x	x	x	x	x	x	x	x	x	x	x
P06794	L1	2	1	10.7186	0.00689967	0.0389639	134.441	0.936442	D-C1-6H-15092022	D-C1-Ctrl-15092022	Major capsid protein L1 OS=Human papillomavirus type 18 OX=333761 GN=L1 PE=1 SV=1	0	16.3084	69.1075	22.6755	13.7291	89.208	3356.41	3996	4130.98	0	20.4629	104.994	20.5081	13.8234	89.332	4051.3	4714.64	5090.89	x	x	x	x	x	x	x	x	x	x	x
P40145	ADCY8	4	2	21.804	0.00701474	0.0392583	23.1866	0.934942	D-C1-6H-15092022	D-C1-0H-15092022	Adenylate cyclase type 8 OS=Homo sapiens OX=9606 GN=ADCY8 PE=1 SV=1	110.422	31.3413	47.5827	35.8854	2.24714	14.1755	391.468	354.004	467.373	102.293	39.3255	72.2916	32.4554	2.26257	14.1952	472.515	417.668	575.975	x	x				x	x	x	x	x	x
Q12972	PPP1R8	10	4	54.7656	0.00832257	0.0438253	6.8956	0.917984	D-C1-6H-15092022	D-C1-Ctrl-15092022	Nuclear inhibitor of protein phosphatase 1 OS=Homo sapiens OX=9606 GN=PPP1R8 PE=1 SV=2	168.383	27.7669	28.0114	105.834	97.5295	94.7371	541.193	490.033	514.501	155.987	34.8405	42.5572	95.7181	98.1989	94.8688	653.239	578.16	634.054	x	x	x	x	x	x	x	x	x	x	x
Q9NYA4	MTMR4	3	1	17.6849	0.00845504	0.0438253	5.14187	0.916282	D-C1-6H-15092022	D-C1-Ctrl-15092022	Myotubularin-related protein 4 OS=Homo sapiens OX=9606 GN=MTMR4 PE=1 SV=2	622.541	321.607	137.683	486.082	462.285	751.909	1965.28	1942.59	1654.77	576.71	403.536	209.18	439.621	465.458	752.955	2372.16	2291.95	2039.28	x	x	x	x	x	x	x	x	x	x	x
Q9H1E3	NUCKS1	6	5	34.6654	0.00848199	0.0438253	8.89723	0.915936	D-C1-6H-15092022	D-C1-Ctrl-15092022	Nuclear ubiquitous casein and cyclin-dependent kinase substrate 1 OS=Homo sapiens OX=9606 GN=NUCKS1 PE=1 SV=1	955.673	107.237	382.548	1242.72	1362.71	1709.81	3902.56	4515.67	4442.34	885.317	134.556	581.199	1123.93	1372.06	1712.19	4710.53	5327.76	5474.6	x	x	x	x	x	x	x	x	x	x	x
P02795;P04732;P13640;P80297;Q8N339	MT2A	1	1	9.1299	0.00961364	0.0475533	168.72	0.901565	D-C1-6H-15092022	D-C1-Ctrl-15092022	Metallothionein-2 OS=Homo sapiens OX=9606 GN=MT2A PE=1 SV=1	0	0	60.4185	4806.3	4757.65	110.875	4624.12	2613.71	2955.95	0	0	91.7927	4346.9	4790.3	111.029	5581.47	3083.76	3642.82	x	x				x	x	x	x	x	x
Q75002	gag-pol	10	2	55.1161	0.0098364	0.0484107	2.13171	0.898776	D-C1-6H-15092022	D-C1-0H-15092022	Gag-Pol polyprotein OS=Human immunodeficiency virus type 1 group M subtype C (isolate ETH2220) OX=388796 GN=gag-pol PE=1 SV=3	2818.91	1514.95	2336.32	1517.53	1568.2	1989.03	3545.57	3740.12	3532.24	2611.38	1900.88	3549.53	1372.48	1578.96	1991.8	4279.63	4412.74	4353.02	x	x	x			x	x	x	x	x	x
P26640	VARS1	34	16	207.558	0.0102213	0.0495581	2.70931	0.89399	D-C1-6H-15092022	D-C1-Ctrl-15092022	Valine--tRNA ligase OS=Homo sapiens OX=9606 GN=VARS1 PE=1 SV=4	2911.61	7278.07	5420.48	10048.5	9316.97	9186.86	16320	13131.9	12840.9	2697.26	9132.15	8235.23	9088.07	9380.92	9199.63	19698.8	15493.5	15824.7	x	x	x			x	x	x	x	x	x
Q9NSB2	KRT84	16	5	109.309	0.0112995	0.0529506	7.02382	0.880824	D-C1-6H-15092022	D-C1-Ctrl-15092022	Keratin_ type II cuticular Hb4 OS=Homo sapiens OX=9606 GN=KRT84 PE=2 SV=2	24.1277	99.5576	121.876	272.58	215.341	107.86	594.328	567.726	562.726	22.3514	124.92	185.165	246.526	216.82	108.01	717.375	669.825	693.486	x	x	x	x	x	x	x	x	x	x	x
P82650	MRPS22	4	1	28.053	0.011434	0.053179	5.68886	0.879207	D-C1-6H-15092022	D-C1-Ctrl-15092022	28S ribosomal protein S22_ mitochondrial OS=Homo sapiens OX=9606 GN=MRPS22 PE=1 SV=1	3964.65	609.152	1003.48	4865.95	4656.53	5426.16	10325	11255.1	10148.2	3672.78	764.334	1524.57	4400.85	4688.49	5433.7	12462.7	13279.2	12506.4	x	x	x			x	x	x	x	x	x
Q12840	KIF5A	9	4	48.2256	0.0114568	0.053179	7.62894	0.878933	D-C1-6H-15092022	D-C1-Ctrl-15092022	Kinesin heavy chain isoform 5A OS=Homo sapiens OX=9606 GN=KIF5A PE=1 SV=2	488.095	654.789	316.969	281.085	1046.48	1181.97	4463.21	4641.45	2032.47	452.162	821.597	481.565	254.218	1053.66	1183.61	5387.24	5476.16	2504.75	x	x	x	x	x	x	x	x	x	x	x
Q6DD88	ATL3	5	3	33.1432	0.0128977	0.057158	3.72686	0.861996	D-C1-6H-15092022	D-C1-0H-15092022	Atlastin-3 OS=Homo sapiens OX=9606 GN=ATL3 PE=1 SV=1	505.235	868.425	1246.6	224.343	188.265	521.169	1140.88	1187.8	1151.38	468.04	1089.66	1893.94	202.9	189.557	521.893	1377.08	1401.42	1418.92	x	x	x			x	x	x	x	x	x
O94927	HAUS5	3	1	16.9807	0.0132847	0.0579132	20.2265	0.857562	D-C1-6H-15092022	D-C1-Ctrl-15092022	HAUS augmin-like complex subunit 5 OS=Homo sapiens OX=9606 GN=HAUS5 PE=1 SV=2	0	39.1514	0	216.241	128.117	122.979	259.725	293.208	238.962	0	49.1252	0	195.572	128.997	123.15	313.497	345.938	294.489	x	x	x	x	x	x	x	x	x	x	x
Q76631	rev	2	1	10.1386	0.0138085	0.0588656	80.9914	0.851641	D-C1-6H-15092022	D-C1-Ctrl-15092022	Protein Rev OS=Human immunodeficiency virus type 2 subtype B (isolate UC1) OX=388822 GN=rev PE=3 SV=1	41.7231	0.0504625	0.52871	177.36	5.33334	24.8727	1045.06	1199.83	1181.23	38.6515	0.0633178	0.80326	160.408	5.36995	24.9073	1261.42	1415.61	1455.7	x	x		x		x	x	x	x	x	x
P08133	ANXA6	36	21	250.851	0.0147826	0.0618984	3.10566	0.84087	D-C1-6H-15092022	D-C1-Ctrl-15092022	Annexin A6 OS=Homo sapiens OX=9606 GN=ANXA6 PE=1 SV=3	872.06	2989.05	1378	4009.53	3712.54	3655.11	4568.9	5959.87	5742.11	807.86	3750.52	2093.57	3626.29	3738.02	3660.19	5514.82	7031.68	7076.39	x	x	x	x	x	x	x	x	x	x	x
O95786	DDX58	4	3	23.219	0.0157009	0.0638065	2.78114	0.830997	D-C1-6H-15092022	D-C1-0H-15092022	Antiviral innate immune response receptor RIG-I OS=Homo sapiens OX=9606 GN=DDX58 PE=1 SV=2	192.551	223.407	386.222	278.796	380.806	141.015	763.341	744.211	719.075	178.376	280.32	586.78	252.148	383.419	141.211	921.379	878.049	886.165	x	x	x	x	x	x	x	x	x	x	x
P25685	DNAJB1	12	7	116.339	0.0157824	0.0638729	2.64656	0.830133	D-C1-6H-15092022	D-C1-Ctrl-15092022	DnaJ homolog subfamily B member 1 OS=Homo sapiens OX=9606 GN=DNAJB1 PE=1 SV=4	1530.67	886.683	746.056	1172.59	1274.4	1317.02	1828.14	3632.36	2911.66	1417.99	1112.57	1133.47	1060.51	1283.14	1318.85	2206.63	4285.6	3588.24	x	x				x	x	x	x	x	x
P54198	HIRA	8	4	40.1015	0.016239	0.0646522	2.18588	0.825335	D-C1-6H-15092022	D-C1-Ctrl-15092022	Protein HIRA OS=Homo sapiens OX=9606 GN=HIRA PE=1 SV=2	706.039	1408.38	1094.79	1194.5	1667.52	1801.61	2349.17	2242.64	2423.12	654.061	1767.16	1663.29	1080.33	1678.96	1804.12	2835.53	2645.96	2986.17	x	x	x			x	x	x	x	x	x
Q9Y5P4	CERT1	3	1	15.1673	0.0167942	0.0660245	336.691	0.819589	D-C1-6H-15092022	D-C1-0H-15092022	Ceramide transfer protein OS=Homo sapiens OX=9606 GN=CERT1 PE=1 SV=1	1.88227	92.9752	630.516	0	0	6.93348	810.83	751.341	772.268	1.7437	116.661	957.931	0	0	6.94312	978.7	886.461	951.718	x	x	x			x	x	x	x	x	x
P0DPH7;P0DPH8	TUBA3C	26	3	294.237	0.0172893	0.0668467	2.00706	0.814543	D-C1-6H-15092022	D-C1-Ctrl-15092022	Tubulin alpha-3C chain OS=Homo sapiens OX=9606 GN=TUBA3C PE=1 SV=1	481.796	672.719	1002.5	963.749	910.622	1068.2	1512.83	1446.76	1369.65	446.327	844.095	1523.07	871.632	916.873	1069.68	1826.04	1706.95	1687.92	x	x	x			x	x	x	x	x	x
Q16352	INA	5	1	40.6632	0.0175882	0.0669996	8.95946	0.811534	D-C1-6H-15092022	D-C1-Ctrl-15092022	Alpha-internexin OS=Homo sapiens OX=9606 GN=INA PE=1 SV=2	542.275	28.8045	55.5163	654.47	665.861	811.269	2032.69	2056.49	1524.78	502.353	36.1424	84.3449	591.915	670.431	812.397	2453.53	2426.32	1879.09	x	x	x	x	x	x	x	x	x	x	x
Q149M9	NWD1	11	2	59.2941	0.0187598	0.0701271	10.7867	0.799988	D-C1-6H-15092022	D-C1-0H-15092022	NACHT domain- and WD repeat-containing protein 1 OS=Homo sapiens OX=9606 GN=NWD1 PE=1 SV=3	123.869	81.218	82.8594	0	0.0299099	29.4023	88.0289	109.739	119.71	114.75	101.908	125.887	0	0.0301152	29.4432	106.254	129.474	147.526	x	x		x		x	x	x	x	x	x
P13796	LCP1	15	2	96.6621	0.019075	0.0710342	6.609	0.796949	D-C1-6H-15092022	D-C1-Ctrl-15092022	Plastin-2 OS=Homo sapiens OX=9606 GN=LCP1 PE=1 SV=6	58.0973	364.402	501.384	725.528	694.59	732.691	2129.43	2028.81	1947.71	53.8202	457.233	761.744	656.18	699.358	733.709	2570.3	2393.66	2400.3	x	x	x	x	x	x	x	x	x	x	x
Q9NY12	GAR1	3	2	24.4881	0.0195482	0.0724397	45.0466	0.792439	D-C1-6H-15092022	D-C1-Ctrl-15092022	H/ACA ribonucleoprotein complex subunit 1 OS=Homo sapiens OX=9606 GN=GAR1 PE=1 SV=1	0	0	671.623	13588.1	14457.9	1258.85	15096.6	6901.02	8256.73	0	0	1020.38	12289.3	14557.1	1260.6	18222.1	8142.09	10175.3	x	x				x	x	x	x	x	x
Q9H0Q0	CYRIA	6	3	31.2036	0.0203133	0.0730748	3.10434	0.785278	D-C1-6H-15092022	D-C1-0H-15092022	CYFIP-related Rac1 interactor A OS=Homo sapiens OX=9606 GN=CYRIA PE=2 SV=1	276.657	106.817	228.825	67.8821	137.358	75.5491	284.744	273.213	313.707	256.289	134.029	347.649	61.3937	138.301	75.6542	343.696	322.347	386.603	x	x	x	x	x	x	x	x	x	x	x
P52272	HNRNPM	48	31	421.826	0.0244083	0.0810166	4.87748	0.749488	D-C1-6H-15092022	D-C1-Ctrl-15092022	Heterogeneous nuclear ribonucleoprotein M OS=Homo sapiens OX=9606 GN=HNRNPM PE=1 SV=3	568.573	2646.19	4548.01	7303	7295.56	7365.38	13227.3	12292.5	12343	526.715	3320.31	6909.71	6604.96	7345.64	7375.62	15965.8	14503.1	15211.1	x	x	x	x	x	x	x	x	x	x	x
Q8IZD9	DOCK3	5	2	33.6374	0.0271107	0.0856519	115.605	0.727976	D-C1-6H-15092022	D-C1-0H-15092022	Dedicator of cytokinesis protein 3 OS=Homo sapiens OX=9606 GN=DOCK3 PE=1 SV=1	266.864	0	122.474	89.0415	60.0383	35.9248	7217.19	7808.28	6361.93	247.218	0	186.072	80.5307	60.4504	35.9747	8711.4	9212.51	7840.24	x	x		x		x	x	x	x	x	x
Q7Z4M0	REC114	1	1	5.47	0.0289764	0.0895248	Infinity	0.71399	D-C1-6H-15092022	D-C1-Ctrl-15092022	Meiotic recombination protein REC114 OS=Homo sapiens OX=9606 GN=REC114 PE=1 SV=2	0	0	0	0	0	148.182	133.49	137.027	136.159	0	0	0	0	0	148.388	161.127	161.669	167.798	x	x		x		x	x	x	x	x	x
Q9QNB3	RDRP_ROTHK	5	3	38.5585	0.0309143	0.0923091	77.2653	0.700144	D-C1-6H-15092022	D-C1-Ctrl-15092022	RNA-directed RNA polymerase OS=Rotavirus A (strain RVA/Human/Japan/KU/1995/G1P1A[8]) OX=10952 PE=2 SV=1	160.924	110.541	258.551	1686.73	601.207	607.131	37676.2	1654.66	1621.05	149.077	138.702	392.812	1525.51	605.333	607.975	45476.5	1952.23	1997.73	x	x	x	x	x	x	x	x	x	x	x
O00410	IPO5	19	12	111.331	0.0327059	0.0948834	3.05925	0.687916	D-C1-6H-15092022	D-C1-Ctrl-15092022	Importin-5 OS=Homo sapiens OX=9606 GN=IPO5 PE=1 SV=4	5235.91	1013.88	878.208	7213.96	7233.91	6609.5	7515.59	7585	6705.71	4850.45	1272.17	1334.25	6524.43	7283.56	6618.69	9071.58	8949.08	8263.91	x	x	x	x	x	x	x	x	x	x	x
P07814	EPRS1	44	21	301.284	0.0327514	0.0948834	2.90125	0.687613	D-C1-6H-15092022	D-C1-Ctrl-15092022	Bifunctional glutamate/proline--tRNA ligase OS=Homo sapiens OX=9606 GN=EPRS1 PE=1 SV=5	390.157	1534.41	1473.63	2634.19	2818.68	2511.53	3219.77	3339.84	3299.39	361.434	1925.3	2238.86	2382.41	2838.03	2515.02	3886.37	3940.48	4066.07	x	x	x			x	x	x	x	x	x
Q9Y2Z0	SUGT1	6	2	39.7216	0.0335452	0.0955058	7.16537	0.682367	D-C1-6H-15092022	D-C1-0H-15092022	Protein SGT1 homolog OS=Homo sapiens OX=9606 GN=SUGT1 PE=1 SV=3	218.02	242.396	211.56	29.6608	37.7806	40.0467	46.8068	444.078	279.307	201.97	304.146	321.419	26.8258	38.0399	40.1023	56.4974	523.94	344.209	x	x	x	x	x	x	x	x	x	x	x
Q5RKV6	EXOSC6	3	1	17.2994	0.0348418	0.0972823	2.83108	0.674004	D-C1-6H-15092022	D-C1-0H-15092022	Exosome complex component MTR3 OS=Homo sapiens OX=9606 GN=EXOSC6 PE=1 SV=1	66.3191	188.849	138.109	64.1842	47.5126	36.7843	174.387	150.608	95.3661	61.4368	236.958	209.826	58.0493	47.8387	36.8354	210.491	177.694	117.526	x	x				x	x	x	x	x	x
O00170	AIP	3	1	17.6918	0.03523	0.0980232	Infinity	0.671549	D-C1-6H-15092022	D-C1-Ctrl-15092022	AH receptor-interacting protein OS=Homo sapiens OX=9606 GN=AIP PE=1 SV=3	0	0	0	17.946	0	99.1207	1322.27	28.4326	62.0248	0	0	0	16.2307	0	99.2586	1596.02	33.5459	76.4374	x	x		x		x	x	x	x	x	x
P61163	ACTR1A	5	2	40.1911	0.037377	0.100293	13.0589	0.658355	D-C1-6H-15092022	D-C1-Ctrl-15092022	Alpha-centractin OS=Homo sapiens OX=9606 GN=ACTR1A PE=1 SV=1	4.1966	133.083	332.53	868.241	876.492	983.964	1939.39	2034.42	2161.39	3.88765	166.986	505.207	785.252	882.508	985.332	2340.91	2400.29	2663.62	x	x	x	x	x	x	x	x	x	x	x
Q9Y6D6	ARFGEF1	8	2	44.0571	0.0376486	0.100746	2.31756	0.65673	D-C1-6H-15092022	D-C1-Ctrl-15092022	Brefeldin A-inhibited guanine nucleotide-exchange protein 1 OS=Homo sapiens OX=9606 GN=ARFGEF1 PE=1 SV=2	452.971	537.543	347.362	395.415	858.322	935.842	1067.59	1065.84	967.167	419.624	674.482	527.74	357.62	864.213	937.143	1288.62	1257.52	1191.91	x	x	x			x	x	x	x	x	x
Q7KZF4	SND1	35	20	218.225	0.0393767	0.103354	2.33051	0.646618	D-C1-6H-15092022	D-C1-0H-15092022	Staphylococcal nuclease domain-containing protein 1 OS=Homo sapiens OX=9606 GN=SND1 PE=1 SV=1	1462.63	2733.13	2604.69	1518.17	2989.38	1537.05	6202.56	4156.21	3728.24	1354.95	3429.39	3957.26	1373.06	3009.9	1539.19	7486.71	4903.66	4594.56	x	x	x			x	x	x	x	x	x
Q9Y281	CFL2	7	2	71.849	0.0394678	0.103354	2.30675	0.646096	D-C1-6H-15092022	D-C1-Ctrl-15092022	Cofilin-2 OS=Homo sapiens OX=9606 GN=CFL2 PE=1 SV=1	231.626	645.528	719.291	1124.88	1000.66	1057.39	1161.17	1353.29	1168.14	214.574	809.976	1092.81	1017.36	1007.53	1058.87	1401.57	1596.66	1439.58	x	x	x			x	x	x	x	x	x
P22102	GART	31	15	205.887	0.042003	0.10704	3.83242	0.631949	D-C1-6H-15092022	D-C1-Ctrl-15092022	Trifunctional purine biosynthetic protein adenosine-3 OS=Homo sapiens OX=9606 GN=GART PE=1 SV=1	2224.28	370.04	1936.41	3222.5	3408.65	2407.11	5691.54	6076.7	5595.41	2060.53	464.307	2941.95	2914.49	3432.05	2410.46	6869.89	7169.53	6895.6	x	x	x	x	x	x	x	x	x	x	x
P49419	ALDH7A1	5	2	31.7907	0.0450652	0.112001	17.3121	0.615821	D-C1-6H-15092022	D-C1-0H-15092022	Alpha-aminoadipic semialdehyde dehydrogenase OS=Homo sapiens OX=9606 GN=ALDH7A1 PE=1 SV=5	7.16308	99.5545	88.4916	16.2051	43.9786	5.99125	720.612	154.851	270.164	6.63574	124.916	134.444	14.6562	44.2804	5.99958	869.803	182.699	332.942	x	x	x	x	x	x	x	x	x	x	x
P41223	BUD31	4	1	21.2858	0.0471377	0.114557	14.7892	0.605451	D-C1-6H-15092022	D-C1-Ctrl-15092022	Protein BUD31 homolog OS=Homo sapiens OX=9606 GN=BUD31 PE=1 SV=2	0	0	73.4832	281.1	138.968	32.6419	661.285	107.433	318.04	0	0	111.642	254.232	139.922	32.6872	798.194	126.753	391.942	x	x		x		x	x	x	x	x	x
Q7L014	DDX46	15	9	85.7295	2.12872e-08	3.47476e-06	18.6182	1	D-C1-Ctrl-15092022	D-C1-6H-15092022	Probable ATP-dependent RNA helicase DDX46 OS=Homo sapiens OX=9606 GN=DDX46 PE=1 SV=2	9480.18	8917.5	9963.18	544.925	490.679	550.335	460.843	478.044	584.4	8782.26	11189.2	15136.9	492.84	494.047	551.1	556.253	564.015	720.195	x	x	x	x	x	x	x	x	x	x	x
Q9NQG5	RPRD1B	9	3	55.4267	5.98557e-06	0.00032568	2.03847	1	D-C1-Ctrl-15092022	D-C1-0H-15092022	Regulation of nuclear pre-mRNA domain-containing protein 1B OS=Homo sapiens OX=9606 GN=RPRD1B PE=1 SV=1	622.274	650.358	710.198	309.431	319.636	343.64	374.517	365.156	355.966	576.463	816.037	1078.99	279.854	321.83	344.118	452.055	430.825	438.682	x	x	x			x	x	x	x	x	x
Q9BTT0	ANP32E	4	2	33.5865	2.63327e-05	0.000921075	4.61548	1	D-C1-Ctrl-15092022	D-C1-0H-15092022	Acidic leucine-rich nuclear phosphoprotein 32 family member E OS=Homo sapiens OX=9606 GN=ANP32E PE=1 SV=1	1563.96	2317.48	2285.79	467.064	450.465	418.676	832.366	793.938	802.086	1448.82	2907.86	3472.76	422.421	453.557	419.258	1004.7	936.718	988.465	x	x				x	x	x	x	x	x
Q9BR76	CORO1B	6	3	33.1042	3.31118e-05	0.00102937	2.07658	1	D-C1-Ctrl-15092022	D-C1-0H-15092022	Coronin-1B OS=Homo sapiens OX=9606 GN=CORO1B PE=1 SV=1	644.519	619.285	521.102	297.429	274.009	288.101	512.291	502.109	505.445	597.07	777.048	791.701	269	275.89	288.502	618.353	592.407	622.894	x	x				x	x	x	x	x	x
Q15021	NCAPD2	4	2	20.4538	3.86385e-05	0.00114674	26.6044	1	D-C1-Ctrl-15092022	D-C1-6H-15092022	Condensin complex subunit 1 OS=Homo sapiens OX=9606 GN=NCAPD2 PE=1 SV=3	1832.09	774.79	978.657	50.4887	48.8643	83.5633	35.8164	55.0636	43.8921	1697.21	972.168	1486.86	45.6628	49.1997	83.6795	43.2316	64.9662	54.0912	x	x	x	x	x	x	x	x	x	x	x
O15498	YKT6	7	2	57.1844	4.83514e-05	0.001353	2.13629	1	D-C1-Ctrl-15092022	D-C1-0H-15092022	Synaptobrevin homolog YKT6 OS=Homo sapiens OX=9606 GN=YKT6 PE=1 SV=1	2330.5	2065.99	1969.75	1072.31	978.981	928.75	2012.83	1828.47	1731.61	2158.93	2592.3	2992.6	969.816	985.7	930.041	2429.56	2157.29	2133.98	x	x	x			x	x	x	x	x	x
P25325	MPST	3	2	16.4328	6.74118e-05	0.00173744	17.3002	1	D-C1-Ctrl-15092022	D-C1-0H-15092022	3-mercaptopyruvate sulfurtransferase OS=Homo sapiens OX=9606 GN=MPST PE=1 SV=3	109.775	81.5215	93.4641	9.04227	3.2517	4.16597	52.748	70.3634	67.7959	101.694	102.289	141.998	8.17799	3.27402	4.17176	63.6687	83.0175	83.5495	x	x	x			x	x	x	x	x	x
P62899	RPL31	4	3	26.0639	8.41923e-05	0.00196328	41.8245	1	D-C1-Ctrl-15092022	D-C1-0H-15092022	60S ribosomal protein L31 OS=Homo sapiens OX=9606 GN=RPL31 PE=1 SV=1	1738.35	783.548	1098.33	20.2782	52.0407	14.2389	719.462	793.597	780.8	1610.37	983.157	1668.68	18.3399	52.3979	14.2587	868.415	936.316	962.233	x	x	x			x	x	x	x	x	x
P49257	LMAN1	5	2	28.5743	9.61215e-05	0.00218932	14.2399	1	D-C1-Ctrl-15092022	D-C1-0H-15092022	Protein ERGIC-53 OS=Homo sapiens OX=9606 GN=LMAN1 PE=1 SV=2	351.621	264.018	216.899	17.4146	13.1141	27.9363	59.9837	41.7224	36.7038	325.735	331.277	329.53	15.7501	13.2041	27.9751	72.4024	49.2257	45.2325	x	x	x	x	x	x	x	x	x	x	x
P17174	GOT1	13	3	90.6995	0.00025918	0.00505953	34.9911	0.999996	D-C1-Ctrl-15092022	D-C1-6H-15092022	Aspartate aminotransferase_ cytoplasmic OS=Homo sapiens OX=9606 GN=GOT1 PE=1 SV=3	750.433	322.531	164.232	182.996	363.053	315.403	10.8721	13.6287	10.8566	695.187	404.696	249.515	165.504	365.545	315.841	13.123	16.0797	13.3793	x	x	x			x	x	x	x	x	x
Q9H0U4;Q92928	RAB1B	8	2	76.4395	0.000328224	0.00582992	55.8513	0.999987	D-C1-Ctrl-15092022	D-C1-6H-15092022	Ras-related protein Rab-1B OS=Homo sapiens OX=9606 GN=RAB1B PE=1 SV=1	2266.43	814.927	614.459	91.2401	158.106	249.27	19.2907	15.854	31.0278	2099.58	1022.53	933.537	82.5191	159.191	249.616	23.2845	18.7052	38.2376	x	x				x	x	x	x	x	x
P49903	SEPHS1	3	2	17.7472	0.000331776	0.00582992	25.7114	0.999986	D-C1-Ctrl-15092022	D-C1-0H-15092022	Selenide_ water dikinase 1 OS=Homo sapiens OX=9606 GN=SEPHS1 PE=1 SV=2	876.778	838.452	422.96	47.2709	22.3161	13.5741	199.806	176.385	123.913	812.231	1052.05	642.595	42.7526	22.4693	13.593	241.173	208.106	152.706	x	x	x			x	x	x	x	x	x
Q6ZT12	UBR3	7	2	38.1606	0.000435285	0.0065051	3.44093	0.999954	D-C1-Ctrl-15092022	D-C1-6H-15092022	E3 ubiquitin-protein ligase UBR3 OS=Homo sapiens OX=9606 GN=UBR3 PE=2 SV=2	1362.81	2119.32	2168.39	685.959	728.293	578.727	645.093	513.777	483.282	1262.49	2659.22	3294.4	620.393	733.292	579.532	778.649	606.173	595.581	x	x	x			x	x	x	x	x	x
P55265	ADAR	7	3	37.9315	0.00044039	0.0065051	5.67884	0.999951	D-C1-Ctrl-15092022	D-C1-6H-15092022	Double-stranded RNA-specific adenosine deaminase OS=Homo sapiens OX=9606 GN=ADAR PE=1 SV=4	1093.03	544.267	554.311	226.448	250.856	207.206	146.966	118.51	120.449	1012.56	682.92	842.155	204.803	252.578	207.494	177.393	139.822	148.438	x	x				x	x	x	x	x	x
Q9NR31	SAR1A	4	2	24.1651	0.000451653	0.0065051	5.73979	0.999946	D-C1-Ctrl-15092022	D-C1-0H-15092022	GTP-binding protein SAR1a OS=Homo sapiens OX=9606 GN=SAR1A PE=1 SV=1	906.801	419.382	456.442	106.331	91.4066	112.836	391.34	374.444	351.148	840.043	526.22	693.464	96.1675	92.034	112.993	472.361	441.783	432.744	x	x	x			x	x	x	x	x	x
Q08945	SSRP1	7	1	48.0018	0.000516653	0.00712687	4.20992	0.999906	D-C1-Ctrl-15092022	D-C1-0H-15092022	FACT complex subunit SSRP1 OS=Homo sapiens OX=9606 GN=SSRP1 PE=1 SV=1	655.891	551.87	491.255	119.045	147.524	137.006	120.046	224.857	117.666	607.605	692.459	746.355	107.667	148.536	137.196	144.899	265.295	145.007	x	x				x	x	x	x	x	x
O43172	PRPF4	10	4	52.7479	0.000552168	0.00739355	12.2616	0.999877	D-C1-Ctrl-15092022	D-C1-0H-15092022	U4/U6 small nuclear ribonucleoprotein Prp4 OS=Homo sapiens OX=9606 GN=PRPF4 PE=1 SV=2	608.951	220.98	249.047	21.9753	27.3222	38.699	118.844	110.597	135.499	564.12	277.274	378.373	19.8749	27.5098	38.7528	143.448	130.486	166.985	x	x	x			x	x	x	x	x	x
Q9Y3L5	RAP2C	3	1	15.4472	0.000558633	0.00739355	52.6591	0.999872	D-C1-Ctrl-15092022	D-C1-6H-15092022	Ras-related protein Rap-2c OS=Homo sapiens OX=9606 GN=RAP2C PE=1 SV=1	7956.9	1599.81	2100.94	631.864	491.805	497.321	109.107	44.4673	67.8052	7371.12	2007.36	3191.91	571.469	495.181	498.013	131.696	52.4643	83.5609	x	x	x	x	x	x	x	x	x	x	x
Q9H853	TUBA4B	3	1	43.0563	0.000716561	0.00866416	912.213	0.999678	D-C1-Ctrl-15092022	D-C1-0H-15092022	Putative tubulin-like protein alpha-4B OS=Homo sapiens OX=9606 GN=TUBA4B PE=5 SV=2	56.5377	17.0828	249.49	0.144211	0.066873	0.143121	20.8468	30.0368	33.1155	52.3755	21.4346	379.046	0.130427	0.067332	0.14332	25.1628	35.4386	40.8104	x	x		x		x	x	x	x	x	x
A1A4S6	ARHGAP10	2	1	11.986	0.000730842	0.00872907	Infinity	0.999654	D-C1-Ctrl-15092022	D-C1-0H-15092022	Rho GTPase-activating protein 10 OS=Homo sapiens OX=9606 GN=ARHGAP10 PE=1 SV=1	34.6574	1481.53	1110.87	0	0	0	0.0234003	0	0	32.106	1858.95	1687.72	0	0	0	0.028245	0	0	x	x		x		x	x	x	x	x	x
Q8WW12	PCNP	7	3	59.3896	0.000792619	0.00892285	2.84161	0.999543	D-C1-Ctrl-15092022	D-C1-6H-15092022	PEST proteolytic signal-containing nuclear protein OS=Homo sapiens OX=9606 GN=PCNP PE=1 SV=2	1672.58	1034.7	1091.57	491.401	506.291	541.57	524.88	416.849	395.137	1549.45	1298.29	1658.41	444.432	509.766	542.323	633.548	491.815	486.954	x	x	x			x	x	x	x	x	x
P49790	NUP153	19	6	103.745	0.00109019	0.0111222	2.60534	0.998735	D-C1-Ctrl-15092022	D-C1-0H-15092022	Nuclear pore complex protein Nup153 OS=Homo sapiens OX=9606 GN=NUP153 PE=1 SV=2	305.871	312.658	313.306	108.434	115.403	133.826	153.481	170.934	251.763	283.353	392.307	476	98.0696	116.195	134.012	185.257	201.675	310.264	x	x				x	x	x	x	x	x
P52945	PDX1	1	1	4.8572	0.00127121	0.0128352	Infinity	0.99802	D-C1-Ctrl-15092022	D-C1-0H-15092022	Pancreas/duodenum homeobox protein 1 OS=Homo sapiens OX=9606 GN=PDX1 PE=1 SV=1	52.5574	619.569	776.932	0	0	0	0	6.2552	0	48.6882	777.405	1180.38	0	0	0	0	7.38013	0	x	x	x			x	x	x	x	x	x
O14981	BTAF1	6	3	32.8442	0.00130437	0.0130357	13.1211	0.997872	D-C1-Ctrl-15092022	D-C1-6H-15092022	TATA-binding protein-associated factor 172 OS=Homo sapiens OX=9606 GN=BTAF1 PE=1 SV=2	1224.61	522.585	751.287	558.957	191.166	206.448	47.8805	67.3359	75.2001	1134.45	655.714	1141.42	505.53	192.478	206.735	57.7934	79.4455	92.6742	x	x				x	x	x	x	x	x
Q8TBP0	TBC1D16	5	1	26.8498	0.00166345	0.0156372	Infinity	0.995928	D-C1-Ctrl-15092022	D-C1-0H-15092022	TBC1 domain family member 16 OS=Homo sapiens OX=9606 GN=TBC1D16 PE=2 SV=1	196.611	2781.58	1985.11	0	0	0	0	0	21.1122	182.137	3490.19	3015.94	0	0	0	0	0	26.0179	x	x	x	x	x	x	x	x	x	x	x
Q9NZM5	NOP53	2	1	10.9621	0.00232318	0.0199588	53.5633	0.990981	D-C1-Ctrl-15092022	D-C1-0H-15092022	Ribosome biogenesis protein NOP53 OS=Homo sapiens OX=9606 GN=NOP53 PE=1 SV=2	57.9267	374.552	360.667	7.45237	5.64277	1.71249	58.6107	52.6089	39.714	53.6622	469.969	547.955	6.74005	5.6815	1.71487	70.7451	62.07	48.9423	x	x	x			x	x	x	x	x	x
Q6NW29	RWDD4	1	1	12.019	0.00239056	0.0202903	31.3329	0.990392	D-C1-Ctrl-15092022	D-C1-0H-15092022	RWD domain-containing protein 4 OS=Homo sapiens OX=9606 GN=RWDD4 PE=1 SV=3	60.2912	169.336	392.671	7.06828	4.17301	8.61956	18.6208	43.6306	27.5434	55.8526	212.474	596.578	6.39268	4.20165	8.63155	22.4759	51.4771	33.9436	x	x				x	x	x	x	x	x
Q9H361	PABPC3	19	1	154.589	0.00263506	0.0213287	2.59718	0.988147	D-C1-Ctrl-15092022	D-C1-0H-15092022	Polyadenylate-binding protein 3 OS=Homo sapiens OX=9606 GN=PABPC3 PE=1 SV=2	1232.82	936.963	675.733	408.618	343.628	343.37	667.384	653.926	773.021	1142.06	1175.65	1026.63	369.561	345.987	343.847	805.556	771.527	952.646	x	x	x			x	x	x	x	x	x
Q6P996	PDXDC1	4	1	35.5004	0.0028504	0.0228826	Infinity	0.986043	D-C1-Ctrl-15092022	D-C1-0H-15092022	Pyridoxal-dependent decarboxylase domain-containing protein 1 OS=Homo sapiens OX=9606 GN=PDXDC1 PE=1 SV=2	10.4746	570.45	620.992	0	0	0	0	0	0	9.70349	715.773	943.462	0	0	0	0	0	0	x	x		x		x	x	x	x	x	x
P09012	SNRPA	1	1	7.0042	0.00298519	0.0233894	8.99883	0.984671	D-C1-Ctrl-15092022	D-C1-6H-15092022	U1 small nuclear ribonucleoprotein A OS=Homo sapiens OX=9606 GN=SNRPA PE=1 SV=3	1167.66	709.457	375.801	192.68	168.094	247.094	120.57	46.1078	83.6786	1081.7	890.192	570.948	174.263	169.248	247.438	145.533	54.3998	103.123	x	x				x	x	x	x	x	x
Q99607	ELF4	4	3	21.5668	0.00431234	0.0308284	31.0215	0.969563	D-C1-Ctrl-15092022	D-C1-0H-15092022	ETS-related transcription factor Elf-4 OS=Homo sapiens OX=9606 GN=ELF4 PE=1 SV=1	864.457	1406.19	858.69	17.6772	38.9491	44.2502	413.763	65.7984	40.7726	800.816	1764.42	1304.59	15.9875	39.2164	44.3118	499.427	77.6315	50.2468	x	x				x	x	x	x	x	x
O15160	POLR1C	3	1	15.5354	0.00437584	0.0308322	1279.95	0.968787	D-C1-Ctrl-15092022	D-C1-6H-15092022	DNA-directed RNA polymerases I and III subunit RPAC1 OS=Homo sapiens OX=9606 GN=POLR1C PE=1 SV=1	15639	16310.9	18481	0	27.2394	78.5578	22.9209	16.4797	0	14487.7	20466.1	28077.8	0	27.4264	78.6671	27.6663	19.4434	0	x	x				x	x	x	x	x	x
Q9Y4P1	ATG4B	1	1	5.7842	0.00453259	0.0311466	546.833	0.966859	D-C1-Ctrl-15092022	D-C1-0H-15092022	Cysteine protease ATG4B OS=Homo sapiens OX=9606 GN=ATG4B PE=1 SV=2	285.783	12951.8	8767.65	18.243	9.93473	12.0635	71.6096	119.395	48.3574	264.744	16251.3	13320.5	16.4993	10.0029	12.0803	86.4353	140.867	59.5941	x	x				x	x	x	x	x	x
P51178	PLCD1	5	2	28.8131	0.00454504	0.0311466	7.02884	0.966705	D-C1-Ctrl-15092022	D-C1-6H-15092022	1-phosphatidylinositol 4_5-bisphosphate phosphodiesterase delta-1 OS=Homo sapiens OX=9606 GN=PLCD1 PE=1 SV=2	1843.43	2445.56	990.173	330.398	415.453	488.931	111.627	314.254	325.192	1707.72	3068.57	1504.35	298.818	418.304	489.611	134.738	370.769	400.756	x	x		x		x	x	x	x	x	x
A3QJZ6	PRAMEF22	1	1	5.4997	0.00457947	0.0311466	319.96	0.966278	D-C1-Ctrl-15092022	D-C1-6H-15092022	PRAME family member 22 OS=Homo sapiens OX=9606 GN=PRAMEF22 PE=3 SV=3	176.571	3116.9	2173.2	116.416	160.32	71.0594	16.2955	0	0.789975	163.572	3910.94	3301.7	105.288	161.42	71.1582	19.6693	0	0.97354	x	x		x		x	x	x	x	x	x
Q9UBR2	CTSZ	4	4	17.196	0.00469416	0.0312454	12.1617	0.964852	D-C1-Ctrl-15092022	D-C1-0H-15092022	Cathepsin Z OS=Homo sapiens OX=9606 GN=CTSZ PE=1 SV=1	791.009	390.492	1062.52	71.4931	47.8579	65.1647	638.989	175.11	161.556	732.776	489.97	1614.27	64.6596	48.1863	65.2553	771.282	206.602	199.097	x	x				x	x	x	x	x	x
P63261	ACTG1	40	2	537.674	0.0047216	0.0312454	3.70599	0.964509	D-C1-Ctrl-15092022	D-C1-6H-15092022	Actin_ cytoplasmic 2 OS=Homo sapiens OX=9606 GN=ACTG1 PE=1 SV=1	1567.42	645.975	1275.23	566.664	580.198	597.023	361.466	308.996	270.886	1452.03	810.537	1937.44	512.501	584.181	597.853	436.302	364.565	333.831	x	x	x	x	x	x	x	x	x	x	x
Q9HAV0	GNB4	9	2	57.3737	0.00521623	0.0331737	16.0433	0.958259	D-C1-Ctrl-15092022	D-C1-0H-15092022	Guanine nucleotide-binding protein subunit beta-4 OS=Homo sapiens OX=9606 GN=GNB4 PE=1 SV=3	615.584	1457.29	203.948	42.3699	58.2877	41.2594	119.732	100.317	96.1654	570.266	1828.54	309.854	38.3201	58.6878	41.3168	144.52	118.358	118.511	x	x	x	x	x	x	x	x	x	x	x
P06727	APOA4	4	3	20.4791	0.00540524	0.0338956	2.54213	0.955841	D-C1-Ctrl-15092022	D-C1-0H-15092022	Apolipoprotein A-IV OS=Homo sapiens OX=9606 GN=APOA4 PE=1 SV=4	5055.69	2524.89	3229.27	1430.44	1358.21	1463.62	2229.2	2363.21	2441.9	4683.49	3168.1	4906.17	1293.72	1367.53	1465.66	2690.72	2788.21	3009.32	x	x	x	x	x	x	x	x	x	x	x
Q5SSQ6	SAPCD1	2	1	11.5626	0.00602782	0.0360375	Infinity	0.947799	D-C1-Ctrl-15092022	D-C1-0H-15092022	Suppressor APC domain-containing protein 1 OS=Homo sapiens OX=9606 GN=SAPCD1 PE=1 SV=2	2.67966	1.66386	11.3032	0	0	0	0	0	0	2.48238	2.08772	17.1728	0	0	0	0	0	0	x	x		x		x	x	x	x	x	x
Q16181	SEPTIN7	13	5	81.3425	0.00618766	0.036507	2.34698	0.945721	D-C1-Ctrl-15092022	D-C1-0H-15092022	Septin-7 OS=Homo sapiens OX=9606 GN=SEPTIN7 PE=1 SV=2	1447.89	983.044	1056.79	533.82	575.679	376.553	991.009	705.015	770.098	1341.3	1233.48	1605.57	482.796	579.63	377.077	1196.18	831.803	949.044	x	x				x	x	x	x	x	x
Q8NDW8	TTC21A	10	2	54.9509	0.00686904	0.0389639	19.8492	0.936842	D-C1-Ctrl-15092022	D-C1-0H-15092022	Tetratricopeptide repeat protein 21A OS=Homo sapiens OX=9606 GN=TTC21A PE=1 SV=3	63.3947	397.911	225.865	10.6241	14.692	9.30346	206.561	185.583	49.2817	58.7276	499.279	343.153	9.60864	14.7929	9.31639	249.327	218.958	60.7332	x	x		x		x	x	x	x	x	x
P31150	GDI1	6	1	35.8496	0.00741106	0.0410077	51.2149	0.929781	D-C1-Ctrl-15092022	D-C1-6H-15092022	Rab GDP dissociation inhibitor alpha OS=Homo sapiens OX=9606 GN=GDI1 PE=1 SV=2	123.365	1217.22	956.105	13.7235	62.7968	59.2339	8.08008	16.2237	20.5404	114.283	1527.31	1452.59	12.4118	63.2278	59.3163	9.75294	19.1414	25.3133	x	x				x	x	x	x	x	x
P51114	FXR1	12	7	83.3162	0.0078455	0.0424522	14.2579	0.924143	D-C1-Ctrl-15092022	D-C1-6H-15092022	Fragile X mental retardation syndrome-related protein 1 OS=Homo sapiens OX=9606 GN=FXR1 PE=1 SV=3	2953.26	18030.2	14162.7	1260.43	1977.33	901.667	535.839	937.931	991.255	2735.84	22623.4	21517.2	1139.96	1990.91	902.92	646.776	1106.61	1221.59	x	x				x	x	x	x	x	x
P27635	RPL10	14	5	146.201	0.00803718	0.043237	2.69141	0.921663	D-C1-Ctrl-15092022	D-C1-0H-15092022	60S ribosomal protein L10 OS=Homo sapiens OX=9606 GN=RPL10 PE=1 SV=5	798.464	1384.96	1818.6	443.807	441.605	601.554	545.43	528.656	501.375	739.682	1737.78	2762.97	401.387	444.636	602.39	658.353	623.728	617.879	x	x	x			x	x	x	x	x	x
Q9Y2T7	YBX2	10	2	85.7477	0.00834008	0.0438253	4176.51	0.917759	D-C1-Ctrl-15092022	D-C1-0H-15092022	Y-box-binding protein 2 OS=Homo sapiens OX=9606 GN=YBX2 PE=1 SV=2	6366.76	118.022	44.9403	0.354939	1.13822	0.0702767	0	0	4.60713	5898.05	148.088	68.277	0.321014	1.14604	0.0703744	0	0	5.67768	x	x		x		x	x	x	x	x	x
Q16385	SSX2	2	1	10.2538	0.00838058	0.0438253	4.76437	0.917238	D-C1-Ctrl-15092022	D-C1-0H-15092022	Protein SSX2 OS=Homo sapiens OX=9606 GN=SSX2 PE=1 SV=2	1817.83	1111.1	813.322	255.818	400.996	128.654	625.574	688.462	567.308	1684.01	1394.16	1235.66	231.367	403.748	128.833	755.089	812.274	699.132	x	x		x		x	x	x	x	x	x
P28358	HOXD10	1	1	5.2126	0.00935936	0.0470078	Infinity	0.904766	D-C1-Ctrl-15092022	D-C1-0H-15092022	Homeobox protein Hox-D10 OS=Homo sapiens OX=9606 GN=HOXD10 PE=1 SV=2	34.3998	1285.62	146.628	0	0	0	0	19.7386	0	31.8673	1613.14	222.769	0	0	0	0	23.2884	0	x	x		x		x	x	x	x	x	x
Q3V6T2	CCDC88A	12	5	69.9696	0.00948469	0.0471536	2.96979	0.903186	D-C1-Ctrl-15092022	D-C1-0H-15092022	Girdin OS=Homo sapiens OX=9606 GN=CCDC88A PE=1 SV=2	353.894	470.026	244.956	90.4393	99.7502	169.727	234.913	199.593	177.897	327.84	589.766	372.157	81.7949	100.435	169.963	283.548	235.487	219.234	x	x				x	x	x	x	x	x
Q12887	COX10	2	1	15.5329	0.0103863	0.0500442	2.80385	0.891952	D-C1-Ctrl-15092022	D-C1-0H-15092022	Protoheme IX farnesyltransferase_ mitochondrial OS=Homo sapiens OX=9606 GN=COX10 PE=1 SV=3	428.413	316.39	242.048	110.448	142.285	99.2292	174.624	132.549	80.0259	396.873	396.991	367.738	99.8915	143.262	99.3672	210.778	156.387	98.6213	x	x	x			x	x	x	x	x	x
Q8NBJ7	SUMF2	6	3	37.7513	0.0104238	0.0500442	11.2466	0.89149	D-C1-Ctrl-15092022	D-C1-6H-15092022	Inactive C-alpha-formylglycine-generating enzyme 2 OS=Homo sapiens OX=9606 GN=SUMF2 PE=1 SV=2	161.056	732.734	770.226	120.253	140.662	60.9983	37.9625	40.6056	69.3896	149.199	919.398	1170.19	108.759	141.627	61.0831	45.8221	47.908	85.5134	x	x	x			x	x	x	x	x	x
Q969G3	SMARCE1	3	1	15.9206	0.011696	0.0537795	18.2812	0.876074	D-C1-Ctrl-15092022	D-C1-0H-15092022	SWI/SNF-related matrix-associated actin-dependent regulator of chromatin subfamily E member 1 OS=Homo sapiens OX=9606 GN=SMARCE1 PE=1 SV=2	164.399	1177.38	899.503	30.0546	16.3758	76.1703	169.063	278.2	310.384	152.296	1477.32	1366.6	27.1819	16.4882	76.2762	204.064	328.231	382.507	x	x	x			x	x	x	x	x	x
Q96PK6	RBM14	3	1	16.5605	0.0119699	0.054527	201.281	0.872823	D-C1-Ctrl-15092022	D-C1-6H-15092022	RNA-binding protein 14 OS=Homo sapiens OX=9606 GN=RBM14 PE=1 SV=2	662.43	12.1193	183.29	51.8797	44.5875	53.0061	0	2.17276	2.08915	613.663	15.2066	278.47	46.9209	44.8935	53.0798	0	2.56351	2.5746	x	x	x	x	x	x	x	x	x	x	x
Q16401	PSMD5	7	2	37.3183	0.0125488	0.056637	5.96147	0.866034	D-C1-Ctrl-15092022	D-C1-0H-15092022	26S proteasome non-ATPase regulatory subunit 5 OS=Homo sapiens OX=9606 GN=PSMD5 PE=1 SV=3	181.398	755.621	390.866	88.5213	66.6554	67.5679	205.029	136.123	122.94	168.044	948.116	593.836	80.0603	67.1129	67.6619	247.477	160.604	151.507	x	x				x	x	x	x	x	x
Q96RP9	GFM1	4	2	20.7815	0.0126296	0.0566583	2.30808	0.865096	D-C1-Ctrl-15092022	D-C1-6H-15092022	Elongation factor G_ mitochondrial OS=Homo sapiens OX=9606 GN=GFM1 PE=1 SV=2	2769.07	1727.22	1313.17	879.778	776.373	1036.43	867.41	735.551	914.052	2565.22	2167.23	1995.08	795.687	781.702	1037.87	1046.99	867.832	1126.45	x	x	x			x	x	x	x	x	x
Q3ZCM7	TUBB8	18	2	223.171	0.0126692	0.0566583	2.89477	0.864636	D-C1-Ctrl-15092022	D-C1-6H-15092022	Tubulin beta-8 chain OS=Homo sapiens OX=9606 GN=TUBB8 PE=1 SV=2	918.821	1662.8	1313.88	519.244	238.511	609.52	481.05	440.046	424.605	851.179	2086.4	1996.16	469.613	240.148	610.367	580.645	519.183	523.269	x	x	x			x	x	x	x	x	x
P23527;P06899;P33778;Q16778;Q96A08;Q6DRA6;A0A2R8Y619	H2BC17	12	2	109.014	0.0130625	0.0576032	2.0703	0.860102	D-C1-Ctrl-15092022	D-C1-6H-15092022	Histone H2B type 1-O OS=Homo sapiens OX=9606 GN=H2BC17 PE=1 SV=3	273.868	146.202	199.548	170.862	182.854	256.756	106.293	94.5761	98.4198	253.706	183.447	303.17	154.531	184.109	257.113	128.3	111.584	121.289	x	x		x		x	x	x	x	x	x
Q1L6U9	MSMP	1	1	5.1226	0.0133495	0.0579132	37.5005	0.856826	D-C1-Ctrl-15092022	D-C1-6H-15092022	Prostate-associated microseminoprotein OS=Homo sapiens OX=9606 GN=MSMP PE=1 SV=1	1932.36	9555.81	501.55	168.53	164.181	132.894	86.1961	183.209	50.3164	1790.1	11990.2	761.996	152.422	165.308	133.079	104.042	216.157	62.0083	x	x				x	x	x	x	x	x
Q8N567	ZCCHC9	3	2	14.9464	0.0143764	0.0609532	2.85755	0.845324	D-C1-Ctrl-15092022	D-C1-6H-15092022	Zinc finger CCHC domain-containing protein 9 OS=Homo sapiens OX=9606 GN=ZCCHC9 PE=1 SV=2	364.727	176.541	310.792	127.139	140.659	68.5397	101.633	105.722	90.8231	337.876	221.514	472.18	114.986	141.625	68.635	122.675	124.735	111.927	x	x				x	x	x	x	x	x
Q9H0D6	XRN2	2	1	16.1311	0.0144469	0.0609882	4.91188	0.844547	D-C1-Ctrl-15092022	D-C1-0H-15092022	5'-3' exoribonuclease 2 OS=Homo sapiens OX=9606 GN=XRN2 PE=1 SV=1	392.426	601.564	291.305	130.938	98.7443	31.9887	304.268	246.525	195.215	363.536	754.813	442.574	118.423	99.4221	32.0332	367.262	290.86	240.577	x	x	x			x	x	x	x	x	x
P53618	COPB1	19	13	120.455	0.0156681	0.0638065	3.76731	0.831344	D-C1-Ctrl-15092022	D-C1-0H-15092022	Coatomer subunit beta OS=Homo sapiens OX=9606 GN=COPB1 PE=1 SV=3	2401.73	6873.38	8058.95	1524.76	1376.22	1700.19	1220.6	1689.6	1754.47	2224.91	8624.37	12243.8	1379.02	1385.67	1702.55	1473.31	1993.46	2162.15	x	x	x	x	x	x	x	x	x	x	x
P40939	HADHA	10	8	61.0139	0.0161327	0.0646522	3.15837	0.826447	D-C1-Ctrl-15092022	D-C1-0H-15092022	Trifunctional enzyme subunit alpha_ mitochondrial OS=Homo sapiens OX=9606 GN=HADHA PE=1 SV=2	2857.24	980.463	1520.14	562.153	530.507	603.737	765.168	733.808	563.017	2646.9	1230.24	2309.52	508.421	534.148	604.576	923.584	865.775	693.844	x	x	x			x	x	x	x	x	x
O14828	SCAMP3	7	2	47.0481	0.0164092	0.0649996	6.68583	0.823564	D-C1-Ctrl-15092022	D-C1-6H-15092022	Secretory carrier-associated membrane protein 3 OS=Homo sapiens OX=9606 GN=SCAMP3 PE=1 SV=3	777.685	317.726	390.947	236.876	348.312	86.6789	45.2398	100.725	76.3493	720.433	398.667	593.959	214.235	350.703	86.7994	54.606	118.84	94.0905	x	x				x	x	x	x	x	x
O00161	SNAP23	10	4	56.9623	0.016459	0.0649996	7.5976	0.823047	D-C1-Ctrl-15092022	D-C1-0H-15092022	Synaptosomal-associated protein 23 OS=Homo sapiens OX=9606 GN=SNAP23 PE=1 SV=1	479.753	128.147	305.873	61.6868	24.6481	33.9364	105.218	81.5782	32.4821	444.434	160.792	464.708	55.7906	24.8173	33.9836	127.002	96.2491	40.0299	x	x	x			x	x	x	x	x	x
Q8IU81	IRF2BP1	1	1	5.3108	0.0170641	0.0663196	31.9955	0.816829	D-C1-Ctrl-15092022	D-C1-0H-15092022	Interferon regulatory factor 2-binding protein 1 OS=Homo sapiens OX=9606 GN=IRF2BP1 PE=1 SV=1	23.7342	199.064	365.19	0	13.3419	5.03526	167.104	149.027	165.152	21.9869	249.775	554.826	0	13.4335	5.04226	201.7	175.828	203.528	x	x	x			x	x	x	x	x	x
Q9NXH9	TRMT1	2	1	10.2626	0.0174665	0.0669273	4.98255	0.812756	D-C1-Ctrl-15092022	D-C1-6H-15092022	tRNA (guanine(26)-N(2))-dimethyltransferase OS=Homo sapiens OX=9606 GN=TRMT1 PE=1 SV=1	4282.66	2025.56	1169.33	748.354	1315.86	1204.94	372.207	609.178	519.362	3967.37	2541.58	1776.54	676.824	1324.89	1206.61	449.267	718.732	640.045	x	x	x	x	x	x	x	x	x	x	x
Q9H9B4	SFXN1	9	3	65.3546	0.0176495	0.0669996	7.69442	0.810919	D-C1-Ctrl-15092022	D-C1-6H-15092022	Sideroflexin-1 OS=Homo sapiens OX=9606 GN=SFXN1 PE=1 SV=4	5340.63	926.05	1175.58	1521.51	1367.26	1781.16	320.949	399.833	246.447	4947.46	1161.96	1786.03	1376.08	1376.64	1783.63	387.396	471.738	303.713	x	x	x			x	x	x	x	x	x
Q92833	JARID2	4	2	23.6863	0.0178388	0.0671969	10.2646	0.809031	D-C1-Ctrl-15092022	D-C1-0H-15092022	Protein Jumonji OS=Homo sapiens OX=9606 GN=JARID2 PE=1 SV=2	256.358	911.94	428.914	27.6771	110.516	17.4113	166.233	207.296	661.148	237.485	1144.26	651.641	25.0317	111.275	17.4355	200.649	244.576	814.778	x	x		x		x	x	x	x	x	x
Q13148	TARDBP	4	4	24.815	0.0199393	0.0728891	4.53549	0.788759	D-C1-Ctrl-15092022	D-C1-0H-15092022	TAR DNA-binding protein 43 OS=Homo sapiens OX=9606 GN=TARDBP PE=1 SV=1	1062.25	259.212	555.098	126.297	126.829	160.626	322.385	291.569	287.887	984.05	325.247	843.351	114.225	127.699	160.849	389.13	344.005	354.783	x	x	x	x	x	x	x	x	x	x	x
P49589	CARS1	16	7	96.9001	0.0201399	0.0730748	2.46863	0.786887	D-C1-Ctrl-15092022	D-C1-0H-15092022	Cysteine--tRNA ligase_ cytoplasmic OS=Homo sapiens OX=9606 GN=CARS1 PE=1 SV=3	1334.64	2583.94	2191.75	779.675	889.874	805.642	1521.55	899.195	1485.92	1236.38	3242.2	3329.88	705.152	895.982	806.762	1836.56	1060.9	1831.2	x	x	x			x	x	x	x	x	x
Q9UFG5	C19orf25	1	1	5.5516	0.0203378	0.0730748	Infinity	0.785051	D-C1-Ctrl-15092022	D-C1-0H-15092022	UPF0449 protein C19orf25 OS=Homo sapiens OX=9606 GN=C19orf25 PE=1 SV=2	9.70462	1179.56	1012.58	0	0	0	5.45985	19.8761	0	8.99018	1480.05	1538.39	0	0	0	6.59022	23.4505	0	x	x				x	x	x	x	x	x
P31937	HIBADH	5	2	28.2912	0.0209505	0.074075	2.45347	0.779433	D-C1-Ctrl-15092022	D-C1-6H-15092022	3-hydroxyisobutyrate dehydrogenase_ mitochondrial OS=Homo sapiens OX=9606 GN=HIBADH PE=1 SV=2	307.013	217.867	205.348	167.772	147.735	297.205	76.8828	129.67	91.0776	284.411	273.368	311.981	151.736	148.749	297.618	92.8002	152.99	112.241	x	x				x	x	x	x	x	x
Q00534	CDK6	6	1	38.7428	0.021649	0.0759962	53.6204	0.773147	D-C1-Ctrl-15092022	D-C1-0H-15092022	Cyclin-dependent kinase 6 OS=Homo sapiens OX=9606 GN=CDK6 PE=1 SV=1	6.31034	99.1858	19.815	2.1888	0.1482	0	2.53287	10.9814	6.50504	5.84578	124.453	30.1045	1.97959	0.149217	0	3.05727	12.9563	8.0166	x	x	x	x	x	x	x	x	x	x	x
P20674;Q02880	COX5A	4	2	35.1116	0.0225981	0.0780469	7.68827	0.764803	D-C1-Ctrl-15092022	D-C1-6H-15092022	Cytochrome c oxidase subunit 5A_ mitochondrial OS=Homo sapiens OX=9606 GN=COX5A PE=1 SV=2	1343.65	548.751	540.833	182.009	28.868	186.114	80.691	158.887	76.9086	1244.74	688.545	821.678	164.612	29.0662	186.373	97.3969	187.462	94.7797	x	x	x			x	x	x	x	x	x
P63272	SUPT4H1	2	2	10.9377	0.0229129	0.0780469	2.5258	0.762084	D-C1-Ctrl-15092022	D-C1-0H-15092022	Transcription elongation factor SPT4 OS=Homo sapiens OX=9606 GN=SUPT4H1 PE=1 SV=1	747.153	986.31	438.127	227.531	268.773	363.46	374.613	463.53	396.563	692.148	1237.57	665.638	205.783	270.618	363.965	452.171	546.891	488.711	x	x				x	x	x	x	x	x
P22033	MMUT	2	1	10.1948	0.0229344	0.0780469	13.1957	0.761899	D-C1-Ctrl-15092022	D-C1-0H-15092022	Methylmalonyl-CoA mutase_ mitochondrial OS=Homo sapiens OX=9606 GN=MMUT PE=1 SV=4	32.5506	54.7465	65.906	11.61	0	0	8.88109	27.3188	42.6587	30.1542	68.6932	100.13	10.5003	0	0	10.7198	32.2317	52.5712	x	x	x	x	x	x	x	x	x	x	x
O43809	NUDT21	3	1	24.7173	0.0230481	0.0781079	2.02913	0.760924	D-C1-Ctrl-15092022	D-C1-6H-15092022	Cleavage and polyadenylation specificity factor subunit 5 OS=Homo sapiens OX=9606 GN=NUDT21 PE=1 SV=1	2838.18	2430.02	3826.33	1824.69	2291.2	1599.57	1173.78	1351.86	1956.35	2629.23	3049.07	5813.27	1650.28	2306.93	1601.79	1416.79	1594.98	2410.95	x	x	x			x	x	x	x	x	x
O75638	CTAG2	2	1	9.5612	0.02313	0.0781154	14.3714	0.760223	D-C1-Ctrl-15092022	D-C1-0H-15092022	Cancer/testis antigen 2 OS=Homo sapiens OX=9606 GN=CTAG2 PE=1 SV=3	122.239	807.104	944.44	39.3909	78.2905	12.7011	225.83	468.463	1072.33	113.239	1012.71	1434.87	35.6258	78.8279	12.7188	272.585	552.711	1321.5	x	x	x			x	x	x	x	x	x
P05062	ALDOB	1	1	5.1114	0.0234502	0.0786543	Infinity	0.757498	D-C1-Ctrl-15092022	D-C1-6H-15092022	Fructose-bisphosphate aldolase B OS=Homo sapiens OX=9606 GN=ALDOB PE=1 SV=2	52.6965	14.2821	35.9109	15.1534	0	27.3141	0	0	0	48.8171	17.9205	54.5587	13.705	0	27.352	0	0	0	x	x	x	x	x	x	x	x	x	x	x
Q9NY33	DPP3	5	1	28.1038	0.024028	0.0800441	7.90122	0.752642	D-C1-Ctrl-15092022	D-C1-0H-15092022	Dipeptidyl peptidase 3 OS=Homo sapiens OX=9606 GN=DPP3 PE=1 SV=2	2270.55	1233.16	2650.17	300.158	320.41	158.284	504.317	184.091	1388.5	2103.4	1547.3	4026.36	271.469	322.609	158.504	608.728	217.198	1711.15	x	x	x			x	x	x	x	x	x
P22061	PCMT1	8	5	75.3925	0.0246547	0.0810166	5.81935	0.74746	D-C1-Ctrl-15092022	D-C1-6H-15092022	Protein-L-isoaspartate(D-aspartate) O-methyltransferase OS=Homo sapiens OX=9606 GN=PCMT1 PE=1 SV=4	9484.33	2488.8	2333.81	1553.41	988.095	1070.06	588.774	1209.57	660.164	8786.11	3122.82	3545.72	1404.93	994.877	1071.55	710.671	1427.1	813.565	x	x	x			x	x	x	x	x	x
Q8IVN8	SBSPON	2	2	10.5578	0.0246844	0.0810166	99.5643	0.747217	D-C1-Ctrl-15092022	D-C1-0H-15092022	Somatomedin-B and thrombospondin type-1 domain-containing protein OS=Homo sapiens OX=9606 GN=SBSPON PE=1 SV=2	26.6211	358.119	27.3341	0	0.523631	3.61514	1.99645	0	10.9733	24.6612	449.349	41.5281	0	0.527225	3.62017	2.40978	0	13.5231	x	x				x	x	x	x	x	x
Q86U17	SERPINA11	1	1	4.6926	0.0259488	0.0844325	Infinity	0.737035	D-C1-Ctrl-15092022	D-C1-0H-15092022	Serpin A11 OS=Homo sapiens OX=9606 GN=SERPINA11 PE=2 SV=2	138.789	6.54434	27.7641	0	0	0	4.95531	0	14.0531	128.571	8.21152	42.1814	0	0	0	5.98123	0	17.3186	x	x		x		x	x	x	x	x	x
P30566	ADSL	12	7	79.2382	0.0264028	0.0850619	3.89756	0.733462	D-C1-Ctrl-15092022	D-C1-0H-15092022	Adenylosuccinate lyase OS=Homo sapiens OX=9606 GN=ADSL PE=1 SV=2	4948.9	1588.14	1576.87	660.893	655.461	765.439	1066.26	957.364	609.311	4584.57	1992.72	2395.72	597.723	659.96	766.503	1287.01	1129.54	750.895	x	x				x	x	x	x	x	x
Q6PKG0	LARP1	3	1	18.2419	0.0265697	0.0853188	112.988	0.73216	D-C1-Ctrl-15092022	D-C1-0H-15092022	La-related protein 1 OS=Homo sapiens OX=9606 GN=LARP1 PE=1 SV=2	454.314	183.178	8.49316	0	0	5.71727	3.87363	2.21007	0.020108	420.868	229.842	12.9035	0	0	5.72522	4.6756	2.60753	0.0247804	x	x				x	x	x	x	x	x
P60903	S100A10	3	1	29.0471	0.0279899	0.0878627	Infinity	0.721302	D-C1-Ctrl-15092022	D-C1-0H-15092022	Protein S100-A10 OS=Homo sapiens OX=9606 GN=S100A10 PE=1 SV=2	5016.92	23.6688	7.4536	0	0	0	0	0	0	4647.58	29.6985	11.3241	0	0	0	0	0	0	x	x	x	x	x	x	x	x	x	x	x
Q14241	ELOA	2	1	12.1388	0.0282334	0.088344	32.1839	0.71948	D-C1-Ctrl-15092022	D-C1-0H-15092022	Elongin-A OS=Homo sapiens OX=9606 GN=ELOA PE=1 SV=2	19.4133	322.618	222.919	5.65583	11.898	0	70.4919	85.4741	111.01	17.9841	404.805	338.676	5.11523	11.9797	0	85.0862	100.846	136.805	x	x				x	x	x	x	x	x
Q96LM6	TEX37	1	1	4.6516	0.0290952	0.0896091	4.25139	0.713121	D-C1-Ctrl-15092022	D-C1-6H-15092022	Testis-expressed sequence 37 protein OS=Homo sapiens OX=9606 GN=TEX37 PE=1 SV=1	2429.03	7835.13	3732.67	2261.53	1860.55	906.9	1238.15	1248.81	805.331	2250.2	9831.13	5670.97	2045.37	1873.32	908.161	1494.49	1473.39	992.464	x	x				x	x	x	x	x	x
P30085	CMPK1	11	7	86.0825	0.0295629	0.0904805	20.1604	0.709728	D-C1-Ctrl-15092022	D-C1-0H-15092022	UMP-CMP kinase OS=Homo sapiens OX=9606 GN=CMPK1 PE=1 SV=3	14917.8	867.991	6496.04	137.094	543.075	425.06	519.766	431.883	480.204	13819.6	1089.11	9869.32	123.991	546.803	425.651	627.376	509.553	591.787	x	x	x			x	x	x	x	x	x
Q13310	PABPC4	19	6	118.462	0.0298894	0.0906763	4.00411	0.707383	D-C1-Ctrl-15092022	D-C1-6H-15092022	Polyadenylate-binding protein 4 OS=Homo sapiens OX=9606 GN=PABPC4 PE=1 SV=1	3685.36	10540.8	2683.96	1948.71	1925.4	2044.28	1271.01	1364.36	1587.83	3414.05	13226.1	4077.69	1762.45	1938.62	2047.12	1534.15	1609.72	1956.79	x	x				x	x	x	x	x	x
P52292	KPNA2	18	16	142.962	0.0299046	0.0906763	2.39376	0.707274	D-C1-Ctrl-15092022	D-C1-0H-15092022	Importin subunit alpha-1 OS=Homo sapiens OX=9606 GN=KPNA2 PE=1 SV=1	2406.72	5129.21	5717.34	1903.4	1805.59	1827.61	2577.39	2446.07	2272.57	2229.54	6435.87	8686.25	1721.47	1817.98	1830.15	3111	2885.96	2800.64	x	x				x	x	x	x	x	x
P09001	MRPL3	1	1	5.8169	0.0300607	0.0908683	Infinity	0.70616	D-C1-Ctrl-15092022	D-C1-0H-15092022	39S ribosomal protein L3_ mitochondrial OS=Homo sapiens OX=9606 GN=MRPL3 PE=1 SV=1	14.7658	202.818	327.367	0	0	0	49.798	40.478	0	13.6787	254.486	497.362	0	0	0	60.1079	47.7575	0	x	x				x	x	x	x	x	x
Q8NFQ8	TOR1AIP2	2	1	10.7591	0.0301687	0.0909143	118.977	0.705392	D-C1-Ctrl-15092022	D-C1-0H-15092022	Torsin-1A-interacting protein 2 OS=Homo sapiens OX=9606 GN=TOR1AIP2 PE=1 SV=1	17.0218	391.951	12.2168	3.54008	0	0	0.184686	0	4.14767	15.7686	491.8	18.5608	3.20171	0	0	0.222922	0	5.11145	x	x		x		x	x	x	x	x	x
P62304	SNRPE	2	1	11.825	0.0312059	0.0928964	4.17463	0.698117	D-C1-Ctrl-15092022	D-C1-0H-15092022	Small nuclear ribonucleoprotein E OS=Homo sapiens OX=9606 GN=SNRPE PE=1 SV=1	420.503	317.296	268.275	28.0764	31.1668	181.754	196.54	163.767	175.714	389.546	398.127	407.585	25.3928	31.3808	182.006	237.23	193.219	216.544	x	x		x		x	x	x	x	x	x
Q9NZL9	MAT2B	11	8	80.8867	0.0323029	0.0948834	3.19517	0.690621	D-C1-Ctrl-15092022	D-C1-6H-15092022	Methionine adenosyltransferase 2 subunit beta OS=Homo sapiens OX=9606 GN=MAT2B PE=1 SV=1	630.388	402.962	1226.8	317.367	354.932	338.983	155.083	275.593	276.688	583.98	505.617	1863.85	287.033	357.368	339.454	187.191	325.155	340.981	x	x	x			x	x	x	x	x	x
Q9Y3D8	AK6	1	1	6.1977	0.0330127	0.0948834	189.575	0.685875	D-C1-Ctrl-15092022	D-C1-0H-15092022	Adenylate kinase isoenzyme 6 OS=Homo sapiens OX=9606 GN=AK6 PE=1 SV=1	87.0561	359.053	370.173	0	3.69952	0.606337	0	101.05	0	80.6471	450.522	562.398	0	3.72491	0.60718	0	119.222	0	x	x	x	x	x	x	x	x	x	x	x
Q3KQU3	MAP7D1	6	2	26.8506	0.0330447	0.0948834	12.9131	0.685663	D-C1-Ctrl-15092022	D-C1-6H-15092022	MAP7 domain-containing protein 1 OS=Homo sapiens OX=9606 GN=MAP7D1 PE=1 SV=1	2342.41	263.153	307.654	163.968	157.631	154.54	88.131	69.4703	68.0008	2169.96	330.192	467.413	148.295	158.713	154.755	106.377	81.9638	83.8019	x	x	x			x	x	x	x	x	x
Q9C0E8	LNPK	1	1	5.0395	0.0330717	0.0948834	12.7592	0.685484	D-C1-Ctrl-15092022	D-C1-0H-15092022	Endoplasmic reticulum junction formation protein lunapark OS=Homo sapiens OX=9606 GN=LNPK PE=1 SV=2	792.381	99.5372	109.405	16.155	10.25	52.0734	29.6339	39.7476	29.2175	734.046	124.894	166.217	14.6109	10.3203	52.1458	35.7692	46.8957	36.0068	x	x	x	x	x	x	x	x	x	x	x
Q9NUQ9	CYRIB	4	2	22.266	0.0335109	0.0955058	9.97419	0.682591	D-C1-Ctrl-15092022	D-C1-0H-15092022	CYFIP-related Rac1 interactor B OS=Homo sapiens OX=9606 GN=CYRIB PE=1 SV=1	445.77	41.256	132.921	22.9229	25.8156	13.4165	29.9163	23.5809	16.6145	412.953	51.766	201.944	20.7319	25.9928	13.4352	36.11	27.8217	20.4751	x	x	x			x	x	x	x	x	x
Q00169	PITPNA	5	2	27.4379	0.0337593	0.0955598	3.53385	0.680968	D-C1-Ctrl-15092022	D-C1-0H-15092022	Phosphatidylinositol transfer protein alpha isoform OS=Homo sapiens OX=9606 GN=PITPNA PE=1 SV=2	1101.62	3098.45	2850.56	743.487	902.177	349.504	2226.19	1497.37	1529.19	1020.52	3887.78	4330.8	672.423	908.37	349.99	2687.09	1766.66	1884.52	x	x		x		x	x	x	x	x	x
P49736	MCM2	9	4	47.3315	0.0347785	0.0972823	5.20814	0.674407	D-C1-Ctrl-15092022	D-C1-6H-15092022	DNA replication licensing factor MCM2 OS=Homo sapiens OX=9606 GN=MCM2 PE=1 SV=4	92.1024	485.524	151.964	116.756	135.15	139.818	45.5499	57.1645	37.3723	85.3219	609.212	230.877	105.596	136.078	140.012	54.9803	67.4449	46.0564	x	x				x	x	x	x	x	x
Q8IZP7	HS6ST3	3	1	16.2936	0.0357342	0.0985857	3071.54	0.668393	D-C1-Ctrl-15092022	D-C1-6H-15092022	Heparan-sulfate 6-O-sulfotransferase 3 OS=Homo sapiens OX=9606 GN=HS6ST3 PE=2 SV=3	5.58719	6206.92	4064.88	0.395372	0	6.39918	0	0	3.34601	5.17586	7788.13	6175.7	0.357582	0	6.40808	0	0	4.12351	x	x		x		x	x	x	x	x	x
P63167;Q96FJ2	DYNLL1	4	2	39.3183	0.0359794	0.0989833	2.78452	0.666871	D-C1-Ctrl-15092022	D-C1-6H-15092022	Dynein light chain 1_ cytoplasmic OS=Homo sapiens OX=9606 GN=DYNLL1 PE=1 SV=1	4638.46	1669.45	3139.88	2487.42	2527.15	3033.88	667.385	1418.19	1307.39	4296.98	2094.75	4770.37	2249.67	2544.5	3038.1	805.557	1673.24	1611.19	x	x				x	x	x	x	x	x
Q00701	U11	2	1	12.1316	0.0364827	0.0995293	118.388	0.663773	D-C1-Ctrl-15092022	D-C1-6H-15092022	Large structural phosphoprotein OS=Human herpesvirus 6A (strain Uganda-1102) OX=10370 GN=U11 PE=3 SV=1	104.733	3812.35	3346.63	126.159	99.8923	130.647	12.53	48.8253	0	97.0227	4783.55	5084.47	114.1	100.578	130.829	15.1241	57.606	0	x	x		x		x	x	x	x	x	x
P09104	ENO2	8	1	86.2227	0.0368526	0.0997228	3.51993	0.661519	D-C1-Ctrl-15092022	D-C1-0H-15092022	Gamma-enolase OS=Homo sapiens OX=9606 GN=ENO2 PE=1 SV=3	523.121	190.307	147.2	73.6692	83.4963	87.3359	109.61	126.627	86.4808	484.609	238.788	223.638	66.6278	84.0694	87.4573	132.303	149.399	106.576	x	x				x	x	x	x	x	x
Q9UIS9	MBD1	3	1	16.112	0.0370628	0.0997228	46.2853	0.660246	D-C1-Ctrl-15092022	D-C1-0H-15092022	Methyl-CpG-binding domain protein 1 OS=Homo sapiens OX=9606 GN=MBD1 PE=1 SV=2	231.114	460.953	44.8558	8.5704	0	7.35093	2.27032	29.8036	28.9754	214.099	578.381	68.1486	7.75122	0	7.36115	2.74036	35.1635	35.7083	x	x		x		x	x	x	x	x	x
Q92619	ARHGAP45	7	1	36.9713	0.0391982	0.103354	19.1941	0.647645	D-C1-Ctrl-15092022	D-C1-0H-15092022	Rho GTPase-activating protein 45 OS=Homo sapiens OX=9606 GN=ARHGAP45 PE=1 SV=2	164.511	186.805	206.233	12.7676	4.79097	11.4892	37.1131	13.1192	0	152.4	234.393	313.326	11.5473	4.82385	11.5052	44.7969	15.4785	0	x	x				x	x	x	x	x	x
Q92552	MRPS27	2	1	11.4901	0.040128	0.104247	406.897	0.642339	D-C1-Ctrl-15092022	D-C1-0H-15092022	28S ribosomal protein S27_ mitochondrial OS=Homo sapiens OX=9606 GN=MRPS27 PE=1 SV=3	13.7811	146.34	225.321	0	0.947269	0	0	48.8045	0	12.7666	183.62	342.325	0	0.953771	0	0	57.5814	0	x	x	x	x	x	x	x	x	x	x	x
Q13733	ATP1A4	10	2	58.5693	0.0413261	0.106403	155.947	0.635653	D-C1-Ctrl-15092022	D-C1-6H-15092022	Sodium/potassium-transporting ATPase subunit alpha-4 OS=Homo sapiens OX=9606 GN=ATP1A4 PE=1 SV=3	37789.5	234.804	233.837	6278.25	9315.19	8579.04	160.262	56.4528	28.6129	35007.4	294.621	355.264	5678.16	9379.13	8590.97	193.441	66.6052	35.2616	x	x				x	x	x	x	x	x
P05783	KRT18	11	5	81.5693	0.0421865	0.10704	2.37108	0.630954	D-C1-Ctrl-15092022	D-C1-6H-15092022	Keratin_ type I cytoskeletal 18 OS=Homo sapiens OX=9606 GN=KRT18 PE=1 SV=2	1761.44	699.819	1298.41	941.505	735.387	1100.25	526.002	500.962	558.675	1631.77	878.098	1972.65	851.514	740.434	1101.78	634.902	591.054	688.493	x	x	x			x	x	x	x	x	x
Q96HC4	PDLIM5	5	4	26.3316	0.0431067	0.109092	2.97561	0.62602	D-C1-Ctrl-15092022	D-C1-6H-15092022	PDZ and LIM domain protein 5 OS=Homo sapiens OX=9606 GN=PDLIM5 PE=1 SV=5	1159.9	380.48	572.821	334.792	533.73	380.235	202.998	233.016	274.162	1074.51	477.407	870.277	302.792	537.393	380.764	245.025	274.921	337.869	x	x				x	x	x	x	x	x
Q16740	CLPP	1	1	4.9817	0.0436452	0.11017	9.22553	0.623176	D-C1-Ctrl-15092022	D-C1-6H-15092022	ATP-dependent Clp protease proteolytic subunit_ mitochondrial OS=Homo sapiens OX=9606 GN=CLPP PE=1 SV=1	470.904	89.9937	148.598	33.9914	29.7629	46.1106	3.93739	26.9445	46.0238	436.237	112.92	225.762	30.7425	29.9672	46.1747	4.75257	31.7901	56.7183	x	x	x			x	x	x	x	x	x
P12035	KRT3	11	1	77.0608	0.043813	0.110267	13.7368	0.622296	D-C1-Ctrl-15092022	D-C1-6H-15092022	Keratin_ type II cytoskeletal 3 OS=Homo sapiens OX=9606 GN=KRT3 PE=1 SV=3	209.705	184.495	238.421	126.798	82.6563	13.7899	3.67927	0	42.3736	194.267	231.496	362.229	114.678	83.2236	13.8091	4.44101	0	52.2199	x	x				x	x	x	x	x	x
Q96A23;O75131;Q8IYJ1	CPNE4	3	1	16.4763	0.043909	0.110267	Infinity	0.621793	D-C1-Ctrl-15092022	D-C1-0H-15092022	Copine-4 OS=Homo sapiens OX=9606 GN=CPNE4 PE=1 SV=1	10.154	37.8934	20.3699	0	0	0	26.5391	0	0	9.40645	47.5467	30.9476	0	0	0	32.0336	0	0	x	x				x	x	x	x	x	x
P11279	LAMP1	3	2	23.0817	0.0442118	0.110744	3.77295	0.620216	D-C1-Ctrl-15092022	D-C1-6H-15092022	Lysosome-associated membrane glycoprotein 1 OS=Homo sapiens OX=9606 GN=LAMP1 PE=1 SV=3	274.798	222.986	1076.68	516.437	583.32	459.112	183.335	98.9204	135.047	254.568	279.792	1635.78	467.074	587.324	459.75	221.291	116.71	166.428	x	x	x			x	x	x	x	x	x
Q05513	PRKCZ	3	2	15.7743	0.0451711	0.112001	Infinity	0.615281	D-C1-Ctrl-15092022	D-C1-6H-15092022	Protein kinase C zeta type OS=Homo sapiens OX=9606 GN=PRKCZ PE=1 SV=4	4.20148	426.879	452.432	2.31156	32.7925	0	0	0	0	3.89218	535.627	687.372	2.09062	33.0176	0	0	0	0	x	x				x	x	x	x	x	x
O95487	SEC24B	2	1	12.4513	0.0464309	0.113686	19.1123	0.60894	D-C1-Ctrl-15092022	D-C1-0H-15092022	Protein transport protein Sec24B OS=Homo sapiens OX=9606 GN=SEC24B PE=1 SV=2	974.709	88.2097	103.058	20.9917	21.8628	18.152	17.6853	86.4319	26.9441	902.952	110.681	156.574	18.9852	22.0128	18.1773	21.3467	101.976	33.205	x	x				x	x	x	x	x	x
Q13905	RAPGEF1	2	1	12.3103	0.0470358	0.114557	Infinity	0.605951	D-C1-Ctrl-15092022	D-C1-6H-15092022	Rap guanine nucleotide exchange factor 1 OS=Homo sapiens OX=9606 GN=RAPGEF1 PE=1 SV=3	0.201429	185.414	5.86118	122.317	35.1474	24.9775	0	0	0	0.1866	232.648	8.90479	110.626	35.3886	25.0122	0	0	0	x	x		x		x	x	x	x	x	x
Q86T90	KIAA1328	4	1	22.5603	0.0497148	0.118535	21.7254	0.593119	D-C1-Ctrl-15092022	D-C1-0H-15092022	Protein hinderin OS=Homo sapiens OX=9606 GN=KIAA1328 PE=1 SV=2	701.058	15.7203	73.592	7.13185	20.677	8.57123	281.375	226.964	143.671	649.447	19.7251	111.807	6.45017	20.8189	8.58314	339.629	267.781	177.056	x	x	x	x	x	x	x	x	x	x	x
P24752	ACAT1	7	1	39.6292	0.049743	0.118535	4.60218	0.592987	D-C1-Ctrl-15092022	D-C1-6H-15092022	Acetyl-CoA acetyltransferase_ mitochondrial OS=Homo sapiens OX=9606 GN=ACAT1 PE=1 SV=1	188.721	133.514	58.644	19.5542	44.9509	38.0608	24.8144	8.96515	48.9809	174.828	167.527	89.0968	17.6852	45.2594	38.1137	29.9519	10.5774	60.3625	x	x	x	x	x	x	x	x	x	x	x

## Sheet: SH-MI-160
Accession	GN	SAMPLES	S-MI-Ctrl	S-MI-Ctrl	S-MI-Ctrl	S-MI-0H	S-MI-0H	S-MI-0H	S-MI-6H	S-MI-6H	S-MI-6H
O95785	WIZ		0	0	0	33.6022	75.831	72.0255	0	0	0
P62266	RPS23		0	0	0	30.5966	64.2229	19.6617	0	0	0
Q6P161	MRPL54		0	0	0	181.646	272.866	56.0388	390.736	289.38	145.669
Q15459	SF3A1		97.9482	114.879	103.955	2645.12	1271.05	2773.06	3120.01	1310.91	1584
Q8N323	NXPE1		0	0	0	299.78	864.551	3709.21	134.567	861.292	227.462
Q9P2B4	CTTNBP2NL		1915.63	291.328	580.79	1071.02	153.031	1902.18	0	0	0
A6NEV1	PRR23A		86.7874	154.332	426.345	293.408	924.489	63.3847	0	0	0
P49591	SARS1		0	0	0	965.672	269.144	676.795	1663.02	532.068	49.8592
P11215	ITGAM		0	0	0	965.422	1348.93	468.627	13.7392	0	0
A1A5D9	BICDL2		306.682	350.112	541.824	549.226	581.817	401.301	1456.29	2408.58	2121.06
Q9UP83	COG5		0	0	0	35.9708	574.596	35.1118	0	0	0
Q9NYB9	ABI2		0	0	0	20.252	369.875	600.086	0	0	0
Q9UBQ7	GRHPR		4965.14	4244.33	9593.27	3797.47	9469.9	2093.75	35.1979	0	0
Q9Y6J0	CABIN1		212.243	81.6992	848.58	1451.91	327.203	892.698	8.18994	0	0
Q9QBZ9	gag-pol		413.884	558.646	602.702	1197.61	1151.1	2044.09	1467.8	1789.54	1531.72
O15374	SLC16A4		9368.9	9130.08	15757.3	3829.18	7928.9	1902.32	847.814	1095.1	1063.36
Q96HQ2	CDKN2AIPNL		3966.17	4414.38	8080.9	3145.58	10948.3	2074.04	149.178	517.557	125.974
Q8N6D5	ANKRD29		0	34.9132	0	1520.01	2199.35	883.861	4383.6	1012.95	951.684
O60716	CTNND1		353.339	86.6606	466.99	5308.32	7265.7	5019.68	5341.4	1506.42	1797.17
P53999	SUB1		28809.7	17014.9	16944.6	7707.24	6601.32	9135.51	8799.83	11476.3	8775.07
Q16881	TXNRD1		488.377	123.95	716.502	562.573	1094.8	453.202	22.8343	0	0
Q86Y82	STX12		14.9133	0	98.0278	2782.38	3958.7	1489.84	9848.89	6746.75	6163.84
P24666	ACP1		127.65	35.41	238.097	955.362	1062.46	2338.15	1541.45	952.648	3275.02
P56537	EIF6		938.242	1308.55	1154.14	1335.73	2018.75	802.63	3085.47	3439.53	3552.57
P38919	EIF4A3		46.581	114.132	66.5959	780.121	73.8998	504.1	2025.93	2056.84	1177.8
P61081	UBE2M		23.6561	0	41.162	1079.55	1440.62	612.351	1042.2	1440	1095.44
Q58FG1	HSP90AA4P		22.5486	3.65834	64.823	538.008	268.056	389.062	1586.08	765.862	295.334
Q16774	GUK1		0	61.8001	0	153.509	273.865	387.922	0	0	0
Q03154	ACY1		0	34.2373	0	903.833	944.119	508.496	1508.08	187.379	111.262
A0A1B0GVN3	C2orf92		154.692	143.287	254.95	1292.46	1293.74	639.577	1586.7	511.665	521.855
Q9Y2G5	POFUT2		0	124.817	0	197.022	974.398	1541.71	0	0	0
Q01813	PFKP		0	22.4385	0	39.453	121.616	386.877	332.518	282.659	305.213
Q9HB31	SEBOX		8360.95	6589.97	11338.7	10294	23817.7	7457.83	3836.85	2003.33	2209.16
Q99714	HSD17B10		4181.62	2387.06	2992.17	1664.5	2525.11	2540.92	4342.32	6823.64	6392.57
O75368	SH3BGRL		274.586	318	147.107	1915.52	3200.74	1628.45	2600.58	586.284	557.533
Q7L0Y3	TRMT10C		0	0	0	207.388	30.6385	321.859	30.2879	0	0
P14735	IDE		7848.24	9250.43	11540.2	3177.13	10799.3	2001.99	390.628	0	5.38786
Q9BX93	PLA2G12B		12524.8	12415	17284.5	3534.84	13641.4	1800.03	718.859	83.3468	1080.56
O95347	SMC2		360.106	237.866	547.861	2031.04	2536.42	1688.55	479.983	36.0206	73.5041
Q13232	NME3		0	0	69.3909	675.165	913.663	3219.28	233.56	99.9382	470.812
P0DPH7	TUBA3C		8108.11	8968.05	12386.2	3656.71	9271.59	2695.85	2028.57	2805.78	1974.25
O95573	ACSL3		0	24.3422	0	234.653	227.208	155.984	486.568	143.846	43.917
Q96AC1	FERMT2		396.612	141.049	453.262	7357.43	8766.52	3749.5	3998.65	387.911	493.884
P61019	RAB2A		0	0	16.7213	248.94	117.992	1973.55	39.548	517.706	904.182
Q14999	CUL7		0	0	0	184.624	51.6886	54.6286	36.2992	0	0
Q9BY44	EIF2A		4111.28	2004.26	4831.81	3079.6	8164.48	2652.04	1293.51	264.697	226.725
Q8IZT9	FAM9C		0	0	0	11.4944	34.398	1530.99	17.2309	269.809	122.897
Q2M3V2	SOWAHA		1262.85	1607.38	6284.91	1511.37	4072.66	880.281	195.545	0	0
Q5XKE5	KRT79		4370.95	4814.4	7192.55	3743.38	8544.71	1761.04	652.531	30.1587	361.496
P14923	JUP		808.18	1307.3	1191.54	589.926	2078.43	453.698	0	0	127.431
O15173	PGRMC2		0	0	0	1727.57	3700.73	875.636	712.775	0	0
Q86WB0	ZC3HC1		736.735	2319.64	3083.53	2938.78	5457.45	1236.74	572.59	217.135	209.529
P60842	EIF4A1		12344.4	12111.7	17684.5	4664.72	10907.1	2875.13	15273.8	29975.4	33100.6
Q14410	GK2		1680.1	258.464	1675.29	1556.32	1966.91	739.441	157.663	0	0
Q6QNY1	BLOC1S2		0	0	0	12606.1	22803.8	8082.95	6817.05	0	0
Q6P2E9	EDC4		243.089	264.224	216.336	1701.97	2459.55	1209.19	2587.37	516.262	430.958
O95630	STAMBP		0	0	0	139.388	272.407	247.702	152.024	0	0
Q99613	EIF3C		3428.39	2700.69	5165.36	3399.66	5306.72	8280.23	1049.39	2214.3	1671.98
Q9Y6C9	MTCH2		0	0	0	152.75	308.948	267.227	170.527	0	0
P15735	PHKG2		13932.6	4515.84	5901.77	3936.46	3843.72	7818.76	1746.21	2456.85	1334.26
Q13435	SF3B2		13999.6	9228.86	18994.5	7988.38	9661.61	6713.84	6876.48	6364.21	6243.31
P84103	SRSF3		244.211	102.402	2106.57	6348.37	13041.9	6249.51	6274.31	6136.65	1875.93
P46060	RANGAP1		10.508	0	0	40.976	35.4417	276.991	105.209	15.1184	32.1296
P60981	DSTN		0	0	0	682.159	1572.45	340.71	497.121	0	0
P39656	DDOST		528.709	268.414	176.822	1429.89	2682.39	1124.85	2212.18	591.917	878.806
Q9BZZ5	API5		307.698	202.896	579.772	217.479	601.362	87.2434	1140.42	1755.01	1977.86
P61970	NUTF2		0	0	0	293.484	519.288	179.62	242.916	0	0
Q9Y265	RUVBL1		10488.9	3853.5	8586.59	5030.27	8538.05	4842.23	17909.7	13878.2	23650.9
Q9P015	MRPL15		0	0	0	613.394	311.638	490.171	417.454	0	0
O75526	RBMXL2		0	0	0	3798.28	663.114	2231.97	1445	0	0
P22695	UQCRC2		196.551	249.916	647.727	157.381	472.655	213.817	1433.57	736.428	1713.63
Q9ULV4	CORO1C		0	0	0	1274.05	3605.1	698.102	1244.39	0	0
P36797	E2		36852.8	46209	52391	41557.1	97075.2	26679.8	21765.9	10020.3	11520.1
P05114	HMGN1		0	0	0	542.421	1267.86	255.643	477.354	0	0
P00387	CYB5R3		0	0	0	190.99	183.968	752.304	359.947	158.072	0
Q7Z434	MAVS		0	0	0	158.789	122.839	203.949	159.03	0	0
Q9H299	SH3BGRL3		620.459	175.554	66.3051	2100.16	863.228	1637.15	151.415	0	0
Q9BPU6	DPYSL5		0	0	254.702	2794.92	2302.98	2097.42	2419.34	288.025	245.691
P09132	SRP19		0	0	0	1761.22	5779.52	1077.77	2105.3	0	0
Q9BQ04	RBM4B		0	0	0	614.816	138.161	778.261	357.764	0	0
Q9BRP8	PYM1		0	0	0	2116.84	6563.22	1140.3	2389.01	0	0
Q15293	RCN1		0	0	0	272.311	305.555	194.058	267.535	0	0
O75352	MPDU1		0	0	0	416.543	564.541	445.25	518.413	0	0
Q9Y2Z0	SUGT1		67588.9	61104.7	24041.1	6662.28	10057.2	3997.82	8749.33	49769.6	30523.5
Q13595	TRA2A		0	0	0	1041.39	1781.97	553.037	1086.61	0	0
Q92733	PRCC		0	0	0	3520.03	4356.59	2388.45	3845.36	0	0
P48681	NES		8258.12	7654.36	11287.5	3515.34	7521.37	2467.67	2112.8	2055.35	4112.15
O60884	DNAJA2		0	0	147.936	3630.87	1039	2589.38	4260.32	291.371	79.6754
P43243	MATR3		276732	263005	89715.9	25060.3	54833.2	28610	93515.9	272000	73339.2
Q9H773	DCTPP1		1961.81	1684.6	1876.28	193.886	268.229	171.46	142.047	993.593	1459.2
P52429	DGKE		0	0	0	6165.23	3008.81	4425.89	5501.46	0	0
P56470	LGALS4		0	0	0	135.701	55.2432	106.93	102.4	0	0
Q717R9	CYS1		0	0	0	5251.65	9078.58	2994.74	6587.16	0	0
Q9UII2	ATP5IF1		0	0	0	7933.33	11571.3	3612.57	8805.21	0	0
O95721	SNAP29		0	0	0	1203.54	2557.78	894.75	1703.41	0	0
P47813	EIF1AX		285.274	413.556	356.116	5299.14	3749.65	2762.19	7266.17	532.567	979.628
Q99439	CNN2		231.834	173.617	827.066	2225.56	3118.2	1265.43	2242.18	682.578	1098.08
O43504	LAMTOR5		0	0	0	1234.61	1445.9	680.565	1378.58	0	0
Q9NXE4	SMPD4		0	0	0	5926.13	1998.85	3536.32	4613.41	0	0
Q96FN4	CPNE2		0	0	0	4212.63	10945.7	3288.79	7214.47	0	0
P30622	CLIP1		8724.8	3781.71	26938.8	14310.4	13496.9	9260.34	3870.7	69.1225	130.99
P30043	BLVRB		10530.7	14479	13589.8	3942.09	12926.1	1998.87	2141.02	470.75	2481.78
P19623	SRM		0	0	0	82.9717	91.4098	134.344	126.492	0	0
Q9Y4Z0	LSM4		0	0	0	431.68	297.139	667.84	1141.76	300.924	0
P07196	NEFL		0	0	0	221.148	512.812	148.589	330.263	0	0
P83881	RPL36A		0	0	0	4541.02	1481.25	2698.94	4000.94	0	0
Q9BW30	TPPP3		0	0	0	80.3819	65.8372	191.43	208.626	71.7406	0
Q9NRC8	SIRT7		0	0	0	5825.7	3215.82	3275.62	6543.73	0	0
O95218	ZRANB2		4615.96	6421.26	9277.27	1500.7	4387.64	1272.68	1857.45	2769.58	1455.72
A0MZ66	SHTN1		0	0	14.64	1109.18	2456.92	698.425	375.613	0	0
Q13451	FKBP5		0	0	0	1782.67	402.064	771.169	1175.87	0	0
A8MTJ3	GNAT3		0	0	0	182.395	1168.58	315.853	522.112	0	0
P28799	GRN		0	0	0	962.178	696.873	912.258	1299.45	1880.24	0
P43307	SSR1		0	0	0	83.1776	104.793	223.624	167.777	0	0
O15145	ARPC3		0	0	0	2234.51	2590.91	1200.62	3198.94	0	0
Q8IY81	FTSJ3		0	0	0	438.505	782.814	226.078	619.871	0	0
Q9Y2X7	GIT1		0	0	0	258.405	148.858	178.079	724.049	39.6185	0
P28838	LAP3		43.8491	339.426	388.377	1381.5	2584.24	1412.3	1809.96	757.149	534.377
P21108	PRPS1L1		0	0	0	917.425	290.483	423.182	743.184	0	0
P62820	RAB1A		0	0	0	971.486	275.445	555.959	822.819	0	0
Q9NQT8	KIF13B		0	0	0	249.267	861.58	252.324	569.01	0	0
P06703	S100A6		0	0	0	20483.5	5915.98	13249.7	24397	0	0
O96019	ACTL6A		0	237.019	0	640.028	1227.77	251.428	3111.8	337.028	1332.33
Q9H8Y8	GORASP2		7093.81	7453.82	8507.16	3201.94	9890.09	1652.92	1371.91	60.5693	793.717
O95394	PGM3		0	0	0	65.1573	436.965	180.593	234.3	0	0
Q3ZCM7	TUBB8		1164	1701.92	1865.9	3085.23	5814.31	2085.99	5995.28	3386.2	3700.08
P36542	ATP5F1C		0	0	0	116.872	36.8956	56.0926	108.134	0	88.1485
Q9NWV4	CZIB		0	0	0	224.502	269.692	654.902	576.987	0	0
Q9BPX5	ARPC5L		0	0	0	310.195	214.119	202.972	413.779	0	0
P40763	STAT3		0	0	0	693.464	1557.22	448.482	1437.81	0	0
P28482	MAPK1		0	0	0	195.682	55.4341	156.967	179.459	0	0
Q9NX46	ADPRS		787.206	321.383	422.54	267.125	509.181	613.999	189.386	0	0
Q9Y2V0	CDIN1		0	0	0	1257.81	387.098	683.631	1307.5	0	0
P49840	GSK3A		0	0	0	17753.4	3806.49	11020.8	22346.8	0	0
P00390	GSR		0	0	0	183.307	128.099	98.0689	229.222	0	0
Q9H1E5	TMX4		0	0	0	67.7528	250.104	77.8346	330.24	0	85.9063
Q6PJF5	RHBDF2		0	0	0	93.318	104.659	42.2312	117.774	0	0
Q8N1N4	KRT78		0	0	0	974.36	218.295	262.149	700.475	0	0
P11940	PABPC1		17857	12111.9	21194.8	10130.8	19630.8	7136.41	6023.92	1418.72	5562.72
P08574	CYC1		11508.5	8491.6	11761.3	19283.1	35534.9	9434.53	6444.91	6491.5	2582.48
Q15119	PDK2		7470.93	3929.23	15426.9	9445.33	7855.62	6674.37	2580.9	0	0
P35754	GLRX		0	0	0	213.206	151.558	1874.5	37.3957	0	1638.28
Q8TBZ2	MYCBPAP		0	0	2.29652	178.105	372.715	128.256	199.196	0	0
Q13233	MAP3K1		385.736	0	312.675	708.643	41.702	701.326	0	0	0
P48556	PSMD8		0	0	0	104.288	171.763	128.811	298.421	321.637	0
P31947	SFN		44.5181	25.3718	33.4154	83.9513	84.2995	139.098	87.6323	27.3498	46.1851
Q13557	CAMK2D		0	0	0	5391.15	1367.58	3368.83	7781.57	0	0
Q92888	ARHGEF1		2195.3	674.937	8788.93	4837.52	3893.49	3565.22	1070.8	0	0
Q7Z460	CLASP1		0	158.607	0	503.188	595.605	540.887	483.357	80.7289	151.308
P09709	US34		0	0	1349.04	1119.89	290.516	603.447	0	0	0
P84098	RPL19		18.7766	0	622.999	10684.3	2080.59	7915.85	12648.1	2836.8	459.054
O15085	ARHGEF11		328.665	359.817	620.329	2093.53	2697.9	1473.87	861.948	128.88	34.9182
Q92878	RAD50		14357.8	16799	17514	17948.2	34941.9	8652.25	8003.35	4687.25	6286.11
Q10713	PMPCA		32.108	0	186.522	2335.22	304.781	1558.98	3912.31	1767.11	535.254
Q8IZH2	XRN1		3074.85	2211.33	1905.97	6535.58	6912.06	4494.93	7865.94	4933.22	2749.69
P36575	ARR3		5908.36	5321.46	8131.18	2700.11	6720.24	1158.77	185.972	0	344.212
O60282	KIF5C		29139.5	18346.4	81123.5	32130.4	35993	24483.9	19377.2	802.834	903.443
Q5JT25	RAB41		0	0	0	69.332	76.98	319.968	202.831	364.429	0
P82979	SARNP		3734.64	237.183	4611.06	6539.08	2936.18	5328.75	27722.6	26234.7	15319.4
P22061	PCMT1		490.239	1421.88	1294.2	2819.61	4194.68	1372.23	5492.44	2439.96	3823.57

## Sheet: SH-EX-687
Accession	From	Gene Name	Peptide count	Unique peptides	Confidence score	Anova (p)	q Value	Max fold change	Power	Highest mean condition	Lowest mean condition	Description	S-EX-Ctrl-12092022-01	S-EX-Ctrl-12092022-02	S-EX-Ctrl-12092022-03	S-EX-0H-12092022-01	S-EX-0H-12092022-02	S-EX-0H-12092022-03	S-EX-6H-12092022-01	S-EX-6H-12092022-02	S-EX-6H-12092022-03	S-EX-Ctrl-12092022-01	S-EX-Ctrl-12092022-02	S-EX-Ctrl-12092022-03	S-EX-0H-12092022-01	S-EX-0H-12092022-02	S-EX-0H-12092022-03	S-EX-6H-12092022-01	S-EX-6H-12092022-02	S-EX-6H-12092022-03	ALL QUANT IDs-S-EX_C2-Ctrl-0H-6H-ALL 6 GRPS-1749	Anova p-value <= 0.05-S-EX_C2-Ctrl-0H-6H-ALL 6 GRPS-	Max fold change >= 2-S-EX_C2-Ctrl-0H-6H-ALL 6 GRPS-	ANOVA05__2-FLD--S-EX_C2-Ctrl-0H-6H-ALL 6 GRPS--623	ALL QUANT IDs-S-EX-0H-6H-	Anova p-value <= 0.05-S-EX-0H-6H	Max fold change >= 2-S-EX-0H-6H	ANOVA05__2-FLD--S-EX-0H-6H-687
Q5T2T1	Q5T2T1	MPP7	3	1	18.1562	1.67392e-06	2.00998e-05	Infinity	1	S-C1-0H-12092022	S-C1-6H-12092022	MAGUK p55 subfamily member 7 OS=Homo sapiens OX=9606 GN=MPP7 PE=1 SV=1	355.507	1216.81	1631.13	1141.21	1063.29	1626.84	0	0	0	28.8068	95.0397	1002.12	1369.1	1054.92	1626.84	0	0	0	x	x	x	x	x	x	x	x
Q9NYD6	Q9NYD6	HOXC10	2	1	11.9725	4.02761e-06	4.23167e-05	Infinity	1	S-C1-0H-12092022	S-C1-Ctrl-12092022	Homeobox protein Hox-C10 OS=Homo sapiens OX=9606 GN=HOXC10 PE=1 SV=2	0	0	0	241.032	59.7069	122.83	0	0	0	0	0	0	289.164	59.2371	122.83	0	0	0	x	x	x	x	x	x	x	x
Q15388	Q15388	TOMM20	1	1	6.7728	7.54129e-06	5.51191e-05	Infinity	1	S-C1-0H-12092022	S-C1-6H-12092022	Mitochondrial import receptor subunit TOM20 homolog OS=Homo sapiens OX=9606 GN=TOMM20 PE=1 SV=1	555.073	1062.35	5352.13	2698.03	2381.04	2446.9	0	0	0	44.9776	82.9756	3288.2	3236.8	2362.31	2446.9	0	0	0	x	x	x	x	x	x	x	x
Q00535	Q00535	CDK5	3	1	17.0031	8.84131e-06	6.19285e-05	Infinity	1	S-C1-0H-12092022	S-C1-Ctrl-12092022	Cyclin-dependent-like kinase 5 OS=Homo sapiens OX=9606 GN=CDK5 PE=1 SV=3	0	0	0	460.295	525.16	120.002	211.543	400.58	181.926	0	0	0	552.212	521.028	120.002	57.6608	104.653	53.1114	x	x	x	x	x	x	x	x
P40222	P40222	TXLNA	7	5	47.2674	1.78732e-05	0.000103607	Infinity	1	S-C1-0H-12092022	S-C1-6H-12092022	Alpha-taxilin OS=Homo sapiens OX=9606 GN=TXLNA PE=1 SV=3	120.139	264.906	1106.35	639.648	675.045	743.808	0	0	0	9.73486	20.6907	679.711	767.382	669.733	743.808	0	0	0	x	x	x	x	x	x	x	x
Q9UHV9	Q9UHV9	PFDN2	6	2	38.6288	2.97985e-05	0.000147333	Infinity	1	S-C1-0H-12092022	S-C1-6H-12092022	Prefoldin subunit 2 OS=Homo sapiens OX=9606 GN=PFDN2 PE=1 SV=1	88.2648	163.994	836.251	441.813	446.114	472.684	0	0	0	7.15211	12.8089	513.769	530.04	442.604	472.684	0	0	0	x	x	x	x	x	x	x	x
Q15020	Q15020	SART3	7	4	36.3409	3.95496e-05	0.000179691	Infinity	1	S-C1-0H-12092022	S-C1-6H-12092022	Squamous cell carcinoma antigen recognized by T-cells 3 OS=Homo sapiens OX=9606 GN=SART3 PE=1 SV=1	177.826	420.671	2752.39	1189.15	1188.09	1499.14	0	0	0	14.4092	32.8568	1690.99	1426.61	1178.74	1499.14	0	0	0	x	x	x	x	x	x	x	x
Q9Y383	Q9Y383	LUC7L2	9	2	72.1773	5.70412e-05	0.000239725	Infinity	1	S-C1-0H-12092022	S-C1-6H-12092022	Putative RNA-binding protein Luc7-like 2 OS=Homo sapiens OX=9606 GN=LUC7L2 PE=1 SV=2	201.968	344.714	3056.53	1697.73	878.733	2249.1	0	0	0	16.3655	26.9241	1877.84	2036.75	871.819	2249.1	0	0	0	x	x	x	x	x	x	x	x
Q86W24	Q86W24	NLRP14	6	1	33.836	0.000120701	0.00046115	Infinity	1	S-C1-0H-12092022	S-C1-Ctrl-12092022	NACHT_ LRR and PYD domains-containing protein 14 OS=Homo sapiens OX=9606 GN=NLRP14 PE=1 SV=1	0	0	0	190.37	241.395	128.958	23.0625	169.39	222.185	0	0	0	228.386	239.496	128.958	6.28619	44.2537	64.8647	x		x		x	x	x	x
P49189	P49189	ALDH9A1	2	1	11.7206	0.000137183	0.000491928	Infinity	1	S-C1-0H-12092022	S-C1-6H-12092022	4-trimethylaminobutyraldehyde dehydrogenase OS=Homo sapiens OX=9606 GN=ALDH9A1 PE=1 SV=3	0	0	5.46936	307.83	334.999	233.312	0	0	0	0	0	3.36022	369.301	332.363	233.312	0	0	0	x	x	x	x	x	x	x	x
Q9HDC9	Q9HDC9	APMAP	5	1	27.9997	0.000146848	0.000494366	Infinity	1	S-C1-0H-12092022	S-C1-6H-12092022	Adipocyte plasma membrane-associated protein OS=Homo sapiens OX=9606 GN=APMAP PE=1 SV=2	98.4186	1332.89	3451.76	1913.16	1649.28	2563.53	0	0	0	7.97487	104.107	2120.66	2295.2	1636.3	2563.53	0	0	0	x	x	x	x	x	x	x	x
O00151	O00151	PDLIM1	5	3	28.2878	0.000242552	0.000657655	Infinity	0.999997	S-C1-0H-12092022	S-C1-6H-12092022	PDZ and LIM domain protein 1 OS=Homo sapiens OX=9606 GN=PDLIM1 PE=1 SV=4	52.2496	247.431	1992.88	1223.15	927.975	1038.58	0	0	0	4.23379	19.3257	1224.37	1467.41	920.674	1038.58	0	0	0	x	x	x	x	x	x	x	x
Q9H074	Q9H074	PAIP1	4	2	24.4382	0.000300418	0.000755088	Infinity	0.999991	S-C1-0H-12092022	S-C1-6H-12092022	Polyadenylate-binding protein-interacting protein 1 OS=Homo sapiens OX=9606 GN=PAIP1 PE=1 SV=1	53.2805	626.632	3188.78	2215.03	1776.92	2394.94	0	0	0	4.31732	48.9435	1959.1	2657.36	1762.94	2394.94	0	0	0	x	x	x	x	x	x	x	x
Q8WWM7	Q8WWM7	ATXN2L	6	5	32.6233	0.000401244	0.000923997	668.419	0.999967	S-C1-0H-12092022	S-C1-6H-12092022	Ataxin-2-like protein OS=Homo sapiens OX=9606 GN=ATXN2L PE=1 SV=2	204.788	976.773	2319.73	1562.59	1210.95	1477.46	6.35978	0	0	16.594	76.2915	1425.17	1874.62	1201.43	1477.46	1.7335	0	0	x	x	x	x	x	x	x	x
P60900	P60900	PSMA6	4	2	28.3172	0.000407615	0.000925983	18.2673	0.999965	S-C1-0H-12092022	S-C1-Ctrl-12092022	Proteasome subunit alpha type-6 OS=Homo sapiens OX=9606 GN=PSMA6 PE=1 SV=1	40.0282	53.3939	166.832	1627.43	2061.95	1064.74	1441.28	1082.26	1166.35	3.24349	4.17036	102.497	1952.41	2045.73	1064.74	392.853	282.743	340.505	x	x	x	x	x	x	x	x
Q9Y285	Q9Y285	FARSA	2	1	15.8612	0.00056867	0.00119496	14.6834	0.999863	S-C1-0H-12092022	S-C1-6H-12092022	Phenylalanine--tRNA ligase alpha subunit OS=Homo sapiens OX=9606 GN=FARSA PE=1 SV=3	2244.11	3634.44	8910.18	7737.18	4887.27	6270.42	490.099	361.493	435.228	181.84	283.87	5474.16	9282.24	4848.82	6270.42	133.587	94.4411	127.06	x		x		x	x	x	x
P47756	P47756	CAPZB	9	4	72.9004	0.000712512	0.00144311	72.2699	0.999684	S-C1-0H-12092022	S-C1-6H-12092022	F-actin-capping protein subunit beta OS=Homo sapiens OX=9606 GN=CAPZB PE=1 SV=4	1101.31	5166.02	11929.4	8151.94	6789.46	6934.59	114.557	61.8571	126.284	89.2392	403.496	7329.11	9779.83	6736.04	6934.59	31.2251	16.1604	36.8674	x	x	x	x	x	x	x	x
Q9GZU8	Q9GZU8	PSME3IP1	4	4	21.0929	0.000908049	0.00167746	Infinity	0.999283	S-C1-0H-12092022	S-C1-6H-12092022	PSME3-interacting protein OS=Homo sapiens OX=9606 GN=PSME3IP1 PE=1 SV=1	17.6158	336.015	1645	1161.41	1085.43	1096.32	0	0	0	1.42741	26.2447	1010.64	1393.33	1076.89	1096.32	0	0	0	x	x	x	x	x	x	x	x
Q9NY33	Q9NY33	DPP3	8	1	50.6269	0.00100702	0.00182029	136.273	0.999007	S-C1-0H-12092022	S-C1-Ctrl-12092022	Dipeptidyl peptidase 3 OS=Homo sapiens OX=9606 GN=DPP3 PE=1 SV=2	0.727993	1.54608	8.15463	600.178	632.653	188.317	47.9779	195.032	50.4535	0.0589893	0.120758	5.00998	720.029	627.675	188.317	13.0775	50.9526	14.7294	x	x	x	x	x	x	x	x
Q9NQ29	Q9NQ29	LUC7L	11	2	73.6356	0.00103237	0.00184625	Infinity	0.998927	S-C1-0H-12092022	S-C1-6H-12092022	Putative RNA-binding protein Luc7-like 1 OS=Homo sapiens OX=9606 GN=LUC7L PE=1 SV=1	44.5207	18.0825	799.831	430.602	244.116	635.012	0	0	0	3.60752	1.41234	491.393	516.591	242.195	635.012	0	0	0	x	x	x	x	x	x	x	x
P62424	P62424	RPL7A	13	7	86.1037	0.0010864	0.00192242	567.713	0.998748	S-C1-0H-12092022	S-C1-6H-12092022	60S ribosomal protein L7a OS=Homo sapiens OX=9606 GN=RPL7A PE=1 SV=2	313.874	831.99	4150.12	2709.62	2746.24	3601.74	15.9545	0	0	25.4332	64.9832	2549.72	3250.71	2724.63	3601.74	4.34877	0	0	x	x	x	x	x	x	x	x
O15013	O15013	ARHGEF10	5	3	34.6408	0.00127089	0.00217599	71.388	0.998022	S-C1-0H-12092022	S-C1-6H-12092022	Rho guanine nucleotide exchange factor 10 OS=Homo sapiens OX=9606 GN=ARHGEF10 PE=1 SV=4	622.711	1300.69	2406.63	1778.45	2245.22	1776.77	68.4951	3.38057	9.37653	50.4583	101.591	1478.57	2133.59	2227.56	1776.77	18.6699	0.883185	2.73738	x	x	x	x	x	x	x	x
A6NLW8	A6NLW8	DUXA	4	3	20.4534	0.00153979	0.00233814	408.07	0.996664	S-C1-0H-12092022	S-C1-6H-12092022	Double homeobox protein A OS=Homo sapiens OX=9606 GN=DUXA PE=3 SV=1	118.39	99.7488	624.021	2084.96	3039.76	1174.07	0	0	15.4356	9.59316	7.79094	383.381	2501.32	3015.84	1174.07	0	0	4.50626	x	x	x	x	x	x	x	x
P40925	P40925	MDH1	11	7	88.7649	0.00179674	0.00249623	5.90248	0.995061	S-C1-0H-12092022	S-C1-6H-12092022	Malate dehydrogenase_ cytoplasmic OS=Homo sapiens OX=9606 GN=MDH1 PE=1 SV=4	1615.02	2380.63	3900.63	3201.74	2874.78	3617.92	816.619	333.841	491.974	130.865	185.94	2396.44	3841.1	2852.16	3617.92	222.588	87.217	143.627	x	x	x	x	x	x	x	x
O43390	O43390	HNRNPR	15	4	111.495	0.00201466	0.00268792	196.353	0.993491	S-C1-0H-12092022	S-C1-6H-12092022	Heterogeneous nuclear ribonucleoprotein R OS=Homo sapiens OX=9606 GN=HNRNPR PE=1 SV=1	157.844	1418.19	2874.19	2000.64	1551.51	2102.01	25.255	2.38025	1.16071	12.7901	110.769	1765.82	2400.16	1539.3	2102.01	6.88381	0.621848	0.338856	x	x	x	x	x	x	x	x
O75348	O75348	ATP6V1G1	6	2	34.6778	0.00234227	0.00300573	292.969	0.990816	S-C1-0H-12092022	S-C1-6H-12092022	V-type proton ATPase subunit G 1 OS=Homo sapiens OX=9606 GN=ATP6V1G1 PE=1 SV=3	431.573	713.101	5509.93	2516.48	2184.43	3392.67	27.6261	0	0	34.9704	55.6972	3385.14	3019	2167.25	3392.67	7.53011	0	0	x	x	x	x	x	x	x	x
Q13428	Q13428	TCOF1	9	6	54.2769	0.00248565	0.00307644	387.261	0.989539	S-C1-0H-12092022	S-C1-6H-12092022	Treacle protein OS=Homo sapiens OX=9606 GN=TCOF1 PE=1 SV=3	150.883	294.151	3615.95	1859.18	1459.65	2551.53	15.1587	0	0	12.2261	22.9749	2221.54	2230.45	1448.17	2551.53	4.13184	0	0	x		x		x	x	x	x
P07205	P07205	PGK2	6	1	61.5029	0.00248887	0.00307644	88.6609	0.989509	S-C1-0H-12092022	S-C1-6H-12092022	Phosphoglycerate kinase 2 OS=Homo sapiens OX=9606 GN=PGK2 PE=1 SV=3	50.6124	113.276	866.411	642.785	503.482	660.442	13.0734	2.88117	4.42318	4.10113	8.84747	532.298	771.145	499.521	660.442	3.56345	0.752714	1.2913	x	x	x	x	x	x	x	x
Q8TD19;Q9BXJ9	Q8TD19	NEK9	2	2	10.6899	0.00273879	0.00328863	189.693	0.987147	S-C1-0H-12092022	S-C1-6H-12092022	Serine/threonine-protein kinase Nek9 OS=Homo sapiens OX=9606 GN=NEK9 PE=1 SV=2	238.985	120.285	1622.35	1013.37	988.039	1106.73	16.385	0	0	19.365	9.39497	996.725	1215.73	980.266	1106.73	4.46611	0	0	x	x	x	x	x	x	x	x
P61081	P61081	UBE2M	6	3	39.7532	0.00286783	0.00337134	7.32764	0.985867	S-C1-0H-12092022	S-C1-Ctrl-12092022	NEDD8-conjugating enzyme Ubc12 OS=Homo sapiens OX=9606 GN=UBE2M PE=1 SV=1	70.3042	360.296	167.068	1535.04	1603.03	1241.44	1951.19	1250.6	1086.88	5.69676	28.1412	102.642	1841.57	1590.41	1241.44	531.84	326.723	317.302	x	x	x	x	x	x	x	x
P14868	P14868	DARS1	5	5	30.5984	0.00292826	0.00339934	486.478	0.985255	S-C1-0H-12092022	S-C1-6H-12092022	Aspartate--tRNA ligase_ cytoplasmic OS=Homo sapiens OX=9606 GN=DARS1 PE=1 SV=2	40.5635	200.331	1931.19	1647.63	1398.97	1704.74	9.76684	0	0	3.28687	15.647	1186.47	1976.65	1387.96	1704.74	2.66217	0	0	x		x		x	x	x	x
Q15019	Q15019	SEPTIN2	10	7	78.9974	0.00297679	0.00340852	4.50807	0.984758	S-C1-0H-12092022	S-C1-Ctrl-12092022	Septin-2 OS=Homo sapiens OX=9606 GN=SEPTIN2 PE=1 SV=1	1112.68	1802.76	3533.67	9453.62	9943.88	9675.5	6693.61	6727.25	5410	90.1603	140.806	2170.99	11341.4	9865.65	9675.5	1824.49	1757.51	1579.4	x	x	x	x	x	x	x	x
P04080	P04080	CSTB	2	1	18.2599	0.00298057	0.00340852	Infinity	0.984719	S-C1-0H-12092022	S-C1-6H-12092022	Cystatin-B OS=Homo sapiens OX=9606 GN=CSTB PE=1 SV=2	0	0	77.2267	1076.99	1162.6	1432.03	0	0	0	0	0	47.4459	1292.05	1153.45	1432.03	0	0	0	x	x	x	x	x	x	x	x
O75351	O75351	VPS4B	5	1	28.0245	0.00314853	0.00352859	115.604	0.982959	S-C1-0H-12092022	S-C1-6H-12092022	Vacuolar protein sorting-associated protein 4B OS=Homo sapiens OX=9606 GN=VPS4B PE=1 SV=2	311.438	1149.9	2070.64	1145.48	1340	1334.58	22.9486	10.0958	0	25.2358	89.8137	1272.14	1374.22	1329.46	1334.58	6.25515	2.63755	0	x	x	x	x	x	x	x	x
P01303	P01303	NPY	5	1	31.0884	0.00338299	0.00371701	195.087	0.980415	S-C1-0H-12092022	S-C1-6H-12092022	Pro-neuropeptide Y OS=Homo sapiens OX=9606 GN=NPY PE=1 SV=1	815.123	2372.35	7013.36	4419.52	2947.56	4757.28	62.1484	0	0	66.0495	185.294	4308.81	5302.07	2924.37	4757.28	16.9399	0	0	x		x		x	x	x	x
Q02543	Q02543	RPL18A	4	2	22.9706	0.00342869	0.00373995	210.772	0.979908	S-C1-0H-12092022	S-C1-6H-12092022	60S ribosomal protein L18a OS=Homo sapiens OX=9606 GN=RPL18A PE=1 SV=2	65.0755	298.951	1285.45	1325.74	803.632	1339.91	16.4598	0	0	5.27307	23.3498	789.741	1590.48	797.309	1339.91	4.4865	0	0	x	x	x	x	x	x	x	x
P46779	P46779	RPL28	5	2	40.0363	0.00345062	0.00373995	173.744	0.979664	S-C1-0H-12092022	S-C1-6H-12092022	60S ribosomal protein L28 OS=Homo sapiens OX=9606 GN=RPL28 PE=1 SV=3	81.9784	112.307	1052.1	699.361	298.216	974.773	11.3521	0	0	6.64272	8.7718	646.38	839.019	295.87	974.773	3.09426	0	0	x	x	x	x	x	x	x	x
P78330	P78330	PSPH	4	4	20.9911	0.00348002	0.00373995	20.8121	0.979335	S-C1-0H-12092022	S-C1-6H-12092022	Phosphoserine phosphatase OS=Homo sapiens OX=9606 GN=PSPH PE=1 SV=2	201.363	1177.43	1662.82	1609	1348.83	1455.03	97.211	54.9448	59.8783	16.3165	91.9637	1021.59	1930.31	1338.22	1455.03	26.4971	14.3545	17.4808	x	x	x	x	x	x	x	x
Q6PJF5	Q6PJF5	RHBDF2	2	1	10.8618	0.00349285	0.00373995	10.8054	0.979191	S-C1-0H-12092022	S-C1-Ctrl-12092022	Inactive rhomboid protein 2 OS=Homo sapiens OX=9606 GN=RHBDF2 PE=1 SV=2	17.3387	5.62807	35.8318	187.437	242.804	205.1	321.631	107.343	189.099	1.40496	0.439584	22.014	224.867	240.894	205.1	87.6679	28.0438	55.2055	x	x	x	x	x	x	x	x
P06493	P06493	CDK1	3	1	19.1405	0.00355734	0.00376376	200.139	0.978464	S-C1-0H-12092022	S-C1-6H-12092022	Cyclin-dependent kinase 1 OS=Homo sapiens OX=9606 GN=CDK1 PE=1 SV=3	46.7129	412.195	1110.31	941.352	802.997	959.677	13.5108	0	0	3.78515	32.1948	682.142	1129.33	796.68	959.677	3.68266	0	0	x		x		x	x	x	x
Q16644	Q16644	MAPKAPK3	5	2	32.8969	0.00388593	0.00405746	46.8938	0.974671	S-C1-0H-12092022	S-C1-6H-12092022	MAP kinase-activated protein kinase 3 OS=Homo sapiens OX=9606 GN=MAPKAPK3 PE=1 SV=1	224.666	1396.46	3231.19	2612.55	2625.56	2982.8	118.241	30.4221	26.6464	18.2047	109.071	1985.15	3134.26	2604.91	2982.8	32.2292	7.94787	7.77914	x		x		x	x	x	x
Q8WXI9	Q8WXI9	GATAD2B	5	3	27.4567	0.00393638	0.00408476	151.222	0.974077	S-C1-0H-12092022	S-C1-6H-12092022	Transcriptional repressor p66-beta OS=Homo sapiens OX=9606 GN=GATAD2B PE=1 SV=1	65.2313	234.156	1524.09	595.961	760.385	689.742	13.5304	0	0	5.2857	18.2889	936.356	714.97	754.402	689.742	3.68801	0	0	x	x	x	x	x	x	x	x
Q9UPQ7	Q9UPQ7	PDZRN3	5	3	29.3825	0.0040526	0.00415704	9.22652	0.972697	S-C1-0H-12092022	S-C1-6H-12092022	E3 ubiquitin-protein ligase PDZRN3 OS=Homo sapiens OX=9606 GN=PDZRN3 PE=1 SV=2	432.694	574.112	1900.87	1980.06	1999	1612.96	195.829	268.254	141.999	35.0612	44.8414	1167.84	2375.46	1983.28	1612.96	53.3775	70.0821	41.4552	x		x		x	x	x	x
O14880	O14880	MGST3	2	1	11.6621	0.0041314	0.00415911	89.5492	0.971753	S-C1-0H-12092022	S-C1-Ctrl-12092022	Microsomal glutathione S-transferase 3 OS=Homo sapiens OX=9606 GN=MGST3 PE=1 SV=1	0	0	63.7374	1628.85	2872.2	1206.57	1937.58	1191.64	1761.06	0	0	39.1584	1954.13	2849.61	1206.57	528.131	311.318	514.123	x	x	x	x	x	x	x	x
P62913	P62913	RPL11	4	2	23.9254	0.00418122	0.00415911	991.168	0.971153	S-C1-0H-12092022	S-C1-6H-12092022	60S ribosomal protein L11 OS=Homo sapiens OX=9606 GN=RPL11 PE=1 SV=2	34.8321	1025.34	5549.15	2349.8	2326.19	3884.54	8.63681	0	0	2.82245	80.0848	3409.24	2819.03	2307.89	3884.54	2.35416	0	0	x	x	x	x	x	x	x	x
P62263	P62263	RPS14	6	5	52.1093	0.00445646	0.00429576	135.241	0.967798	S-C1-0H-12092022	S-C1-6H-12092022	40S ribosomal protein S14 OS=Homo sapiens OX=9606 GN=RPS14 PE=1 SV=3	2765.31	4216.02	8963.11	5202.72	4953.28	6804.6	110.419	14.9907	0	224.073	329.295	5506.68	6241.66	4914.3	6804.6	30.0973	3.91636	0	x	x	x	x	x	x	x	x
P37235	P37235	HPCAL1	11	6	69.1573	0.00464689	0.00431988	92.703	0.965441	S-C1-0H-12092022	S-C1-6H-12092022	Hippocalcin-like protein 1 OS=Homo sapiens OX=9606 GN=HPCAL1 PE=1 SV=3	832.178	1148.64	2867.31	2054.91	1963.81	2343.43	68.6294	0	0	67.4315	89.7155	1761.6	2465.26	1948.36	2343.43	18.7065	0	0	x	x	x	x	x	x	x	x
Q13137	Q13137	CALCOCO2	5	2	33.0703	0.0047026	0.00431988	53.8482	0.964746	S-C1-0H-12092022	S-C1-6H-12092022	Calcium-binding and coiled-coil domain-containing protein 2 OS=Homo sapiens OX=9606 GN=CALCOCO2 PE=1 SV=1	150.567	1220.45	2322.53	2570.11	2470.5	2439.55	101.732	20.5017	16.6782	12.2005	95.3244	1426.89	3083.34	2451.07	2439.55	27.7294	5.35614	4.86904	x	x	x	x	x	x	x	x
Q9NPH2	Q9NPH2	ISYNA1	4	1	22.448	0.00515618	0.00459624	Infinity	0.959025	S-C1-0H-12092022	S-C1-6H-12092022	Inositol-3-phosphate synthase 1 OS=Homo sapiens OX=9606 GN=ISYNA1 PE=1 SV=1	0	0	49.6736	242.593	401.752	324.608	0	0	0	0	0	30.518	291.037	398.591	324.608	0	0	0	x		x		x	x	x	x
Q14914	Q14914	PTGR1	1	1	9.9304	0.00527453	0.00464232	17.5354	0.957515	S-C1-0H-12092022	S-C1-6H-12092022	Prostaglandin reductase 1 OS=Homo sapiens OX=9606 GN=PTGR1 PE=1 SV=2	2729.02	1551.91	8906.72	6112.27	6897.05	4512.54	99.8741	705.882	193.473	221.132	121.213	5472.03	7332.85	6842.78	4512.54	27.2229	184.414	56.4825	x	x	x	x	x	x	x	x
P26373	P26373	RPL13	12	8	101.057	0.00581215	0.00491156	26.2895	0.950595	S-C1-0H-12092022	S-C1-6H-12092022	60S ribosomal protein L13 OS=Homo sapiens OX=9606 GN=RPL13 PE=1 SV=4	3676.19	13027.1	18083.4	11956.6	11475.9	11771.1	1217.89	45.1446	76.0396	297.882	1017.49	11109.9	14344.3	11385.6	11771.1	331.963	11.7942	22.199	x	x	x	x	x	x	x	x
P60866	P60866	RPS20	4	3	47.7386	0.00586377	0.00491156	38.6781	0.949927	S-C1-0H-12092022	S-C1-6H-12092022	40S ribosomal protein S20 OS=Homo sapiens OX=9606 GN=RPS20 PE=1 SV=1	1283.85	4547.23	11663.8	9380.88	8440.08	10004.9	542.996	146.409	30.0152	104.03	355.164	7165.9	11254.2	8373.67	10004.9	148.006	38.2499	8.76264	x	x	x	x	x	x	x	x
O15523	O15523	DDX3Y	20	2	118.854	0.0058831	0.00491156	4.42149	0.949676	S-C1-0H-12092022	S-C1-Ctrl-12092022	ATP-dependent RNA helicase DDX3Y OS=Homo sapiens OX=9606 GN=DDX3Y PE=1 SV=2	82.1361	158.996	215.272	801.749	731.426	484.814	312.14	221.939	168.171	6.6555	12.4185	132.257	961.853	725.671	484.814	85.0807	57.9822	49.0959	x	x	x	x	x	x	x	x
Q8WXX5	Q8WXX5	DNAJC9	6	2	42.2672	0.00597484	0.00492358	94.6657	0.948487	S-C1-0H-12092022	S-C1-6H-12092022	DnaJ homolog subfamily C member 9 OS=Homo sapiens OX=9606 GN=DNAJC9 PE=1 SV=1	366.315	1028.83	2540.65	2012.06	2196.95	2267.23	68.4116	0	0	29.6826	80.3577	1560.9	2413.85	2179.66	2267.23	18.6471	0	0	x	x	x	x	x	x	x	x
P16402;P10412;Q02539	P16402	H1-3	13	5	92.5634	0.00603114	0.0049431	74.9019	0.947756	S-C1-0H-12092022	S-C1-6H-12092022	Histone H1.3 OS=Homo sapiens OX=9606 GN=H1-3 PE=1 SV=2	210.013	2729.72	4185.89	4191.52	3208.08	4507.23	134.231	11.1963	13.5382	17.0174	213.207	2571.69	5028.54	3182.84	4507.23	36.5877	2.92507	3.95232	x	x	x	x	x	x	x	x
P54707	P54707	ATP12A	5	1	32.9423	0.00625966	0.00501517	Infinity	0.944784	S-C1-0H-12092022	S-C1-6H-12092022	Potassium-transporting ATPase alpha chain 2 OS=Homo sapiens OX=9606 GN=ATP12A PE=1 SV=3	0	1.49767	86.3666	288.195	472.813	249.204	0	0	0	0	0.116976	53.0611	345.745	469.093	249.204	0	0	0	x	x	x	x	x	x	x	x
Q9H173	Q9H173	SIL1	3	1	15.1137	0.00632178	0.00503665	57.3995	0.943976	S-C1-0H-12092022	S-C1-Ctrl-12092022	Nucleotide exchange factor SIL1 OS=Homo sapiens OX=9606 GN=SIL1 PE=1 SV=1	0	0	77.8567	1425.23	1795.65	1248.05	1720.1	699.285	1558.11	0	0	47.8329	1709.84	1781.52	1248.05	468.853	182.69	454.875	x		x		x	x	x	x
Q5W0A0	Q5W0A0	ERICH6B	7	4	33.7577	0.00644563	0.0050871	114.23	0.942362	S-C1-0H-12092022	S-C1-6H-12092022	Glutamate-rich protein 6B OS=Homo sapiens OX=9606 GN=ERICH6B PE=2 SV=1	235.866	929.245	2853.81	2083.92	2024.09	2354.41	41.8964	14.4871	0.190044	19.1122	72.5793	1753.3	2500.06	2008.16	2354.41	11.4198	3.78481	0.0554814	x	x	x	x	x	x	x	x
P16403	P16403	H1-2	7	1	94.0633	0.00647749	0.00508836	61.835	0.941947	S-C1-0H-12092022	S-C1-6H-12092022	Histone H1.2 OS=Homo sapiens OX=9606 GN=H1-2 PE=1 SV=2	287.072	3076.78	4894.8	4923.86	3789.57	5671.52	198.824	15.3046	18.5057	23.2615	240.314	3007.23	5907.12	3759.75	5671.52	54.194	3.99837	5.40254	x	x	x	x	x	x	x	x
O00193	O00193	SMAP	2	1	11.5227	0.00679149	0.00516604	Infinity	0.937853	S-C1-0H-12092022	S-C1-6H-12092022	Small acidic protein OS=Homo sapiens OX=9606 GN=SMAP PE=1 SV=1	0	0	94.1667	481.635	459.261	657.064	0	0	0	0	0	57.8533	577.814	455.648	657.064	0	0	0	x	x	x	x	x	x	x	x
P23396	P23396	RPS3	12	5	97.5474	0.00685715	0.00519249	250.861	0.936997	S-C1-0H-12092022	S-C1-6H-12092022	40S ribosomal protein S3 OS=Homo sapiens OX=9606 GN=RPS3 PE=1 SV=2	121.287	4317.88	5702.75	3822.55	2379.78	4679.8	43.3791	0	0	9.82788	337.251	3503.61	4585.88	2361.06	4679.8	11.8239	0	0	x	x	x	x	x	x	x	x
P07108;Q29980	P07108	DBI	4	1	35.3079	0.00701965	0.00526808	26.8923	0.934878	S-C1-0H-12092022	S-C1-6H-12092022	Acyl-CoA-binding protein OS=Homo sapiens OX=9606 GN=DBI PE=1 SV=2	233.684	549.616	2432.79	5326.38	5936.79	4207.44	242.252	274.179	58.8489	18.9354	42.9281	1494.64	6390.02	5890.08	4207.44	66.0312	71.63	17.1803	x	x	x	x	x	x	x	x
P18621	P18621	RPL17	11	9	92.1955	0.0070932	0.00527616	4.16307	0.93392	S-C1-0H-12092022	S-C1-6H-12092022	60S ribosomal protein L17 OS=Homo sapiens OX=9606 GN=RPL17 PE=1 SV=3	5419.66	8589.57	9347.77	8396.31	8195.41	9351.43	3641.65	1637.99	952.098	439.155	670.894	5743	10073	8130.93	9351.43	992.614	427.929	277.955	x		x		x	x	x	x
P10606	P10606	COX5B	5	3	46.5403	0.00751934	0.00555738	70.9284	0.928374	S-C1-0H-12092022	S-C1-6H-12092022	Cytochrome c oxidase subunit 5B_ mitochondrial OS=Homo sapiens OX=9606 GN=COX5B PE=1 SV=2	205.52	587.159	1352.84	1732.77	1261.79	2085.29	70.1622	1.45725	0	16.6533	45.8604	831.147	2078.79	1251.87	2085.29	19.1243	0.380711	0	x	x	x	x	x	x	x	x
Q8N0U7	Q8N0U7	C1orf87	1	1	4.7702	0.00753737	0.00555738	Infinity	0.92814	S-C1-0H-12092022	S-C1-6H-12092022	Uncharacterized protein C1orf87 OS=Homo sapiens OX=9606 GN=C1orf87 PE=2 SV=1	0	0	85.5716	416.598	372.662	411.853	0	0	0	0	0	52.5727	499.79	369.73	411.853	0	0	0	x	x	x	x	x	x	x	x
Q15819	Q15819	UBE2V2	5	1	25.6794	0.00781743	0.00564692	Infinity	0.924506	S-C1-0H-12092022	S-C1-6H-12092022	Ubiquitin-conjugating enzyme E2 variant 2 OS=Homo sapiens OX=9606 GN=UBE2V2 PE=1 SV=4	0	0	116.056	711.79	370.715	811.437	0	0	0	0	0	71.3012	853.929	367.798	811.437	0	0	0	x	x	x	x	x	x	x	x
P18077	P18077	RPL35A	1	1	6.2575	0.00791961	0.00565638	85.8676	0.923183	S-C1-0H-12092022	S-C1-6H-12092022	60S ribosomal protein L35a OS=Homo sapiens OX=9606 GN=RPL35A PE=1 SV=2	1200.21	1915.28	5137.2	4260.84	5271.61	4729.39	166.091	0	0	97.2527	149.594	3156.15	5111.7	5230.13	4729.39	45.2719	0	0	x	x	x	x	x	x	x	x
P09417	P09417	QDPR	3	2	23.9192	0.00794986	0.00565638	16.9592	0.922792	S-C1-0H-12092022	S-C1-6H-12092022	Dihydropteridine reductase OS=Homo sapiens OX=9606 GN=QDPR PE=1 SV=2	659.785	1858.68	6042.93	4891.09	6895.25	4478.58	146.534	489	323.526	53.4624	145.173	3712.61	5867.8	6841	4478.58	39.9412	127.753	94.45	x		x		x	x	x	x
O14782	O14782	KIF3C	4	2	22.7244	0.00807276	0.00565638	13.6836	0.921204	S-C1-0H-12092022	S-C1-6H-12092022	Kinesin-like protein KIF3C OS=Homo sapiens OX=9606 GN=KIF3C PE=1 SV=4	1293.79	6079.55	6360.83	4981.38	5467.65	6003.83	933.564	128.164	140.647	104.836	474.848	3907.91	5976.13	5424.63	6003.83	254.464	33.4832	41.0603	x	x	x	x	x	x	x	x
P99999	P99999	CYCS	5	4	37.2307	0.0080981	0.00565638	83.8221	0.920877	S-C1-0H-12092022	S-C1-6H-12092022	Cytochrome c OS=Homo sapiens OX=9606 GN=CYCS PE=1 SV=2	105.713	552.834	1810.15	1167.9	685.2	1468.47	39.6265	0	0	8.56595	43.1795	1112.11	1401.13	679.809	1468.47	10.8011	0	0	x	x	x	x	x	x	x	x
P0DOU3	P0DOU3	G6R	2	1	10.9514	0.00809921	0.00565638	126.257	0.920862	S-C1-0H-12092022	S-C1-6H-12092022	Uncharacterized protein G6 OS=Variola virus (isolate Human/India/Ind3/1967) OX=587200 GN=G6R PE=3 SV=1	462.144	2985.3	6952.16	5719.26	4920.34	6529.1	135.982	0	0	37.4476	233.169	4271.21	6861.36	4881.63	6529.1	37.065	0	0	x	x	x	x	x	x	x	x
Q9NR45	Q9NR45	NANS	3	2	14.2051	0.00810907	0.00565638	Infinity	0.920735	S-C1-0H-12092022	S-C1-6H-12092022	Sialic acid synthase OS=Homo sapiens OX=9606 GN=NANS PE=1 SV=2	0	0	46.6798	166.765	167.443	167.666	0	0	0	0	0	28.6788	200.067	166.126	167.666	0	0	0	x	x	x	x	x	x	x	x
P48556	P48556	PSMD8	1	1	5.2959	0.00831318	0.00572746	45.2478	0.918105	S-C1-0H-12092022	S-C1-Ctrl-12092022	26S proteasome non-ATPase regulatory subunit 8 OS=Homo sapiens OX=9606 GN=PSMD8 PE=1 SV=2	0	0	68.9708	1155.42	1082.83	882.527	683.699	491.987	404.603	0	0	42.3737	1386.15	1074.31	882.527	186.357	128.533	118.12	x	x	x	x	x	x	x	x
P43007	P43007	SLC1A4	2	2	15.6054	0.00844077	0.00573688	3.88042	0.916465	S-C1-0H-12092022	S-C1-Ctrl-12092022	Neutral amino acid transporter A OS=Homo sapiens OX=9606 GN=SLC1A4 PE=1 SV=1	225.611	166.506	587.219	1247.05	1462.71	1090.47	1199.59	794.671	997.968	18.2813	13.0051	360.77	1496.08	1451.2	1090.47	326.975	207.61	291.347	x	x	x	x	x	x	x	x
Q9Y3D9	Q9Y3D9	MRPS23	1	1	6.1641	0.00848402	0.00573688	Infinity	0.91591	S-C1-0H-12092022	S-C1-Ctrl-12092022	28S ribosomal protein S23_ mitochondrial OS=Homo sapiens OX=9606 GN=MRPS23 PE=1 SV=2	0	0	0	306.67	399.314	64.6538	510.96	3.57277	207.713	0	0	0	367.91	396.172	64.6538	139.274	0.933398	60.6398	x	x	x	x	x	x	x	x
Q9UKD2	Q9UKD2	MRTO4	1	1	6.1809	0.00866579	0.00582711	52.8289	0.913581	S-C1-0H-12092022	S-C1-6H-12092022	mRNA turnover protein 4 homolog OS=Homo sapiens OX=9606 GN=MRTO4 PE=1 SV=2	175.693	336.52	927.533	825.44	1129.04	923.654	54.4802	0	0	14.2364	26.2841	569.85	990.274	1120.15	923.654	14.8498	0	0	x	x	x	x	x	x	x	x
Q8NHY3	Q8NHY3	GAS2L2	5	3	26.0446	0.00871099	0.00583416	51.3871	0.913003	S-C1-0H-12092022	S-C1-6H-12092022	GAS2-like protein 2 OS=Homo sapiens OX=9606 GN=GAS2L2 PE=1 SV=1	374.204	758.518	1782.96	1271.91	1307.69	1564.09	80.6368	0	0	30.3217	59.2445	1095.4	1525.9	1297.4	1564.09	21.9794	0	0	x	x	x	x	x	x	x	x
P48751	P48751	SLC4A3	4	1	24.148	0.00882227	0.00586198	93.3458	0.911582	S-C1-0H-12092022	S-C1-6H-12092022	Anion exchange protein 3 OS=Homo sapiens OX=9606 GN=SLC4A3 PE=1 SV=2	32.3858	357.757	687.288	673.524	177.46	652.928	16.1112	0	0	2.62422	27.9429	422.25	808.021	176.064	652.928	4.39146	0	0	x	x	x	x	x	x	x	x
P62805	P62805	H4-16	4	3	36.9099	0.00891691	0.0058784	6.01977	0.910376	S-C1-0H-12092022	S-C1-6H-12092022	Histone H4 OS=Homo sapiens OX=9606 GN=H4C1 PE=1 SV=2	3063.08	4783.01	5787.53	4544.12	6325.17	5362.78	1932.64	308.039	455.781	248.202	373.581	3555.69	5451.54	6275.41	5362.78	526.784	80.4762	133.06	x	x	x	x	x	x	x	x
Q15369	Q15369	ELOC	3	1	17.6357	0.00922685	0.006012	182.692	0.906441	S-C1-0H-12092022	S-C1-Ctrl-12092022	Elongin-C OS=Homo sapiens OX=9606 GN=ELOC PE=1 SV=1	0	0	6.69614	431.769	510.697	280.868	27.8228	16.6552	0	0	0	4.11392	517.99	506.679	280.868	7.58374	4.35121	0	x	x	x	x	x	x	x	x
P46777	P46777	RPL5	14	8	109.53	0.00971551	0.00625763	4.62675	0.900288	S-C1-0H-12092022	S-C1-6H-12092022	60S ribosomal protein L5 OS=Homo sapiens OX=9606 GN=RPL5 PE=1 SV=3	2493.76	5803.81	7087.06	6715.76	8676.22	7341.98	2612.66	1232.06	1068.87	202.07	453.31	4354.09	8056.85	8607.96	7341.98	712.139	321.878	312.046	x	x	x	x	x	x	x	x
Q9UNZ2	Q9UNZ2	NSFL1C	8	5	51.7922	0.0097977	0.00628648	64.557	0.89926	S-C1-0H-12092022	S-C1-6H-12092022	NSFL1 cofactor p47 OS=Homo sapiens OX=9606 GN=NSFL1C PE=1 SV=2	91.342	410.162	1709.75	869.437	658.017	1090.86	40.5582	0	0	7.40145	32.036	1050.42	1043.06	652.839	1090.86	11.055	0	0	x		x		x	x	x	x
P50990	P50990	CCT8	21	10	161.539	0.0102095	0.00644332	14.9955	0.894136	S-C1-0H-12092022	S-C1-6H-12092022	T-complex protein 1 subunit theta OS=Homo sapiens OX=9606 GN=CCT8 PE=1 SV=4	1240.35	5378.21	9047.73	7239.68	9065.09	7840.15	1170.6	282.092	157.451	100.505	420.069	5558.67	8685.39	8993.77	7840.15	319.074	73.6973	45.9662	x	x	x	x	x	x	x	x
A6NMX2	A6NMX2	EIF4E1B	2	1	9.8754	0.0102465	0.00644332	Infinity	0.893678	S-C1-0H-12092022	S-C1-6H-12092022	Eukaryotic translation initiation factor 4E type 1B OS=Homo sapiens OX=9606 GN=EIF4E1B PE=1 SV=3	0	0	203.366	869.657	632.784	894.51	0	0	0	0	0	124.942	1043.32	627.805	894.51	0	0	0	x	x	x	x	x	x	x	x
P31937	P31937	HIBADH	5	3	29.5829	0.0104447	0.00644332	7.92307	0.891233	S-C1-0H-12092022	S-C1-Ctrl-12092022	3-hydroxyisobutyrate dehydrogenase_ mitochondrial OS=Homo sapiens OX=9606 GN=HIBADH PE=1 SV=2	45.0133	41.0751	463.622	1324.34	1622.29	1408.76	1649.09	1047.49	1089.89	3.64743	3.2082	284.836	1588.81	1609.53	1408.76	449.495	273.66	318.182	x	x	x	x	x	x	x	x
P62873	P62873	GNB1	8	1	65.2814	0.0105153	0.00644332	55.5668	0.890364	S-C1-0H-12092022	S-C1-6H-12092022	Guanine nucleotide-binding protein G(I)/G(S)/G(T) subunit beta-1 OS=Homo sapiens OX=9606 GN=GNB1 PE=1 SV=3	1740.6	1308.98	6515.08	3635.04	3336.23	3962.82	196.774	0	0	141.041	102.239	4002.68	4360.93	3309.98	3962.82	53.6351	0	0	x	x	x	x	x	x	x	x
P07197	P07197	NEFM	12	3	82.6874	0.0108247	0.00648198	32.9146	0.886578	S-C1-0H-12092022	S-C1-6H-12092022	Neurofilament medium polypeptide OS=Homo sapiens OX=9606 GN=NEFM PE=1 SV=3	115.513	279.729	791.825	451.907	418.169	520.22	42.2395	0	0	9.36001	21.8484	486.475	542.15	414.879	520.22	11.5133	0	0	x		x		x	x	x	x
Q96GM5	Q96GM5	SMARCD1	1	1	5.4413	0.010835	0.00648198	Infinity	0.886452	S-C1-0H-12092022	S-C1-6H-12092022	SWI/SNF-related matrix-associated actin-dependent regulator of chromatin subfamily D member 1 OS=Homo sapiens OX=9606 GN=SMARCD1 PE=1 SV=2	0	0	86.8404	406.68	429.277	142.093	0	0	0	0	0	53.3523	487.891	425.9	142.093	0	0	0	x	x	x	x	x	x	x	x
O15371	O15371	EIF3D	7	5	45.361	0.0110043	0.00651373	4.68265	0.884392	S-C1-0H-12092022	S-C1-6H-12092022	Eukaryotic translation initiation factor 3 subunit D OS=Homo sapiens OX=9606 GN=EIF3D PE=1 SV=1	1199.17	2621.14	3232.66	3135.19	2505.07	3160.86	1117.17	419.267	343.076	97.169	204.726	1986.05	3761.27	2485.36	3160.86	304.511	109.535	100.158	x	x	x	x	x	x	x	x
P09874	P09874	PARP1	37	15	293.768	0.0113527	0.00667297	25.4	0.880183	S-C1-0H-12092022	S-C1-6H-12092022	Poly [ADP-ribose] polymerase 1 OS=Homo sapiens OX=9606 GN=PARP1 PE=1 SV=4	493.961	3314.5	6860.23	5462.27	6277.14	5941.91	459.579	179.703	56.8338	40.0257	258.881	4214.73	6553.05	6227.76	5941.91	125.268	46.948	16.592	x	x	x	x	x	x	x	x
Q9H0I2	Q9H0I2	ENKD1	3	1	21.7653	0.0115291	0.0066958	12.7157	0.878068	S-C1-0H-12092022	S-C1-6H-12092022	Enkurin domain-containing protein 1 OS=Homo sapiens OX=9606 GN=ENKD1 PE=1 SV=1	21789.1	18459.7	23167.9	21272	19640.4	23502.2	4611.2	361.204	93.338	1765.57	1441.81	14233.7	25519.9	19485.8	23502.2	1256.89	94.3657	27.2491	x		x		x	x	x	x
P09429	P09429	HMGB1	20	6	181.572	0.0115509	0.0066958	12.7308	0.877807	S-C1-0H-12092022	S-C1-6H-12092022	High mobility group protein B1 OS=Homo sapiens OX=9606 GN=HMGB1 PE=1 SV=3	718.968	3306.72	4787.37	4760.87	8958.89	7023.89	830.353	567.38	231.674	58.2581	258.274	2941.23	5711.58	8888.41	7023.89	226.331	148.23	67.6348	x	x	x	x	x	x	x	x
Q6FI81	Q6FI81	CIAPIN1	10	8	66.109	0.0116449	0.00670404	157.52	0.876684	S-C1-0H-12092022	S-C1-6H-12092022	Anamorsin OS=Homo sapiens OX=9606 GN=CIAPIN1 PE=1 SV=2	73.4978	1238.55	4794.62	2745.44	2222.46	3147.99	46.0415	5.4813	0	5.95554	96.7376	2945.67	3293.68	2204.97	3147.99	12.5496	1.43201	0	x		x		x	x	x	x
Q9BRX5	Q9BRX5	GINS3	4	1	26.6336	0.012254	0.00694728	85.5672	0.869478	S-C1-0H-12092022	S-C1-6H-12092022	DNA replication complex GINS protein PSF3 OS=Homo sapiens OX=9606 GN=GINS3 PE=1 SV=1	59.0103	1307.69	2088.01	1396.65	776.981	1554.38	43.5682	0	0	4.78161	102.138	1282.81	1675.55	770.868	1554.38	11.8755	0	0	x		x		x	x	x	x
Q9BQ04	Q9BQ04	RBM4B	1	1	5.2836	0.0124393	0.00694728	Infinity	0.86731	S-C1-0H-12092022	S-C1-6H-12092022	RNA-binding protein 4B OS=Homo sapiens OX=9606 GN=RBM4B PE=1 SV=1	0	0	535.312	1745.52	4228.09	1160.49	0	0	0	0	0	328.881	2094.09	4194.82	1160.49	0	0	0	x	x	x	x	x	x	x	x
Q06830	Q06830	PRDX1	13	7	124.42	0.0125592	0.00695957	8.20702	0.865912	S-C1-0H-12092022	S-C1-6H-12092022	Peroxiredoxin-1 OS=Homo sapiens OX=9606 GN=PRDX1 PE=1 SV=1	6197.55	31513.5	32811.2	27490.6	24192.9	31124.6	5923.57	2233.11	1933.22	502.188	2461.38	20158.3	32980.2	24002.5	31124.6	1614.6	583.406	564.384	x	x	x	x	x	x	x	x
P28482	P28482	MAPK1	3	2	17.1206	0.0128024	0.00695957	24.2948	0.863094	S-C1-0H-12092022	S-C1-Ctrl-12092022	Mitogen-activated protein kinase 1 OS=Homo sapiens OX=9606 GN=MAPK1 PE=1 SV=3	0	0	64.7071	576.395	554.772	440.88	633.191	288.314	268.775	0	0	39.7542	691.497	550.407	440.88	172.59	75.3228	78.4661	x	x	x	x	x	x	x	x
O95881	O95881	TXNDC12	5	5	55.1958	0.0128285	0.00695957	4.91837	0.862793	S-C1-0H-12092022	S-C1-Ctrl-12092022	Thioredoxin domain-containing protein 12 OS=Homo sapiens OX=9606 GN=TXNDC12 PE=1 SV=1	466.013	658.891	1547.72	4204.05	5204.95	3735.97	4364.71	1588.77	1950.35	37.7611	51.4632	950.877	5043.56	5164	3735.97	1189.7	415.072	569.384	x		x		x	x	x	x
A6NIE6	A6NIE6	RRN3P2	4	1	19.0919	0.0128812	0.00695957	Infinity	0.862186	S-C1-0H-12092022	S-C1-6H-12092022	Putative RRN3-like protein RRN3P2 OS=Homo sapiens OX=9606 GN=RRN3P2 PE=5 SV=3	0	0	231.139	745.729	1186.99	399.082	0	0	0	0	0	142.006	894.646	1177.65	399.082	0	0	0	x	x	x	x	x	x	x	x
P00167	P00167	CYB5A	3	1	19.3348	0.0128881	0.00695957	55.3398	0.862106	S-C1-0H-12092022	S-C1-6H-12092022	Cytochrome b5 OS=Homo sapiens OX=9606 GN=CYB5A PE=1 SV=2	973.031	154.211	1490.79	1753.33	1798.27	2164.76	103.296	0	0	78.8448	12.0447	915.9	2103.46	1784.12	2164.76	28.1556	0	0	x	x	x	x	x	x	x	x
P13591	P13591	NCAM1	12	5	79.983	0.0130325	0.00695957	38.0805	0.860446	S-C1-0H-12092022	S-C1-6H-12092022	Neural cell adhesion molecule 1 OS=Homo sapiens OX=9606 GN=NCAM1 PE=1 SV=3	1455.76	1422.79	3064.07	2764.75	2856.89	3022.26	220.567	6.42296	0	117.96	111.128	1882.48	3316.85	2834.41	3022.26	60.1205	1.67802	0	x	x	x	x	x	x	x	x
P21796	P21796	VDAC1	9	4	63.8805	0.0132065	0.00695957	2.61302	0.858454	S-C1-0H-12092022	S-C1-Ctrl-12092022	Voltage-dependent anion-selective channel protein 1 OS=Homo sapiens OX=9606 GN=VDAC1 PE=1 SV=2	2415.12	1993.29	4481.36	7219.88	9661.46	6347.79	4746.8	5609.85	4582.52	195.698	155.687	2753.22	8661.64	9585.45	6347.79	1293.85	1465.59	1337.82	x	x	x	x	x	x	x	x
O00505	O00505	KPNA3	3	2	17.6003	0.0133709	0.0069745	32.7658	0.856581	S-C1-0H-12092022	S-C1-Ctrl-12092022	Importin subunit alpha-4 OS=Homo sapiens OX=9606 GN=KPNA3 PE=1 SV=2	0	0	80.7263	776.356	1280.37	588.34	1468.6	328.73	337.486	0	0	49.5959	931.389	1270.29	588.34	400.301	85.8816	98.5256	x	x	x	x	x	x	x	x
O43615	O43615	TIMM44	2	2	15.9915	0.0134008	0.0069745	38.7647	0.856242	S-C1-0H-12092022	S-C1-6H-12092022	Mitochondrial import inner membrane translocase subunit TIM44 OS=Homo sapiens OX=9606 GN=TIMM44 PE=1 SV=2	80.8228	224.783	1274.98	1246.23	1094.54	1535.39	77.4548	19.37	3.16715	6.54908	17.5568	783.31	1495.09	1085.93	1535.39	21.112	5.06047	0.924616	x		x		x	x	x	x
Q9H094	Q9H094	NBPF3	3	1	16.4536	0.0138563	0.00712337	38.2296	0.851105	S-C1-0H-12092022	S-C1-Ctrl-12092022	Neuroblastoma breakpoint family member 3 OS=Homo sapiens OX=9606 GN=NBPF3 PE=2 SV=1	0	0	65.2824	973.295	840.094	682.329	643.564	430.131	90.4985	0	0	40.1076	1167.66	833.484	682.329	175.418	112.373	26.4201	x	x	x	x	x	x	x	x
P51571	P51571	SSR4	2	1	12.1981	0.0142559	0.00726214	Infinity	0.846656	S-C1-0H-12092022	S-C1-6H-12092022	Translocon-associated protein subunit delta OS=Homo sapiens OX=9606 GN=SSR4 PE=1 SV=1	0	0	100.584	259.824	174.496	236.243	0	0	0	0	0	61.7959	311.709	173.123	236.243	0	0	0	x	x	x	x	x	x	x	x
Q04726	Q04726	TLE3	2	2	11.6559	0.0147385	0.00744035	8.59565	0.841351	S-C1-0H-12092022	S-C1-6H-12092022	Transducin-like enhancer protein 3 OS=Homo sapiens OX=9606 GN=TLE3 PE=1 SV=2	95.9304	323.108	619.515	352.086	193.053	564.854	47.4676	29.7335	51.933	7.77324	25.2366	380.612	422.395	191.534	564.854	12.9384	7.76797	15.1613	x		x		x	x	x	x
Q9UJU6	Q9UJU6	DBNL	10	6	65.7498	0.0148357	0.00746699	37.5824	0.840292	S-C1-0H-12092022	S-C1-6H-12092022	Drebrin-like protein OS=Homo sapiens OX=9606 GN=DBNL PE=1 SV=1	346.805	4662.78	6587.92	4004.64	3122.39	5407.8	272.836	51.3261	9.36754	28.1017	364.19	4047.43	4804.34	3097.82	5407.8	74.3676	13.4091	2.73476	x	x	x	x	x	x	x	x
P55327	P55327	TPD52	2	1	20.7352	0.0149173	0.00748567	Infinity	0.839405	S-C1-0H-12092022	S-C1-6H-12092022	Tumor protein D52 OS=Homo sapiens OX=9606 GN=TPD52 PE=1 SV=2	0	69.5649	765.356	978.535	921.317	943.697	0	0	0	0	5.43341	470.213	1173.94	914.068	943.697	0	0	0	x	x	x	x	x	x	x	x
Q15370	Q15370	ELOB	2	2	20.3994	0.0152372	0.00757833	34.0581	0.835949	S-C1-0H-12092022	S-C1-6H-12092022	Elongin-B OS=Homo sapiens OX=9606 GN=ELOB PE=1 SV=1	1131.05	1570.39	2750.06	2102.6	2601.88	2561.21	202.678	0	10.6541	91.6488	122.657	1689.56	2522.47	2581.41	2561.21	55.2445	0	3.11035	x	x	x	x	x	x	x	x
Q16891	Q16891	IMMT	18	14	116.462	0.0154992	0.00761846	71.9256	0.833143	S-C1-0H-12092022	S-C1-6H-12092022	MICOS complex subunit MIC60 OS=Homo sapiens OX=9606 GN=IMMT PE=1 SV=1	363.437	2395.18	8034.12	4547.15	3533.36	5900.43	186.161	0	8.21981	29.4494	187.077	4935.93	5455.18	3505.57	5900.43	50.7423	0	2.39969	x	x	x	x	x	x	x	x
Q12907	Q12907	LMAN2	4	2	20.3795	0.0160936	0.007817	28.8344	0.826856	S-C1-0H-12092022	S-C1-6H-12092022	Vesicular integral-membrane protein VIP36 OS=Homo sapiens OX=9606 GN=LMAN2 PE=1 SV=1	234.642	745.935	1641.28	1033.64	942.363	1248.89	111.842	0	0	19.0131	58.2618	1008.36	1240.06	934.948	1248.89	30.4851	0	0	x	x	x	x	x	x	x	x
P84085	P84085	ARF5	5	1	30.4438	0.0161777	0.007817	6.76236	0.825976	S-C1-0H-12092022	S-C1-Ctrl-12092022	ADP-ribosylation factor 5 OS=Homo sapiens OX=9606 GN=ARF5 PE=1 SV=2	12.3539	34.5925	15.0707	168.759	196.18	54.4431	187.614	170.146	58.862	1.00104	2.70187	9.25902	202.459	194.637	54.4431	51.1385	44.4513	17.1841	x	x	x	x	x	x	x	x
Q9UQ80	Q9UQ80	PA2G4	12	6	87.0866	0.0163467	0.00782333	34.6438	0.824214	S-C1-0H-12092022	S-C1-6H-12092022	Proliferation-associated protein 2G4 OS=Homo sapiens OX=9606 GN=PA2G4 PE=1 SV=3	555.938	2284.49	3118.07	2218.25	2537.51	2925.59	215.934	0	5.78971	45.0477	178.432	1915.65	2661.21	2517.55	2925.59	58.8576	0	1.69025	x	x	x	x	x	x	x	x
P51148	P51148	RAB5C	4	2	25.2662	0.0164878	0.00782967	11	0.822749	S-C1-0H-12092022	S-C1-6H-12092022	Ras-related protein Rab-5C OS=Homo sapiens OX=9606 GN=RAB5C PE=1 SV=2	176.19	478.863	1821.75	1958.07	1823.48	1769.26	104.368	227.981	172.269	14.2767	37.4019	1119.23	2349.08	1809.14	1769.26	28.4478	59.5607	50.292	x		x		x	x	x	x
Q9UHB6	Q9UHB6	LIMA1	23	14	136.206	0.0167341	0.00785321	48.1327	0.820207	S-C1-0H-12092022	S-C1-6H-12092022	LIM domain and actin-binding protein 1 OS=Homo sapiens OX=9606 GN=LIMA1 PE=1 SV=1	407.545	2174.77	6770.32	3726.55	3528.65	4340.18	240.904	0	0	33.0234	169.862	4159.49	4470.72	3500.89	4340.18	65.6639	0	0	x		x		x	x	x	x
Q3MIP1	Q3MIP1	ITPRIPL2	3	1	14.9183	0.0168322	0.00785321	32.8547	0.819199	S-C1-0H-12092022	S-C1-Ctrl-12092022	Inositol 1_4_5-trisphosphate receptor-interacting protein-like 2 OS=Homo sapiens OX=9606 GN=ITPRIPL2 PE=1 SV=1	0	0	19.5773	415.847	188.476	38.8825	79.1951	75.6745	302.262	0	0	12.0277	498.888	186.993	38.8825	21.5864	19.7702	88.2424	x	x	x	x	x	x	x	x
Q13630	Q13630	GFUS	3	1	16.8124	0.0169968	0.00785321	Infinity	0.817515	S-C1-0H-12092022	S-C1-6H-12092022	GDP-L-fucose synthase OS=Homo sapiens OX=9606 GN=GFUS PE=1 SV=1	0	85.2648	1598.94	1644.69	1288.45	1606.97	0	0	0	0	6.65967	982.34	1973.12	1278.32	1606.97	0	0	0	x		x		x	x	x	x
P38117	P38117	ETFB	3	1	18.9978	0.0170881	0.00785321	Infinity	0.816585	S-C1-0H-12092022	S-C1-6H-12092022	Electron transfer flavoprotein subunit beta OS=Homo sapiens OX=9606 GN=ETFB PE=1 SV=3	0	180.866	1405.97	1950.68	1269.5	1627.85	0	0	0	0	14.1267	863.79	2340.22	1259.52	1627.85	0	0	0	x		x		x	x	x	x
Q9HC07	Q9HC07	TMEM165	2	1	12.4504	0.0175265	0.00798306	Infinity	0.812153	S-C1-0H-12092022	S-C1-6H-12092022	Transmembrane protein 165 OS=Homo sapiens OX=9606 GN=TMEM165 PE=1 SV=1	0	130.068	1352.62	1666.01	1127.49	1296.48	0	0	0	0	10.1591	831.01	1998.7	1118.62	1296.48	0	0	0	x		x		x	x	x	x
Q86UP2	Q86UP2	KTN1	41	21	257.939	0.0178607	0.00804961	5.57626	0.808812	S-C1-0H-12092022	S-C1-6H-12092022	Kinectin OS=Homo sapiens OX=9606 GN=KTN1 PE=1 SV=1	955.694	2299.84	5350.23	4222.34	3709.51	3916.31	626.513	981.869	516.365	77.4399	179.631	3287.03	5065.51	3680.33	3916.31	170.77	256.516	150.748	x		x		x	x	x	x
Q13395	Q13395	TARBP1	4	1	29.7413	0.017986	0.00808441	Infinity	0.807568	S-C1-0H-12092022	S-C1-6H-12092022	Probable methyltransferase TARBP1 OS=Homo sapiens OX=9606 GN=TARBP1 PE=1 SV=1	0	0	539.837	761.002	1691.74	932.718	0	0	0	0	0	331.66	912.969	1678.43	932.718	0	0	0	x		x		x	x	x	x
Q9NX63	Q9NX63	CHCHD3	4	3	34.0536	0.0183533	0.00816219	58.2227	0.803949	S-C1-0H-12092022	S-C1-6H-12092022	MICOS complex subunit MIC19 OS=Homo sapiens OX=9606 GN=CHCHD3 PE=1 SV=1	187.139	2494.67	4613.89	2749.16	1930.56	3047.1	123.836	8.87517	0	15.1639	194.848	2834.64	3298.15	1915.37	3047.1	33.7544	2.31866	0	x		x		x	x	x	x
A5A3E0	A5A3E0	POTEF	32	1	284.209	0.01861	0.00819562	9.67065	0.801442	S-C1-0H-12092022	S-C1-6H-12092022	POTE ankyrin domain family member F OS=Homo sapiens OX=9606 GN=POTEF PE=1 SV=2	604.407	2863.64	5218.33	2779.63	2495.26	3891.26	614.436	201.325	132.07	48.9752	223.667	3205.99	3334.7	2475.62	3891.26	167.478	52.5967	38.5566	x	x	x	x	x	x	x	x
P05026	P05026	ATP1B1	4	2	31.0761	0.0187115	0.00819562	39.834	0.800456	S-C1-0H-12092022	S-C1-6H-12092022	Sodium/potassium-transporting ATPase subunit beta-1 OS=Homo sapiens OX=9606 GN=ATP1B1 PE=1 SV=1	246.794	595.142	2092.97	1355.34	1427.99	1234.15	0	84.378	16.4776	19.9978	46.484	1285.86	1626	1416.75	1234.15	0	22.044	4.81046	x	x	x	x	x	x	x	x
P50570	P50570	DNM2	1	1	6.0334	0.0187287	0.00819562	29.3895	0.800289	S-C1-0H-12092022	S-C1-6H-12092022	Dynamin-2 OS=Homo sapiens OX=9606 GN=DNM2 PE=1 SV=2	416.764	987.619	2982.51	1566.31	1865.24	2406.58	198.647	0	0	33.7704	77.1386	1832.37	1879.09	1850.56	2406.58	54.1456	0	0	x	x	x	x	x	x	x	x
Q9UMS6	Q9UMS6	SYNPO2	18	7	104.975	0.018748	0.00819562	72.081	0.800102	S-C1-0H-12092022	S-C1-6H-12092022	Synaptopodin-2 OS=Homo sapiens OX=9606 GN=SYNPO2 PE=1 SV=2	872.676	4099.81	12934.5	5111.49	5504.3	8842.89	235.698	34.2579	0	70.713	320.219	7946.62	6132.22	5460.99	8842.89	64.2447	8.94998	0	x		x		x	x	x	x
Q8IZQ5	Q8IZQ5	SELENOH	1	1	6.137	0.0189318	0.00821306	Infinity	0.798326	S-C1-0H-12092022	S-C1-6H-12092022	Selenoprotein H OS=Homo sapiens OX=9606 GN=SELENOH PE=1 SV=2	0	411.994	3411.08	2623.93	4743.37	2968.99	0	0	0	0	32.1791	2095.67	3147.91	4706.05	2968.99	0	0	0	x	x	x	x	x	x	x	x
O75915	O75915	ARL6IP5	3	1	19.9109	0.0189904	0.00821306	21.9905	0.797762	S-C1-0H-12092022	S-C1-Ctrl-12092022	PRA1 family protein 3 OS=Homo sapiens OX=9606 GN=ARL6IP5 PE=1 SV=1	0	0	190.501	1334.85	1593.63	1260.71	1040.4	932.366	602.081	0	0	117.038	1601.41	1581.1	1260.71	283.583	243.583	175.771	x	x	x	x	x	x	x	x
Q9Y3Y2	Q9Y3Y2	CHTOP	2	2	12.0756	0.0194176	0.00826742	Infinity	0.793678	S-C1-0H-12092022	S-C1-6H-12092022	Chromatin target of PRMT1 protein OS=Homo sapiens OX=9606 GN=CHTOP PE=1 SV=2	0	96.8673	637.009	440.046	493.359	919.697	0	0	0	0	7.56589	391.36	527.92	489.477	919.697	0	0	0	x	x	x	x	x	x	x	x
O95626	O95626	ANP32D	2	1	13.2585	0.0194467	0.00826742	50.4793	0.793402	S-C1-0H-12092022	S-C1-6H-12092022	Acidic leucine-rich nuclear phosphoprotein 32 family member D OS=Homo sapiens OX=9606 GN=ANP32D PE=2 SV=2	233.668	247.173	2619.25	2841.11	3407.23	3143.32	186.05	0	0	18.9341	19.3056	1609.19	3408.45	3380.42	3143.32	50.712	0	0	x	x	x	x	x	x	x	x
P56470	P56470	LGALS4	2	1	11.4563	0.0194751	0.00826742	23.8907	0.793132	S-C1-0H-12092022	S-C1-Ctrl-12092022	Galectin-4 OS=Homo sapiens OX=9606 GN=LGALS4 PE=1 SV=1	0	0	59.9822	644.993	482.637	305.389	307.761	74.4518	126.691	0	0	36.8513	773.794	478.839	305.389	83.8872	19.4507	36.9862	x	x	x	x	x	x	x	x
Q13442	Q13442	PDAP1	6	3	60.4317	0.019573	0.00828803	49.0783	0.792205	S-C1-0H-12092022	S-C1-6H-12092022	28 kDa heat- and acid-stable phosphoprotein OS=Homo sapiens OX=9606 GN=PDAP1 PE=1 SV=1	468.949	2386.49	5481.57	2876.24	2737.98	3224.66	155.576	24.5214	0	37.999	186.398	3367.72	3450.6	2716.44	3224.66	42.4057	6.4063	0	x	x	x	x	x	x	x	x
P11137	P11137	MAP2	15	7	77.76	0.0196453	0.00829776	33.1064	0.791522	S-C1-0H-12092022	S-C1-6H-12092022	Microtubule-associated protein 2 OS=Homo sapiens OX=9606 GN=MAP2 PE=1 SV=4	103.878	1017.03	2077.38	939.132	1039.63	1288.43	98.6876	0	0	8.41727	79.4359	1276.29	1126.67	1031.45	1288.43	26.8995	0	0	x	x	x	x	x	x	x	x
O60762	O60762	DPM1	1	1	5.3016	0.0197787	0.00831854	Infinity	0.790265	S-C1-0H-12092022	S-C1-6H-12092022	Dolichol-phosphate mannosyltransferase subunit 1 OS=Homo sapiens OX=9606 GN=DPM1 PE=1 SV=1	0	432.713	2510.57	2029.95	3038.71	2298.21	0	0	0	0	33.7973	1542.42	2435.31	3014.8	2298.21	0	0	0	x		x		x	x	x	x
Q14582	Q14582	MXD4	2	2	9.8907	0.0197935	0.00831854	4.3315	0.790126	S-C1-0H-12092022	S-C1-Ctrl-12092022	Max dimerization protein 4 OS=Homo sapiens OX=9606 GN=MXD4 PE=1 SV=2	115.566	126.058	466.256	1068.83	903.696	1093.65	689.774	619.588	318.784	9.36429	9.84584	286.455	1282.27	896.586	1093.65	188.013	161.869	93.0657	x		x		x	x	x	x
Q15036	Q15036	SNX17	2	1	9.8452	0.0198994	0.0083422	Infinity	0.789132	S-C1-0H-12092022	S-C1-6H-12092022	Sorting nexin-17 OS=Homo sapiens OX=9606 GN=SNX17 PE=1 SV=1	0	373.337	1733.17	1922.97	2779.25	1110.25	0	0	0	0	29.1597	1064.81	2306.97	2757.39	1110.25	0	0	0	x		x		x	x	x	x
P32119	P32119	PRDX2	11	5	101.928	0.0203514	0.00846876	6.69707	0.784926	S-C1-0H-12092022	S-C1-6H-12092022	Peroxiredoxin-2 OS=Homo sapiens OX=9606 GN=PRDX2 PE=1 SV=5	3554.01	7819.04	15665.5	12747	11047.5	14775.8	3929.6	1236.1	593.567	287.982	610.711	9624.46	15292.4	10960.5	14775.8	1071.1	322.935	173.286	x	x	x	x	x	x	x	x
P19338	P19338	NCL	27	15	231.238	0.0204614	0.00846876	5.21444	0.78391	S-C1-0H-12092022	S-C1-6H-12092022	Nucleolin OS=Homo sapiens OX=9606 GN=NCL PE=1 SV=3	10023.6	15498	20294.6	15413	15404.5	16681.2	5001.35	3506.4	601.322	812.214	1210.48	12468.4	18490.9	15283.3	16681.2	1363.23	916.058	175.55	x	x	x	x	x	x	x	x
Q9P2X0	Q9P2X0	DPM3	2	2	11.5703	0.0204938	0.00846876	38.7134	0.783611	S-C1-0H-12092022	S-C1-6H-12092022	Dolichol-phosphate mannosyltransferase subunit 3 OS=Homo sapiens OX=9606 GN=DPM3 PE=1 SV=2	76.2993	211.538	1543.51	914.051	993.568	1312.83	83.1869	0	0	6.18254	16.5223	948.291	1096.58	985.751	1312.83	22.6745	0	0	x		x		x	x	x	x
Q9BT78	Q9BT78	COPS4	4	1	22.0898	0.0205036	0.00846876	47.1095	0.783521	S-C1-0H-12092022	S-C1-6H-12092022	COP9 signalosome complex subunit 4 OS=Homo sapiens OX=9606 GN=COPS4 PE=1 SV=1	90.1419	795.668	2401.86	1934.4	1940.23	2443.67	134.119	0	0	7.30421	62.1462	1475.63	2320.69	1924.96	2443.67	36.5573	0	0	x	x	x	x	x	x	x	x
Q6ZNB6	Q6ZNB6	NFXL1	4	1	27.4051	0.0208468	0.0085025	Infinity	0.780377	S-C1-0H-12092022	S-C1-6H-12092022	NF-X1-type zinc finger protein NFXL1 OS=Homo sapiens OX=9606 GN=NFXL1 PE=1 SV=2	0	0	48.0472	267.542	40.9316	57.2282	0	0	0	0	0	29.5189	320.969	40.6095	57.2282	0	0	0	x	x	x	x	x	x	x	x
P18095	P18095	gag	1	1	5.2884	0.0209585	0.0085025	33775.7	0.77936	S-C1-0H-12092022	S-C1-6H-12092022	Gag polyprotein OS=Human immunodeficiency virus type 2 subtype A (isolate BEN) OX=11714 GN=gag PE=1 SV=3	0	0	544.456	1048.8	649.878	858.626	0	0	0.0757143	0	0	334.499	1258.24	644.765	858.626	0	0	0.022104	x	x	x	x	x	x	x	x
Q9BVK6	Q9BVK6	TMED9	5	1	31.4828	0.0211464	0.0085025	Infinity	0.777657	S-C1-0H-12092022	S-C1-6H-12092022	Transmembrane emp24 domain-containing protein 9 OS=Homo sapiens OX=9606 GN=TMED9 PE=1 SV=2	0	135.877	2266.22	1329.48	1196.85	1962.83	0	0	0	0	10.6128	1392.3	1594.97	1187.44	1962.83	0	0	0	x		x		x	x	x	x
O95630	O95630	STAMBP	3	1	15.2527	0.0211749	0.0085025	17.0507	0.7774	S-C1-0H-12092022	S-C1-Ctrl-12092022	STAM-binding protein OS=Homo sapiens OX=9606 GN=STAMBP PE=1 SV=1	0	0	136.838	687.883	843.36	801.947	479.855	458.428	468.396	0	0	84.0694	825.248	836.724	801.947	130.795	119.766	136.743	x	x	x	x	x	x	x	x
Q9Y3I0	Q9Y3I0	RTCB	10	7	79.0926	0.0211991	0.0085025	34.5973	0.777182	S-C1-0H-12092022	S-C1-6H-12092022	RNA-splicing ligase RtcB homolog OS=Homo sapiens OX=9606 GN=RTCB PE=1 SV=1	371.229	381.769	2649.97	2840.14	2370.98	2462.95	221.811	0	0	30.0807	29.8183	1628.07	3407.3	2352.32	2462.95	60.4596	0	0	x	x	x	x	x	x	x	x
P13987	P13987	CD59	4	3	34.0865	0.0214269	0.0085025	23.1913	0.775132	S-C1-0H-12092022	S-C1-6H-12092022	CD59 glycoprotein OS=Homo sapiens OX=9606 GN=CD59 PE=1 SV=1	684.479	2178.91	4492.45	2387.44	2108.88	2954.17	321.262	0	0	55.4634	170.185	2760.03	2864.19	2092.29	2954.17	87.5673	0	0	x	x	x	x	x	x	x	x
P30419	P30419	NMT1	1	1	5.9298	0.0214419	0.0085025	Infinity	0.774998	S-C1-0H-12092022	S-C1-6H-12092022	Glycylpeptide N-tetradecanoyltransferase 1 OS=Homo sapiens OX=9606 GN=NMT1 PE=1 SV=2	0	296.932	993.097	820.709	1122.33	885.51	0	0	0	0	23.192	610.131	984.599	1113.5	885.51	0	0	0	x	x	x	x	x	x	x	x
P28070	P28070	PSMB4	1	1	6.3151	0.0214813	0.0085025	Infinity	0.774645	S-C1-0H-12092022	S-C1-6H-12092022	Proteasome subunit beta type-4 OS=Homo sapiens OX=9606 GN=PSMB4 PE=1 SV=4	0	525.707	2895.18	1835.95	2423.78	3170.06	0	0	0	0	41.0607	1778.71	2202.57	2404.71	3170.06	0	0	0	x	x	x	x	x	x	x	x
Q9Y5M8	Q9Y5M8	SRPRB	6	3	35.567	0.0215994	0.0085025	Infinity	0.77359	S-C1-0H-12092022	S-C1-6H-12092022	Signal recognition particle receptor subunit beta OS=Homo sapiens OX=9606 GN=SRPRB PE=1 SV=3	0	242.107	778.906	692.376	709.842	759.901	0	0	0	0	18.9099	478.538	830.638	704.257	759.901	0	0	0	x		x		x	x	x	x
Q86TI0	Q86TI0	TBC1D1	8	1	37.9819	0.0216849	0.0085025	Infinity	0.772828	S-C1-0H-12092022	S-C1-6H-12092022	TBC1 domain family member 1 OS=Homo sapiens OX=9606 GN=TBC1D1 PE=1 SV=2	0	257.231	2461.72	1736.55	1375.71	2021.86	0	0	0	0	20.0912	1512.41	2083.32	1364.88	2021.86	0	0	0	x		x		x	x	x	x
A0A1B0GVN3	A0A1B0GVN3	C2orf92	2	2	10.8659	0.0217044	0.0085025	3.59001	0.772654	S-C1-0H-12092022	S-C1-Ctrl-12092022	Uncharacterized protein C2orf92 OS=Homo sapiens OX=9606 GN=C2orf92 PE=3 SV=1	409.949	1027.47	920.232	3248.99	3292.11	1922.89	2974.38	1734.97	1248.81	33.2182	80.251	565.365	3897.79	3266.21	1922.89	810.734	453.267	364.577	x	x	x	x	x	x	x	x
Q52LJ0	Q52LJ0	FAM98B	6	5	35.4713	0.021902	0.0085025	2.40578	0.770901	S-C1-0H-12092022	S-C1-Ctrl-12092022	Protein FAM98B OS=Homo sapiens OX=9606 GN=FAM98B PE=1 SV=2	390.732	432.137	713.91	1226.33	1267.83	1203	706.966	738.78	348.228	31.661	33.7524	438.606	1471.22	1257.85	1203	192.699	193.008	101.662	x		x		x	x	x	x
P43307	P43307	SSR1	3	2	17.7985	0.0220059	0.00850423	24.663	0.769983	S-C1-0H-12092022	S-C1-Ctrl-12092022	Translocon-associated protein subunit alpha OS=Homo sapiens OX=9606 GN=SSR1 PE=1 SV=3	0	0	195.312	1645.02	1972.31	1199.65	2238.17	1665.42	258.383	0	0	119.994	1973.52	1956.8	1199.65	610.062	435.096	75.4323	x	x	x	x	x	x	x	x
P63220	P63220	RPS21	4	1	47.1802	0.0231555	0.00870218	30.2661	0.760005	S-C1-0H-12092022	S-C1-6H-12092022	40S ribosomal protein S21 OS=Homo sapiens OX=9606 GN=RPS21 PE=1 SV=1	649.889	3637.38	6806.58	4543.96	4958.46	5418.06	492.977	0	0	52.6606	284.1	4181.77	5451.36	4919.45	5418.06	134.372	0	0	x	x	x	x	x	x	x	x
Q14919	Q14919	DRAP1	3	2	16.4522	0.0231811	0.00870218	82.6788	0.759786	S-C1-0H-12092022	S-C1-Ctrl-12092022	Dr1-associated corepressor OS=Homo sapiens OX=9606 GN=DRAP1 PE=1 SV=3	0	0	7.85135	144.583	187.769	316.789	43.3496	0	0	0	0	4.82365	173.455	186.291	316.789	11.8159	0	0	x	x	x	x	x	x	x	x
Q08209	Q08209	PPP3CA	2	1	10.0261	0.0234188	0.00874857	Infinity	0.757764	S-C1-0H-12092022	S-C1-6H-12092022	Serine/threonine-protein phosphatase 2B catalytic subunit alpha isoform OS=Homo sapiens OX=9606 GN=PPP3CA PE=1 SV=1	0	992.769	3064.98	2535.36	3275.33	2118.45	0	0	0	0	77.5409	1883.04	3041.66	3249.56	2118.45	0	0	0	x		x		x	x	x	x
Q9UKX3	Q9UKX3	MYH13	10	2	61.0677	0.0237409	0.00877312	Infinity	0.755045	S-C1-0H-12092022	S-C1-6H-12092022	Myosin-13 OS=Homo sapiens OX=9606 GN=MYH13 PE=2 SV=2	0	0	311.588	1211.94	471.719	172.3	0	0	0	0	0	191.431	1453.96	468.007	172.3	0	0	0	x	x	x	x	x	x	x	x
P61916	P61916	NPC2	4	3	25.5101	0.0238763	0.00878983	43.8594	0.753909	S-C1-0H-12092022	S-C1-6H-12092022	NPC intracellular cholesterol transporter 2 OS=Homo sapiens OX=9606 GN=NPC2 PE=1 SV=1	148.083	1103.7	4056.65	2027.28	2121.9	2909.91	153.783	7.1648	0	11.9992	86.2056	2492.29	2432.11	2105.21	2909.91	41.9171	1.87183	0	x		x		x	x	x	x
Q00653	Q00653	NFKB2	4	1	23.4658	0.0238953	0.00878983	Infinity	0.753751	S-C1-0H-12092022	S-C1-6H-12092022	Nuclear factor NF-kappa-B p100 subunit OS=Homo sapiens OX=9606 GN=NFKB2 PE=1 SV=4	0	82.6153	334.255	184.918	240.426	303.964	0	0	0	0	6.45273	205.356	221.845	238.534	303.964	0	0	0	x		x		x	x	x	x
P52429	P52429	DGKE	2	1	13.0693	0.0239746	0.00879975	Infinity	0.753088	S-C1-0H-12092022	S-C1-6H-12092022	Diacylglycerol kinase epsilon OS=Homo sapiens OX=9606 GN=DGKE PE=1 SV=1	0	502.266	3514.64	2048.38	1978.05	2362.79	0	0	0	0	39.2299	2159.29	2457.43	1962.49	2362.79	0	0	0	x	x	x	x	x	x	x	x
O75884	O75884	RBBP9	3	1	11.2341	0.0242994	0.00884561	18.194	0.750387	S-C1-0H-12092022	S-C1-Ctrl-12092022	Serine hydrolase RBBP9 OS=Homo sapiens OX=9606 GN=RBBP9 PE=1 SV=2	0	0	94.3795	390.494	1035.16	291.482	289.049	187.494	438.938	0	0	57.9841	468.473	1027.02	291.482	78.7868	48.9834	128.143	x	x	x	x	x	x	x	x
Q7Z422	Q7Z422	SZRD1	2	2	10.1357	0.0245323	0.00888804	22.8679	0.748465	S-C1-0H-12092022	S-C1-6H-12092022	SUZ domain-containing protein 1 OS=Homo sapiens OX=9606 GN=SZRD1 PE=1 SV=1	1198.6	2229.73	4272.34	3229.01	3254.18	3371.24	420.89	0	10.0387	97.1229	174.154	2624.8	3873.82	3228.57	3371.24	114.723	0	2.93069	x	x	x	x	x	x	x	x
Q14344	Q14344	GNA13	4	1	23.578	0.0248536	0.00892633	Infinity	0.745835	S-C1-0H-12092022	S-C1-6H-12092022	Guanine nucleotide-binding protein subunit alpha-13 OS=Homo sapiens OX=9606 GN=GNA13 PE=1 SV=2	0	740.281	5819.26	3174.57	2701.86	3628.58	0	0	0	0	57.8202	3575.19	3808.51	2680.6	3628.58	0	0	0	x		x		x	x	x	x
P04439	P04439	HLA-A	3	1	14.9414	0.0249274	0.00892633	Infinity	0.745233	S-C1-0H-12092022	S-C1-6H-12092022	HLA class I histocompatibility antigen_ A alpha chain OS=Homo sapiens OX=9606 GN=HLA-A PE=1 SV=2	0	0	118.422	236.554	68.7992	191.283	0	0	0	0	0	72.7548	283.792	68.2579	191.283	0	0	0	x	x	x	x	x	x	x	x
A1L162	A1L162	ERICH2	2	1	10.8139	0.0250277	0.00892633	Infinity	0.744419	S-C1-0H-12092022	S-C1-6H-12092022	Glutamate-rich protein 2 OS=Homo sapiens OX=9606 GN=ERICH2 PE=1 SV=1	0	0	761.403	768.817	1032.2	817.934	0	0	0	0	0	467.785	922.344	1024.08	817.934	0	0	0	x	x	x	x	x	x	x	x
Q13948	Q13948	CUX1	2	1	9.8953	0.0251502	0.00892633	Infinity	0.743426	S-C1-0H-12092022	S-C1-6H-12092022	Protein CASP OS=Homo sapiens OX=9606 GN=CUX1 PE=1 SV=2	0	0	243.478	337.37	409.966	164.133	0	0	0	0	0	149.586	404.74	406.74	164.133	0	0	0	x	x	x	x	x	x	x	x
O75145	O75145	PPFIA3	6	5	36.3218	0.0251777	0.00892633	7.67534	0.743204	S-C1-0H-12092022	S-C1-Ctrl-12092022	Liprin-alpha-3 OS=Homo sapiens OX=9606 GN=PPFIA3 PE=1 SV=3	21.9715	29.8222	301.074	1033.43	1190.49	484.458	338.284	547.54	337.125	1.78035	2.32928	184.971	1239.8	1181.12	484.458	92.2069	143.047	98.4201	x		x		x	x	x	x
P39880	P39880	CUX1	4	2	27.0012	0.025181	0.00892633	Infinity	0.743177	S-C1-0H-12092022	S-C1-6H-12092022	Homeobox protein cut-like 1 OS=Homo sapiens OX=9606 GN=CUX1 PE=1 SV=3	0	52.0347	1545.85	758.359	531.204	765.137	0	0	0	0	4.06421	949.728	909.798	527.025	765.137	0	0	0	x		x		x	x	x	x
Q8N335	Q8N335	GPD1L	2	1	10.0151	0.0254103	0.00892758	30.3335	0.74133	S-C1-0H-12092022	S-C1-6H-12092022	Glycerol-3-phosphate dehydrogenase 1-like protein OS=Homo sapiens OX=9606 GN=GPD1L PE=1 SV=1	154.023	1633.68	3999.12	1959.53	1351.91	2593.9	194.681	0	0	12.4805	127.599	2456.95	2350.84	1341.27	2593.9	53.0646	0	0	x		x		x	x	x	x
P63208	P63208	SKP1	5	3	34.7954	0.0256105	0.00892758	69.937	0.739726	S-C1-0H-12092022	S-C1-6H-12092022	S-phase kinase-associated protein 1 OS=Homo sapiens OX=9606 GN=SKP1 PE=1 SV=2	13.066	144.427	660.325	974.676	851.101	920.427	28.6551	10.6118	0	1.05874	11.2806	405.685	1169.31	844.404	920.427	7.81058	2.77235	0	x		x		x	x	x	x
P83881;Q969Q0	P83881	RPL36A	1	1	6.8953	0.0256952	0.00892758	Infinity	0.73905	S-C1-0H-12092022	S-C1-6H-12092022	60S ribosomal protein L36a OS=Homo sapiens OX=9606 GN=RPL36A PE=1 SV=2	0	121.319	2238.43	975.243	645.745	1580.74	0	0	0	0	9.4757	1375.23	1169.99	640.664	1580.74	0	0	0	x	x	x	x	x	x	x	x
Q13951	Q13951	CBFB	1	1	5.5001	0.0257234	0.00892758	Infinity	0.738825	S-C1-0H-12092022	S-C1-6H-12092022	Core-binding factor subunit beta OS=Homo sapiens OX=9606 GN=CBFB PE=1 SV=2	0	0	399.839	430.923	398.875	463.293	0	0	0	0	0	245.65	516.975	395.737	463.293	0	0	0	x	x	x	x	x	x	x	x
Q8N4E4	Q8N4E4	PDCL2	1	1	5.7138	0.0257519	0.00892758	Infinity	0.738599	S-C1-0H-12092022	S-C1-6H-12092022	Phosducin-like protein 2 OS=Homo sapiens OX=9606 GN=PDCL2 PE=1 SV=2	0	0	230.431	176.909	396.765	237.421	0	0	0	0	0	141.57	212.237	393.643	237.421	0	0	0	x	x	x	x	x	x	x	x
Q9NV56	Q9NV56	MRGBP	2	1	21.7548	0.0258127	0.00892758	Infinity	0.738115	S-C1-0H-12092022	S-C1-6H-12092022	MRG/MORF4L-binding protein OS=Homo sapiens OX=9606 GN=MRGBP PE=1 SV=1	0	0	1460.9	1387.33	1989.65	1464.48	0	0	0	0	0	897.533	1664.37	1974	1464.48	0	0	0	x	x	x	x	x	x	x	x
Q13129	Q13129	RLF	10	4	55.2869	0.0258629	0.00892758	3.98772	0.737716	S-C1-0H-12092022	S-C1-6H-12092022	Zinc finger protein Rlf OS=Homo sapiens OX=9606 GN=RLF PE=1 SV=2	864.945	2085.78	3432.9	2354.79	1548.37	2681.6	851.283	444.805	355.171	70.0866	162.911	2109.07	2825.02	1536.19	2681.6	232.036	116.207	103.689	x		x		x	x	x	x
Q96B54	Q96B54	ZNF428	4	4	24.9716	0.0260227	0.00892774	24.1599	0.736451	S-C1-0H-12092022	S-C1-6H-12092022	Zinc finger protein 428 OS=Homo sapiens OX=9606 GN=ZNF428 PE=1 SV=2	120.065	349.086	1559.58	1011.16	749.78	1200.87	119.36	3.23228	0	9.72887	27.2656	958.16	1213.09	743.881	1200.87	32.5342	0.844442	0	x		x		x	x	x	x
Q9UHD8	Q9UHD8	SEPTIN9	24	17	142.898	0.026106	0.00893113	11.1702	0.735793	S-C1-0H-12092022	S-C1-6H-12092022	Septin-9 OS=Homo sapiens OX=9606 GN=SEPTIN9 PE=1 SV=2	1140.93	5736.09	9985.1	6192.18	4946.07	6598.15	1466.09	70.0593	51.6815	92.45	448.021	6134.56	7428.71	4907.15	6598.15	399.617	18.3032	15.0879	x		x		x	x	x	x
P50416	P50416	CPT1A	3	3	16.9061	0.0262109	0.00893757	40.9318	0.734968	S-C1-0H-12092022	S-C1-6H-12092022	Carnitine O-palmitoyltransferase 1_ liver isoform OS=Homo sapiens OX=9606 GN=CPT1A PE=1 SV=2	35.735	488.767	1737.68	1152.11	1136.07	1296.35	87.5733	0	0	2.89561	38.1755	1067.58	1382.17	1127.13	1296.35	23.8701	0	0	x	x	x	x	x	x	x	x
P42766	P42766	RPL35	5	3	36.7272	0.0265129	0.00896742	20.6764	0.732603	S-C1-0H-12092022	S-C1-6H-12092022	60S ribosomal protein L35 OS=Homo sapiens OX=9606 GN=RPL35 PE=1 SV=2	492.416	771.897	1273.92	1521.06	1170.67	1872.65	211.014	9.73929	0	39.9005	60.2896	782.662	1824.8	1161.46	1872.65	57.5165	2.54442	0	x	x	x	x	x	x	x	x
Q9BPU6	Q9BPU6	DPYSL5	12	9	78.5344	0.0267695	0.00898231	43.9413	0.730608	S-C1-0H-12092022	S-C1-6H-12092022	Dihydropyrimidinase-related protein 5 OS=Homo sapiens OX=9606 GN=DPYSL5 PE=1 SV=1	42.96	408.481	2153.47	1388.37	1393.51	1670.93	99.1437	2.1914	0	3.48105	31.9047	1323.03	1665.61	1382.55	1670.93	27.0238	0.57251	0	x	x	x	x	x	x	x	x
O00461	O00461	GOLIM4	3	1	15.4949	0.0268855	0.00900047	Infinity	0.72971	S-C1-0H-12092022	S-C1-6H-12092022	Golgi integral membrane protein 4 OS=Homo sapiens OX=9606 GN=GOLIM4 PE=1 SV=1	0	0	385.6	490.91	295.377	420.54	0	0	0	0	0	236.902	588.941	293.053	420.54	0	0	0	x	x	x	x	x	x	x	x
Q6YHK3	Q6YHK3	CD109	6	2	34.7354	0.0269307	0.00900047	52.9389	0.729361	S-C1-0H-12092022	S-C1-6H-12092022	CD109 antigen OS=Homo sapiens OX=9606 GN=CD109 PE=1 SV=2	66.4743	400.002	2724.65	1677.66	1387.04	1866.4	83.1758	0	9.9711	5.38641	31.2425	1673.95	2012.68	1376.13	1866.4	22.6714	0	2.91096	x		x		x	x	x	x
P60228	P60228	EIF3E	6	2	32.827	0.0269877	0.00900161	Infinity	0.728922	S-C1-0H-12092022	S-C1-6H-12092022	Eukaryotic translation initiation factor 3 subunit E OS=Homo sapiens OX=9606 GN=EIF3E PE=1 SV=1	0	0	180.326	240.208	189.409	136.689	0	0	0	0	0	110.787	288.175	187.919	136.689	0	0	0	x		x		x	x	x	x
Q01968	Q01968	OCRL	7	3	34.6553	0.0272555	0.00905138	Infinity	0.726867	S-C1-0H-12092022	S-C1-6H-12092022	Inositol polyphosphate 5-phosphatase OCRL OS=Homo sapiens OX=9606 GN=OCRL PE=1 SV=3	0	742.872	2529.38	1604.8	1138.57	1754.12	0	0	0	0	58.0225	1553.98	1925.26	1129.61	1754.12	0	0	0	x	x	x	x	x	x	x	x
Q96F85	Q96F85	CNRIP1	1	1	6.7658	0.0272597	0.00905138	Infinity	0.726834	S-C1-0H-12092022	S-C1-6H-12092022	CB1 cannabinoid receptor-interacting protein 1 OS=Homo sapiens OX=9606 GN=CNRIP1 PE=1 SV=1	0	0	720.94	854.415	457.135	1013.09	0	0	0	0	0	442.925	1025.03	453.538	1013.09	0	0	0	x	x	x	x	x	x	x	x
O94925	O94925	GLS	11	5	64.2566	0.0273282	0.00905138	6.93242	0.726311	S-C1-0H-12092022	S-C1-6H-12092022	Glutaminase kidney isoform_ mitochondrial OS=Homo sapiens OX=9606 GN=GLS PE=1 SV=1	473.741	1222.7	3846.34	2438.43	2390.14	3485.05	553.277	374.211	271.752	38.3873	95.5002	2363.08	2925.37	2371.34	3485.05	150.808	97.7636	79.3351	x		x		x	x	x	x
Q96FW1	Q96FW1	OTUB1	4	3	24.6381	0.0276423	0.00908856	3.93814	0.723922	S-C1-0H-12092022	S-C1-6H-12092022	Ubiquitin thioesterase OTUB1 OS=Homo sapiens OX=9606 GN=OTUB1 PE=1 SV=2	274.833	343.545	177.683	375.448	254.883	379.744	154.473	75.3501	26.6626	22.2698	26.8328	109.163	450.422	252.878	379.744	42.1051	19.6854	7.78387	x		x		x	x	x	x
Q9H2J4	Q9H2J4	PDCL3	1	1	5.8123	0.02769	0.00908856	Infinity	0.723561	S-C1-0H-12092022	S-C1-6H-12092022	Phosducin-like protein 3 OS=Homo sapiens OX=9606 GN=PDCL3 PE=1 SV=1	0	0	545.588	350.365	658.417	680.309	0	0	0	0	0	335.194	420.33	653.236	680.309	0	0	0	x		x		x	x	x	x
P78386	P78386	KRT85	4	1	23.2787	0.027789	0.00908856	Infinity	0.722813	S-C1-0H-12092022	S-C1-6H-12092022	Keratin_ type II cuticular Hb5 OS=Homo sapiens OX=9606 GN=KRT85 PE=1 SV=1	0	0	149.665	210.184	82.3628	216.095	0	0	0	0	0	91.9499	252.156	81.7148	216.095	0	0	0	x		x		x	x	x	x
Q7LBC6	Q7LBC6	KDM3B	2	1	10.2599	0.0281711	0.00914239	Infinity	0.719944	S-C1-0H-12092022	S-C1-6H-12092022	Lysine-specific demethylase 3B OS=Homo sapiens OX=9606 GN=KDM3B PE=1 SV=2	0	1080.75	3170.36	1763	1962.33	1653.77	0	0	0	0	84.4131	1947.78	2115.06	1946.89	1653.77	0	0	0	x		x		x	x	x	x
A2A3K4	A2A3K4	PTPDC1	6	1	33.1922	0.0284761	0.00918871	Infinity	0.717675	S-C1-0H-12092022	S-C1-6H-12092022	Protein tyrosine phosphatase domain-containing protein 1 OS=Homo sapiens OX=9606 GN=PTPDC1 PE=1 SV=1	0	0	478.033	343.006	502.94	512.198	0	0	0	0	0	293.69	411.502	498.983	512.198	0	0	0	x		x		x	x	x	x
P42574	P42574	CASP3	3	2	20.077	0.0285119	0.00918871	21.07	0.71741	S-C1-0H-12092022	S-C1-6H-12092022	Caspase-3 OS=Homo sapiens OX=9606 GN=CASP3 PE=1 SV=2	379.698	2048.79	5105.32	2453.97	1798.91	3484.15	367.205	0	0	30.767	160.022	3136.56	2944	1784.76	3484.15	100.09	0	0	x		x		x	x	x	x
Q9P2B4	Q9P2B4	CTTNBP2NL	2	1	17.8244	0.0287628	0.00918871	Infinity	0.715557	S-C1-0H-12092022	S-C1-6H-12092022	CTTNBP2 N-terminal-like protein OS=Homo sapiens OX=9606 GN=CTTNBP2NL PE=1 SV=2	0	1566.3	3178.03	2373.55	1547.71	2162.36	0	0	0	0	122.337	1952.49	2847.53	1535.53	2162.36	0	0	0	x	x	x	x	x	x	x	x
Q8NFH5	Q8NFH5	NUP35	4	3	20.3923	0.0287933	0.00918871	Infinity	0.715332	S-C1-0H-12092022	S-C1-6H-12092022	Nucleoporin NUP35 OS=Homo sapiens OX=9606 GN=NUP35 PE=1 SV=1	0	320.219	1487.11	601.357	756.338	754.958	0	0	0	0	25.0109	913.637	721.444	750.388	754.958	0	0	0	x	x	x	x	x	x	x	x
Q15046	Q15046	KARS1	9	6	54.2117	0.0287964	0.00918871	61.3677	0.71531	S-C1-0H-12092022	S-C1-6H-12092022	Lysine--tRNA ligase OS=Homo sapiens OX=9606 GN=KARS1 PE=1 SV=3	84.2264	209.789	2751.85	1961.8	1403.88	1422.7	54.3856	23.6422	0	6.82487	16.3857	1690.66	2353.56	1392.84	1422.7	14.824	6.1766	0	x	x	x	x	x	x	x	x
Q9HAV0	Q9HAV0	GNB4	4	1	30.5767	0.0288309	0.00918871	Infinity	0.715056	S-C1-0H-12092022	S-C1-6H-12092022	Guanine nucleotide-binding protein subunit beta-4 OS=Homo sapiens OX=9606 GN=GNB4 PE=1 SV=3	0	2.87284	11.709	157.828	126.302	3.95406	0	0	0	0	0.224385	7.19366	189.345	125.308	3.95406	0	0	0	x	x	x	x	x	x	x	x
P28066	P28066	PSMA5	5	1	38.4613	0.0288605	0.00918871	Infinity	0.714839	S-C1-0H-12092022	S-C1-6H-12092022	Proteasome subunit alpha type-5 OS=Homo sapiens OX=9606 GN=PSMA5 PE=1 SV=3	0	0	474.434	447.094	400.641	440.898	0	0	0	0	0	291.479	536.375	397.489	440.898	0	0	0	x		x		x	x	x	x
P08729;O95678	P08729	KRT7	8	2	65.6941	0.0291243	0.00923537	2470.71	0.712909	S-C1-0H-12092022	S-C1-6H-12092022	Keratin_ type II cytoskeletal 7 OS=Homo sapiens OX=9606 GN=KRT7 PE=1 SV=5	0	480.94	1465.71	1421.58	1785.32	1495.89	1.90341	0	0	0	37.5641	900.493	1705.46	1771.27	1495.89	0.518818	0	0	x	x	x	x	x	x	x	x
Q86U42	Q86U42	PABPN1	3	2	21.9229	0.0292524	0.00923537	11.3856	0.711976	S-C1-0H-12092022	S-C1-6H-12092022	Polyadenylate-binding protein 2 OS=Homo sapiens OX=9606 GN=PABPN1 PE=1 SV=3	399.499	3357.56	4732.11	3873.69	3471.91	4586.27	676.02	130.775	241.189	32.3714	262.245	2907.27	4647.24	3444.6	4586.27	184.264	34.1653	70.4127	x	x	x	x	x	x	x	x
P62910	P62910	RPL32	2	2	6.7267	0.0294542	0.00925503	Infinity	0.710513	S-C1-0H-12092022	S-C1-6H-12092022	60S ribosomal protein L32 OS=Homo sapiens OX=9606 GN=RPL32 PE=1 SV=2	0	0	726.29	464.88	753.896	749.376	0	0	0	0	0	446.212	557.714	747.965	749.376	0	0	0	x		x		x	x	x	x
Q9BRJ6	Q9BRJ6	C7orf50	2	1	12.8788	0.029533	0.00925923	Infinity	0.709944	S-C1-0H-12092022	S-C1-6H-12092022	Uncharacterized protein C7orf50 OS=Homo sapiens OX=9606 GN=C7orf50 PE=1 SV=1	0	644.497	1874.14	981.266	843.836	1104.04	0	0	0	0	50.3389	1151.42	1177.22	837.197	1104.04	0	0	0	x		x		x	x	x	x
Q08778	Q08778	VP4_ROTHQ	2	1	10.4141	0.0295777	0.00925923	3.49798	0.709621	S-C1-0H-12092022	S-C1-6H-12092022	Outer capsid protein VP4 OS=Rotavirus A (isolate RVA/Human/Thailand/Mc35/1992/G10P11[14]) OX=37136 PE=2 SV=1	525.185	1317.96	738.987	3651.08	3653.76	1331.83	967.332	901.802	599.91	42.5557	102.94	454.013	4380.17	3625.01	1331.83	263.668	235.598	175.137	x		x		x	x	x	x
Q14683	Q14683	SMC1A	12	7	71.5975	0.0296781	0.00926009	26.2322	0.708899	S-C1-0H-12092022	S-C1-6H-12092022	Structural maintenance of chromosomes protein 1A OS=Homo sapiens OX=9606 GN=SMC1A PE=1 SV=2	159.942	2053.31	3955.8	2359.48	1721.25	2991.46	269.599	0	0	12.9601	160.375	2430.33	2830.66	1707.71	2991.46	73.4854	0	0	x		x		x	x	x	x
P21108	P21108	PRPS1L1	4	1	21.6833	0.0296906	0.00926009	Infinity	0.708809	S-C1-0H-12092022	S-C1-6H-12092022	Ribose-phosphate pyrophosphokinase 3 OS=Homo sapiens OX=9606 GN=PRPS1L1 PE=1 SV=2	0	0	241.798	167.819	162.765	427.686	0	0	0	0	0	148.554	201.331	161.484	427.686	0	0	0	x	x	x	x	x	x	x	x
P63165;G2XKQ0	P63165	SUMO1	2	1	12.5095	0.0298005	0.00927714	Infinity	0.70802	S-C1-0H-12092022	S-C1-6H-12092022	Small ubiquitin-related modifier 1 OS=Homo sapiens OX=9606 GN=SUMO1 PE=1 SV=1	0	1102.5	3855.69	1975.72	1573.27	1824.3	0	0	0	0	86.1114	2368.83	2370.25	1560.9	1824.3	0	0	0	x		x		x	x	x	x
P69905	P69905	HBA1	2	1	11.2566	0.0300068	0.00930691	Infinity	0.706544	S-C1-0H-12092022	S-C1-6H-12092022	Hemoglobin subunit alpha OS=Homo sapiens OX=9606 GN=HBA1 PE=1 SV=2	0	0	245.833	230.517	185.334	227.368	0	0	0	0	0	151.033	276.55	183.876	227.368	0	0	0	x	x	x	x	x	x	x	x
Q7Z7B0	Q7Z7B0	FILIP1	5	1	24.6814	0.0301791	0.0093281	Infinity	0.705318	S-C1-0H-12092022	S-C1-6H-12092022	Filamin-A-interacting protein 1 OS=Homo sapiens OX=9606 GN=FILIP1 PE=1 SV=1	0	0	37.377	50.1752	23.3444	37.2821	0	0	0	0	0	22.9634	60.1948	23.1607	37.2821	0	0	0	x		x		x	x	x	x
P20839	P20839	IMPDH1	3	2	16.6341	0.0301861	0.0093281	32.9041	0.705268	S-C1-0H-12092022	S-C1-6H-12092022	Inosine-5'-monophosphate dehydrogenase 1 OS=Homo sapiens OX=9606 GN=IMPDH1 PE=1 SV=2	24.2371	374.309	1022.07	786.371	755.681	960.66	76.0607	0	0	1.96393	29.2356	627.934	943.404	749.736	960.66	20.7321	0	0	x	x	x	x	x	x	x	x
Q9Y2Q3	Q9Y2Q3	GSTK1	4	3	24.414	0.0306608	0.00942153	20.5331	0.701918	S-C1-0H-12092022	S-C1-6H-12092022	Glutathione S-transferase kappa 1 OS=Homo sapiens OX=9606 GN=GSTK1 PE=1 SV=3	39.5881	120.103	1100.25	1124.58	1023.61	951.99	17.7386	115.284	17.9614	3.20782	9.38074	675.963	1349.15	1015.55	951.99	4.83506	30.1184	5.24364	x	x	x	x	x	x	x	x
P49257	P49257	LMAN1	4	3	19.8251	0.0307134	0.00942153	16.4193	0.701548	S-C1-0H-12092022	S-C1-Ctrl-12092022	Protein ERGIC-53 OS=Homo sapiens OX=9606 GN=LMAN1 PE=1 SV=2	0	0	143.97	847.982	1096.36	419.546	1457.33	135.126	594.149	0	0	88.4509	1017.32	1087.73	419.546	397.229	35.3021	173.456	x		x		x	x	x	x
Q9BPX3	Q9BPX3	NCAPG	3	1	19.723	0.0307687	0.00942153	31.6017	0.701161	S-C1-0H-12092022	S-C1-Ctrl-12092022	Condensin complex subunit 3 OS=Homo sapiens OX=9606 GN=NCAPG PE=1 SV=1	0.164971	0.350359	7.28683	39.4984	26.7799	180.283	11.2664	0	0	0.0133676	0.0273651	4.47682	47.386	26.5692	180.283	3.07091	0	0	x		x		x	x	x	x
P61566	P61566	ERVK-24	2	1	8.5025	0.03101	0.00945143	Infinity	0.699477	S-C1-0H-12092022	S-C1-6H-12092022	Endogenous retrovirus group K member 24 Env polyprotein OS=Homo sapiens OX=9606 GN=ERVK-24 PE=2 SV=1	0	0	705.457	409.306	640.694	723.059	0	0	0	0	0	433.413	491.042	635.653	723.059	0	0	0	x	x	x	x	x	x	x	x
O75822	O75822	EIF3J	7	6	40.4333	0.0310738	0.00945143	21.9795	0.699034	S-C1-0H-12092022	S-C1-6H-12092022	Eukaryotic translation initiation factor 3 subunit J OS=Homo sapiens OX=9606 GN=EIF3J PE=1 SV=2	233.359	2658.95	4623.53	2742.74	1722.26	3116.96	344.956	0	0	18.9091	207.679	2840.57	3290.44	1708.71	3116.96	94.0255	0	0	x	x	x	x	x	x	x	x
P14866	P14866	HNRNPL	4	2	30.6982	0.0315922	0.00951767	14.2129	0.695455	S-C1-0H-12092022	S-C1-6H-12092022	Heterogeneous nuclear ribonucleoprotein L OS=Homo sapiens OX=9606 GN=HNRNPL PE=1 SV=2	342.066	1017.01	2302.89	1130.4	1088.15	1861.71	287.081	0	0	27.7176	79.4346	1414.83	1356.13	1079.59	1861.71	78.2504	0	0	x		x		x	x	x	x
Q8N8S7	Q8N8S7	ENAH	9	4	51.9474	0.0317649	0.00953552	28.975	0.694272	S-C1-0H-12092022	S-C1-6H-12092022	Protein enabled homolog OS=Homo sapiens OX=9606 GN=ENAH PE=1 SV=2	186.287	2090.12	6953.99	3305.36	3478.19	4922.24	399.793	0.627507	3.5758	15.0948	163.25	4272.33	3965.42	3450.83	4922.24	108.973	0.163938	1.04392	x		x		x	x	x	x
P14136	P14136	GFAP	5	1	46.3286	0.0319775	0.00956518	Infinity	0.692824	S-C1-0H-12092022	S-C1-6H-12092022	Glial fibrillary acidic protein OS=Homo sapiens OX=9606 GN=GFAP PE=1 SV=1	0	0	240.081	138.647	170.174	338.372	0	0	0	0	0	147.499	166.333	168.836	338.372	0	0	0	x	x	x	x	x	x	x	x
Q96CP2	Q96CP2	FLYWCH2	2	1	11.4834	0.0321741	0.00959354	Infinity	0.691491	S-C1-0H-12092022	S-C1-6H-12092022	FLYWCH family member 2 OS=Homo sapiens OX=9606 GN=FLYWCH2 PE=1 SV=1	0	0	565.944	292.563	502.574	588.017	0	0	0	0	0	347.7	350.986	498.619	588.017	0	0	0	x		x		x	x	x	x
P46781	P46781	RPS9	3	2	19.1631	0.0322805	0.00959354	117.66	0.690772	S-C1-0H-12092022	S-C1-6H-12092022	40S ribosomal protein S9 OS=Homo sapiens OX=9606 GN=RPS9 PE=1 SV=3	21.7516	475.608	2109.96	3745.64	3289.56	3303.78	0	50.6723	37.1994	1.76253	37.1477	1296.3	4493.61	3263.68	3303.78	0	13.2383	10.86	x		x		x	x	x	x
P26378	P26378	ELAVL4	1	1	5.3847	0.0324615	0.0096196	Infinity	0.689554	S-C1-0H-12092022	S-C1-6H-12092022	ELAV-like protein 4 OS=Homo sapiens OX=9606 GN=ELAVL4 PE=1 SV=3	0	0	764.177	468.812	734.029	545.162	0	0	0	0	0	469.489	562.431	728.254	545.162	0	0	0	x	x	x	x	x	x	x	x
Q9Y6R4	Q9Y6R4	MAP3K4	10	3	62.7708	0.0325028	0.0096196	35.6741	0.689276	S-C1-0H-12092022	S-C1-6H-12092022	Mitogen-activated protein kinase kinase kinase 4 OS=Homo sapiens OX=9606 GN=MAP3K4 PE=1 SV=2	43.1464	35.1779	1263.09	854.113	708.27	834.958	67.2011	0	0	3.49616	2.7476	776.009	1024.67	702.698	834.958	18.3172	0	0	x		x		x	x	x	x
Q13126	Q13126	MTAP	7	4	40.4941	0.032966	0.00964595	5.37215	0.686185	S-C1-0H-12092022	S-C1-Ctrl-12092022	S-methyl-5'-thioadenosine phosphorylase OS=Homo sapiens OX=9606 GN=MTAP PE=1 SV=2	148.203	24.678	459.741	1157.64	1430.11	810.795	1229.02	895.635	1023.44	12.0089	1.92749	282.452	1388.81	1418.86	810.795	334.997	233.987	298.783	x		x		x	x	x	x
P52741	P52741	ZNF134	2	1	10.2836	0.0329858	0.00964595	17.8359	0.686053	S-C1-0H-12092022	S-C1-6H-12092022	Zinc finger protein 134 OS=Homo sapiens OX=9606 GN=ZNF134 PE=1 SV=2	372.173	1205.48	3465.46	2027.9	2577.53	3165.75	435.703	0	0	30.1572	94.1552	2129.08	2432.86	2557.25	3165.75	118.761	0	0	x	x	x	x	x	x	x	x
O15066	O15066	KIF3B	4	2	26.058	0.0331009	0.00964595	50.086	0.685291	S-C1-0H-12092022	S-C1-6H-12092022	Kinesin-like protein KIF3B OS=Homo sapiens OX=9606 GN=KIF3B PE=1 SV=1	88.649	806.59	4842.23	2747.85	2525.36	2825.77	148.903	12.798	0	7.18323	62.9993	2974.93	3296.58	2505.49	2825.77	40.587	3.34351	0	x	x	x	x	x	x	x	x
Q8TDY4	Q8TDY4	ASAP3	4	1	23.6564	0.0334922	0.00966873	Infinity	0.682714	S-C1-0H-12092022	S-C1-6H-12092022	Arf-GAP with SH3 domain_ ANK repeat and PH domain-containing protein 3 OS=Homo sapiens OX=9606 GN=ASAP3 PE=1 SV=1	0	0	673.564	592.184	514.444	370.52	0	0	0	0	0	413.819	710.439	510.397	370.52	0	0	0	x	x	x	x	x	x	x	x
O14578	O14578	CIT	4	1	23.5603	0.0338055	0.00969861	Infinity	0.680667	S-C1-0H-12092022	S-C1-6H-12092022	Citron Rho-interacting kinase OS=Homo sapiens OX=9606 GN=CIT PE=1 SV=2	0	98.8037	869.589	406.227	142.306	444.078	0	0	0	0	7.71713	534.251	487.348	141.187	444.078	0	0	0	x		x		x	x	x	x
Q7RTV0	Q7RTV0	PHF5A	1	1	6.2628	0.0338659	0.00969861	Infinity	0.680275	S-C1-0H-12092022	S-C1-6H-12092022	PHD finger-like domain-containing protein 5A OS=Homo sapiens OX=9606 GN=PHF5A PE=1 SV=1	0	0	281.697	243.586	141.244	271.461	0	0	0	0	0	173.067	292.229	140.133	271.461	0	0	0	x	x	x	x	x	x	x	x
P35637	P35637	FUS	13	6	130.803	0.0342717	0.00972789	12.7512	0.67765	S-C1-0H-12092022	S-C1-6H-12092022	RNA-binding protein FUS OS=Homo sapiens OX=9606 GN=FUS PE=1 SV=1	3203.08	15831.3	24328	14445.5	11126.8	19546	3313.08	202.2	23.0646	259.546	1236.51	14946.4	17330.2	11039.2	19546	903.055	52.8255	6.73347	x		x		x	x	x	x
Q8N9V7	Q8N9V7	TOPAZ1	5	2	27.3411	0.0345431	0.00977597	Infinity	0.675908	S-C1-0H-12092022	S-C1-6H-12092022	Protein TOPAZ1 OS=Homo sapiens OX=9606 GN=TOPAZ1 PE=2 SV=3	0	0	763.672	420.746	580.392	561.56	0	0	0	0	0	469.178	504.766	575.825	561.56	0	0	0	x		x		x	x	x	x
Q9H4Q3	Q9H4Q3	PRDM13	2	1	6.4457	0.0346067	0.00977751	Infinity	0.675502	S-C1-0H-12092022	S-C1-6H-12092022	PR domain zinc finger protein 13 OS=Homo sapiens OX=9606 GN=PRDM13 PE=2 SV=2	0	0	971.692	772.772	397.07	964.438	0	0	0	0	0	596.98	927.089	393.945	964.438	0	0	0	x		x		x	x	x	x
O75347	O75347	TBCA	9	5	90.3846	0.0347507	0.0097853	14.9791	0.674584	S-C1-0H-12092022	S-C1-6H-12092022	Tubulin-specific chaperone A OS=Homo sapiens OX=9606 GN=TBCA PE=1 SV=3	1686.26	5973.82	13338.6	7577.87	6794.95	9687.06	1524.43	76.3478	5.45451	136.638	466.589	8194.88	9091.12	6741.49	9687.06	415.518	19.9461	1.59239	x		x		x	x	x	x
Q96M83	Q96M83	CCDC7	9	4	52.1577	0.0351226	0.00985092	7.49422	0.672227	S-C1-0H-12092022	S-C1-6H-12092022	Coiled-coil domain-containing protein 7 OS=Homo sapiens OX=9606 GN=CCDC7 PE=1 SV=3	330.529	1269.13	3753.4	4239.33	5311.7	6066.19	991.274	543.531	549.096	26.7828	99.1261	2305.98	5085.89	5269.91	6066.19	270.194	141.999	160.303	x		x		x	x	x	x
O43182	O43182	ARHGAP6	2	2	10.37	0.0351595	0.00985092	2.0257	0.671993	S-C1-0H-12092022	S-C1-Ctrl-12092022	Rho GTPase-activating protein 6 OS=Homo sapiens OX=9606 GN=ARHGAP6 PE=1 SV=3	200.656	224.828	364.288	485.194	645.663	468.985	365.905	657.08	424.375	16.2591	17.5604	223.808	582.084	640.583	468.985	99.7355	171.664	123.892	x		x		x	x	x	x
Q5JPF3	Q5JPF3	ANKRD36C	3	1	17.3202	0.0352714	0.0098658	Infinity	0.671289	S-C1-0H-12092022	S-C1-6H-12092022	Ankyrin repeat domain-containing protein 36C OS=Homo sapiens OX=9606 GN=ANKRD36C PE=1 SV=3	0	0	345.978	271.523	180.29	275.965	0	0	0	0	0	212.559	325.744	178.871	275.965	0	0	0	x		x		x	x	x	x
Q4VC44	Q4VC44	FLYWCH1	4	1	19.3671	0.0353406	0.00986875	Infinity	0.670854	S-C1-0H-12092022	S-C1-6H-12092022	FLYWCH-type zinc finger-containing protein 1 OS=Homo sapiens OX=9606 GN=FLYWCH1 PE=1 SV=2	0	0	380.904	198.563	253.676	354.176	0	0	0	0	0	234.016	238.214	251.68	354.176	0	0	0	x		x		x	x	x	x
Q9WC54	Q9WC54	gag-pol	5	1	29.8024	0.0358158	0.00998488	12.4328	0.667885	S-C1-0H-12092022	S-C1-6H-12092022	Gag-Pol polyprotein OS=Human immunodeficiency virus type 1 group M subtype J (isolate SE9280) OX=388905 GN=gag-pol PE=3 SV=3	238.553	238.908	1101.25	512.824	773.887	992.085	183.289	0	0	19.33	18.6601	676.574	615.231	767.798	992.085	49.9595	0	0	x	x	x	x	x	x	x	x
Q8WU76	Q8WU76	SCFD2	4	1	23.6863	0.0361606	0.0100312	12452.6	0.665752	S-C1-0H-12092022	S-C1-6H-12092022	Sec1 family domain-containing protein 2 OS=Homo sapiens OX=9606 GN=SCFD2 PE=1 SV=2	0	0	648.477	296.26	664.025	417.256	0.110622	0	0	0	0	398.406	355.421	658.8	417.256	0.0301526	0	0	x	x	x	x	x	x	x	x
P27482	P27482	CALML3	3	1	28.5558	0.036359	0.0100622	11.0016	0.664532	S-C1-0H-12092022	S-C1-6H-12092022	Calmodulin-like protein 3 OS=Homo sapiens OX=9606 GN=CALML3 PE=1 SV=2	29.392	34.9958	365.401	917.182	1434.64	494.832	160.893	73.7772	24.0787	2.38163	2.73337	224.492	1100.34	1423.35	494.832	43.855	19.2745	7.02952	x		x		x	x	x	x
P49368	P49368	CCT3	22	16	159.549	0.0364525	0.0100622	2.24919	0.663958	S-C1-0H-12092022	S-C1-6H-12092022	T-complex protein 1 subunit gamma OS=Homo sapiens OX=9606 GN=CCT3 PE=1 SV=4	9591.17	15399.4	14792.8	15211.9	15627.7	15675	10923.3	5865.77	3891.52	777.173	1202.78	9088.27	18249.6	15504.7	15675	2977.38	1532.45	1136.09	x		x		x	x	x	x
P09972	P09972	ALDOC	10	1	70.8324	0.0369351	0.0101455	2.47756	0.661019	S-C1-0H-12092022	S-C1-6H-12092022	Fructose-bisphosphate aldolase C OS=Homo sapiens OX=9606 GN=ALDOC PE=1 SV=2	59.7897	66.888	116.335	102.737	87.5407	170.079	54.2209	53.6365	37.5905	4.84477	5.22433	71.4727	123.253	86.852	170.079	14.7791	14.0127	10.9742	x		x		x	x	x	x
P26583	P26583	HMGB2	17	7	162.641	0.0371118	0.0101581	34.1789	0.659951	S-C1-0H-12092022	S-C1-6H-12092022	High mobility group protein B2 OS=Homo sapiens OX=9606 GN=HMGB2 PE=1 SV=2	866.727	10214.4	19683.8	10731.7	11215.6	10978.7	933.639	0	29.7066	70.231	797.805	12093.2	12874.8	11127.4	10978.7	254.484	0	8.67254	x	x	x	x	x	x	x	x
P51970	P51970	NDUFA8	6	4	35.5586	0.0373567	0.0101617	13.1415	0.658476	S-C1-0H-12092022	S-C1-6H-12092022	NADH dehydrogenase [ubiquinone] 1 alpha subcomplex subunit 8 OS=Homo sapiens OX=9606 GN=NDUFA8 PE=1 SV=3	168.179	204.565	1333.44	1045.91	716.895	889.219	86.5261	109.073	6.20556	13.6275	15.9777	819.227	1254.77	711.255	889.219	23.5846	28.4958	1.81165	x		x		x	x	x	x
P62917	P62917	RPL8	10	7	73.1648	0.0374523	0.0101702	12.6051	0.657903	S-C1-0H-12092022	S-C1-6H-12092022	60S ribosomal protein L8 OS=Homo sapiens OX=9606 GN=RPL8 PE=1 SV=2	3009.78	10575.9	10658.9	8450.5	7620.92	10564	2113.07	0	0	243.883	826.038	6548.5	10138	7560.97	10564	575.965	0	0	x		x		x	x	x	x
Q9P258	Q9P258	RCC2	8	3	48.3957	0.0376436	0.0101902	10.1687	0.65676	S-C1-0H-12092022	S-C1-6H-12092022	Protein RCC2 OS=Homo sapiens OX=9606 GN=RCC2 PE=1 SV=2	188.496	725.738	1123.4	684.846	489.387	924.605	206.401	0	0	15.2738	56.6843	690.188	821.605	485.536	924.605	56.2593	0	0	x	x	x	x	x	x	x	x
Q9Y3C8	Q9Y3C8	UFC1	3	2	17.3515	0.0377717	0.0102085	20.5701	0.655997	S-C1-0H-12092022	S-C1-6H-12092022	Ubiquitin-fold modifier-conjugating enzyme 1 OS=Homo sapiens OX=9606 GN=UFC1 PE=1 SV=3	51.3341	349.54	1746.39	1968.65	2072.97	2279.79	225.344	61.4435	20.5231	4.15961	27.3011	1072.93	2361.77	2056.66	2279.79	61.4225	16.0523	5.99151	x		x		x	x	x	x
Q9Y2V0	Q9Y2V0	CDIN1	3	1	20.218	0.0383581	0.0103007	Infinity	0.652532	S-C1-0H-12092022	S-C1-6H-12092022	CDAN1-interacting nuclease 1 OS=Homo sapiens OX=9606 GN=CDIN1 PE=1 SV=2	0	0	670.869	447.957	225.649	660.651	0	0	0	0	0	412.163	537.411	223.874	660.651	0	0	0	x	x	x	x	x	x	x	x
O60361	O60361	NME2P1	10	2	87.0511	0.0390334	0.0104217	33.4441	0.648597	S-C1-0H-12092022	S-C1-6H-12092022	Putative nucleoside diphosphate kinase OS=Homo sapiens OX=9606 GN=NME2P1 PE=5 SV=1	75.3458	3871.56	3567.99	2704.35	2514.41	3122.68	152.804	50.3993	46.2114	6.10527	302.391	2192.07	3244.39	2494.63	3122.68	41.6502	13.167	13.4909	x		x		x	x	x	x
Q9H7X2	Q9H7X2	C1orf115	3	1	15.6994	0.0390682	0.0104217	Infinity	0.648396	S-C1-0H-12092022	S-C1-6H-12092022	Uncharacterized protein C1orf115 OS=Homo sapiens OX=9606 GN=C1orf115 PE=2 SV=1	0	0	939.247	557.793	402.602	602.049	0	0	0	0	0	577.047	669.18	399.434	602.049	0	0	0	x		x		x	x	x	x
Q01469;A8MUU1	Q01469	FABP5	6	4	42.0453	0.0400197	0.0105352	31.681	0.642951	S-C1-0H-12092022	S-C1-6H-12092022	Fatty acid-binding protein 5 OS=Homo sapiens OX=9606 GN=FABP5 PE=1 SV=3	334.058	1279.88	3128.71	3860.84	3135.58	3948.42	305.89	39.5804	0	27.0687	99.9661	1922.19	4631.82	3110.91	3948.42	83.3771	10.3405	0	x	x	x	x	x	x	x	x
Q6S8J3;Q9BYX7	Q6S8J3	POTEE	41	6	334.54	0.0401051	0.0105352	19.0021	0.642468	S-C1-0H-12092022	S-C1-6H-12092022	POTE ankyrin domain family member E OS=Homo sapiens OX=9606 GN=POTEE PE=2 SV=3	172.271	2175.91	5489.67	3792.13	4640.01	5918.92	516.231	144.325	94.6781	13.9591	169.951	3372.7	4549.39	4603.5	5918.92	140.71	37.7053	27.6403	x	x	x	x	x	x	x	x
P09661	P09661	SNRPA1	9	4	55.0491	0.0403216	0.0105352	27.2605	0.641246	S-C1-0H-12092022	S-C1-6H-12092022	U2 small nuclear ribonucleoprotein A' OS=Homo sapiens OX=9606 GN=SNRPA1 PE=1 SV=2	72.6599	1378.65	5500.11	2074.74	2474.75	3287.94	287.501	0	0	5.88764	107.68	3379.11	2489.05	2455.28	3287.94	78.3649	0	0	x		x		x	x	x	x
P18859;P29084	P18859	ATP5PF	4	3	33.3659	0.0408175	0.0106054	7.80626	0.63847	S-C1-0H-12092022	S-C1-6H-12092022	ATP synthase-coupling factor 6_ mitochondrial OS=Homo sapiens OX=9606 GN=ATP5PF PE=1 SV=1	428.049	2916.08	4695.87	3464.83	3010.55	3588.87	760.859	297.58	230.817	34.6848	227.763	2885.01	4156.73	2986.87	3588.87	207.389	77.7436	67.3846	x		x		x	x	x	x
P05387	P05387	RPLP2	10	8	112.793	0.0408914	0.0106082	2.01972	0.638059	S-C1-0H-12092022	S-C1-6H-12092022	60S acidic ribosomal protein P2 OS=Homo sapiens OX=9606 GN=RPLP2 PE=1 SV=1	25117.8	34516.4	39869.3	41693.9	58453.8	40998.6	30833.5	23203.6	15846.8	2035.3	2695.93	24494.6	50019.8	57993.9	40998.6	8404.37	6062.02	4626.3	x		x		x	x	x	x
Q8N1N4	Q8N1N4	KRT78	6	1	32.206	0.0411046	0.0106471	Infinity	0.636876	S-C1-0H-12092022	S-C1-6H-12092022	Keratin_ type II cytoskeletal 78 OS=Homo sapiens OX=9606 GN=KRT78 PE=1 SV=2	0	0	270.642	126.15	118.369	261.709	0	0	0	0	0	166.275	151.341	117.438	261.709	0	0	0	x	x	x	x	x	x	x	x
P13667	P13667	PDIA4	39	23	313.139	0.0413284	0.0106722	27.8756	0.63564	S-C1-0H-12092022	S-C1-6H-12092022	Protein disulfide-isomerase A4 OS=Homo sapiens OX=9606 GN=PDIA4 PE=1 SV=2	327.77	10946.6	16015	10514.4	9037.67	12616.1	759.125	144.429	250.439	26.5592	854.996	9839.17	12614.1	8966.57	12616.1	206.917	37.7325	73.1132	x		x		x	x	x	x
Q9NSK0	Q9NSK0	KLC4	4	1	24.8562	0.0419901	0.0108098	Infinity	0.632019	S-C1-0H-12092022	S-C1-6H-12092022	Kinesin light chain 4 OS=Homo sapiens OX=9606 GN=KLC4 PE=1 SV=3	0	0	589.81	376.378	424.246	183.669	0	0	0	0	0	362.363	451.537	420.908	183.669	0	0	0	x		x		x	x	x	x
Q9Y2X7	Q9Y2X7	GIT1	2	2	11.1581	0.0421292	0.010829	10.3709	0.631264	S-C1-0H-12092022	S-C1-Ctrl-12092022	ARF GTPase-activating protein GIT1 OS=Homo sapiens OX=9606 GN=GIT1 PE=1 SV=2	0	0	172.843	667.679	786.913	337.947	684.015	648.208	109.385	0	0	106.19	801.01	780.722	337.947	186.444	169.346	31.9339	x	x	x	x	x	x	x	x
P51572	P51572	BCAP31	8	7	58.6354	0.0425387	0.010901	16.3947	0.629054	S-C1-0H-12092022	S-C1-6H-12092022	B-cell receptor-associated protein 31 OS=Homo sapiens OX=9606 GN=BCAP31 PE=1 SV=3	2647.14	6780.19	14235.4	9122.29	6984.95	11450.1	1658.87	22.002	0	214.498	529.572	8745.81	10943.9	6929.99	11450.1	452.163	5.74809	0	x		x		x	x	x	x
P31947	P31947	SFN	6	1	75.9923	0.042795	0.01095	6.43081	0.627681	S-C1-0H-12092022	S-C1-6H-12092022	14-3-3 protein sigma OS=Homo sapiens OX=9606 GN=SFN PE=1 SV=1	21.8823	78.2199	197.374	326.324	290.581	272.412	70.3849	49.79	18.115	1.77312	6.10942	121.261	391.489	288.294	272.412	19.185	13.0078	5.2885	x	x	x	x	x	x	x	x
O94964	O94964	SOGA1	6	2	34.0787	0.0431634	0.0110107	81.5049	0.625719	S-C1-0H-12092022	S-C1-6H-12092022	Protein SOGA1 OS=Homo sapiens OX=9606 GN=SOGA1 PE=1 SV=2	20.9223	1408.29	3131.66	1909.54	1371.4	2267.83	51.156	16.9229	0	1.69533	109.996	1924	2290.86	1360.61	2267.83	13.9437	4.42116	0	x	x	x	x	x	x	x	x
P35609	P35609	ACTN2	6	1	34.2829	0.0440869	0.0111784	26.9886	0.620866	S-C1-0H-12092022	S-C1-6H-12092022	Alpha-actinin-2 OS=Homo sapiens OX=9606 GN=ACTN2 PE=1 SV=1	3.28236	24.6176	358.454	1044.59	935.41	596.367	49.7197	10.8198	34.9218	0.26597	1.92277	220.224	1253.19	928.051	596.367	13.5522	2.8267	10.1951	x	x	x	x	x	x	x	x
Q9UK76	Q9UK76	JPT1	6	5	56.1913	0.0442651	0.0112067	7.38941	0.619939	S-C1-0H-12092022	S-C1-6H-12092022	Jupiter microtubule associated homolog 1 OS=Homo sapiens OX=9606 GN=JPT1 PE=1 SV=3	1977.52	4022.6	10264.8	6728.18	4919.65	5180.4	363.715	1867.55	46.0732	160.239	314.188	6306.43	8071.75	4880.94	5180.4	99.1387	487.904	13.4506	x		x		x	x	x	x
O15305	O15305	PMM2	4	2	24.0479	0.0443641	0.0112149	12.4704	0.619426	S-C1-0H-12092022	S-C1-6H-12092022	Phosphomannomutase 2 OS=Homo sapiens OX=9606 GN=PMM2 PE=1 SV=1	147.342	136.114	1233.4	814.859	576.501	987.756	190.78	0	0	11.9391	10.6313	757.766	977.581	571.966	987.756	52.0015	0	0	x		x		x	x	x	x
P09709	P09709	US34	2	1	8.4273	0.0447967	0.0112797	Infinity	0.617196	S-C1-0H-12092022	S-C1-6H-12092022	Protein US34 OS=Human cytomegalovirus (strain AD169) OX=10360 GN=US34 PE=3 SV=1	0	0	306.711	146.767	144.482	161.082	0	0	0	0	0	188.434	176.075	143.345	161.082	0	0	0	x	x	x	x	x	x	x	x
P63000;P60763	P63000	RAC1	7	3	72.6635	0.0448889	0.0112797	16.5124	0.616723	S-C1-0H-12092022	S-C1-6H-12092022	Ras-related C3 botulinum toxin substrate 1 OS=Homo sapiens OX=9606 GN=RAC1 PE=1 SV=1	385.036	5809.34	9289.06	8478.27	6491.26	8955.68	761.358	569.631	117.935	31.1995	453.743	5706.94	10171.3	6440.19	8955.68	207.525	148.818	34.43	x		x		x	x	x	x
Q14254	Q14254	FLOT2	3	2	16.4793	0.0452715	0.0113387	27.242	0.614769	S-C1-0H-12092022	S-C1-Ctrl-12092022	Flotillin-2 OS=Homo sapiens OX=9606 GN=FLOT2 PE=1 SV=2	0	0	52.9797	329.224	248.125	865.925	1178.2	200.02	15.1526	0	0	32.5492	394.968	246.172	865.925	321.146	52.2557	4.42364	x		x		x	x	x	x
Q9Y676	Q9Y676	MRPS18B	1	1	6.4046	0.0455567	0.0113626	Infinity	0.613323	S-C1-0H-12092022	S-C1-6H-12092022	28S ribosomal protein S18b_ mitochondrial OS=Homo sapiens OX=9606 GN=MRPS18B PE=1 SV=1	0	0	333.566	179.218	113.793	205.854	0	0	0	0	0	204.933	215.007	112.898	205.854	0	0	0	x		x		x	x	x	x
Q92804	Q92804	TAF15	9	3	74.9971	0.045681	0.0113767	5.10314	0.612696	S-C1-0H-12092022	S-C1-Ctrl-12092022	TATA-binding protein-associated factor 2N OS=Homo sapiens OX=9606 GN=TAF15 PE=1 SV=1	66.4337	307.373	909.093	2387.62	2678.34	1480.86	1579.84	1311.57	847.144	5.38312	24.0076	558.521	2864.41	2657.27	1480.86	430.622	342.651	247.315	x		x		x	x	x	x
P46060	P46060	RANGAP1	9	3	57.3255	0.0457899	0.0113856	8.08137	0.612147	S-C1-0H-12092022	S-C1-Ctrl-12092022	Ran GTPase-activating protein 1 OS=Homo sapiens OX=9606 GN=RANGAP1 PE=1 SV=1	0	0	310.25	717.97	1090.32	698.961	1002.57	386.183	360.434	0	0	190.609	861.343	1081.74	698.961	273.273	100.891	105.225	x	x	x	x	x	x	x	x
Q5H9L2	Q5H9L2	TCEAL5	1	1	4.6565	0.0464401	0.0114976	142.075	0.608894	S-C1-0H-12092022	S-C1-6H-12092022	Transcription elongation factor A protein-like 5 OS=Homo sapiens OX=9606 GN=TCEAL5 PE=1 SV=1	32.4438	6.96435	4165.03	3316.53	3518.41	3929.47	17.3915	14.4127	43.9618	2.62892	0.543955	2558.88	3978.82	3490.73	3929.47	4.74044	3.76535	12.8342	x		x		x	x	x	x
P30049	P30049	ATP5F1D	2	1	14.3472	0.0472247	0.0116282	10.6016	0.605024	S-C1-0H-12092022	S-C1-6H-12092022	ATP synthase subunit delta_ mitochondrial OS=Homo sapiens OX=9606 GN=ATP5F1D PE=1 SV=2	805.028	899.469	2355.34	2708.98	3541.95	3648.33	933.751	0	0	65.2314	70.2536	1447.05	3249.94	3514.09	3648.33	254.515	0	0	x	x	x	x	x	x	x	x
O00592	O00592	PODXL	1	1	5.7722	0.0477327	0.0117313	Infinity	0.60255	S-C1-0H-12092022	S-C1-6H-12092022	Podocalyxin OS=Homo sapiens OX=9606 GN=PODXL PE=1 SV=2	0	0	1157.16	520.658	315.148	544.861	0	0	0	0	0	710.924	624.629	312.668	544.861	0	0	0	x		x		x	x	x	x
Q9UDY6	Q9UDY6	TRIM10	3	1	24.313	0.0479815	0.011758	7.60757	0.601346	S-C1-0H-12092022	S-C1-Ctrl-12092022	Tripartite motif-containing protein 10 OS=Homo sapiens OX=9606 GN=TRIM10 PE=1 SV=3	0	0	818.413	1556.57	1484.12	3185.44	2032.91	1403.96	1327.45	0	0	502.81	1867.4	1472.45	3185.44	554.116	366.79	387.535	x	x	x	x	x	x	x	x
Q5VTR2	Q5VTR2	RNF20	2	1	12.715	0.0481884	0.0117584	Infinity	0.60035	S-C1-0H-12092022	S-C1-6H-12092022	E3 ubiquitin-protein ligase BRE1A OS=Homo sapiens OX=9606 GN=RNF20 PE=1 SV=2	0	0	881.514	372.502	273.645	400.23	0	0	0	0	0	541.577	446.888	271.492	400.23	0	0	0	x		x		x	x	x	x
Q01085	Q01085	TIAL1	1	1	6.0539	0.0484724	0.0117584	11.4411	0.598989	S-C1-0H-12092022	S-C1-6H-12092022	Nucleolysin TIAR OS=Homo sapiens OX=9606 GN=TIAL1 PE=1 SV=1	382.418	2612.66	5818.81	3388	2085.68	4503.67	872.064	0	0	30.9874	204.064	3574.91	4064.56	2069.27	4503.67	237.701	0	0	x		x		x	x	x	x
P20618	P20618	PSMB1	6	3	46.4069	0.0484869	0.0117584	5.84342	0.598919	S-C1-0H-12092022	S-C1-6H-12092022	Proteasome subunit beta type-1 OS=Homo sapiens OX=9606 GN=PSMB1 PE=1 SV=2	409.283	1710.76	2285.46	2000.18	1410.63	2062.92	698.844	61.8994	175.991	33.1642	133.62	1404.12	2399.6	1399.53	2062.92	190.486	16.1714	51.3789	x		x		x	x	x	x
P55884	P55884	EIF3B	10	3	50.8895	0.0484891	0.0117584	9.51082	0.598909	S-C1-0H-12092022	S-C1-6H-12092022	Eukaryotic translation initiation factor 3 subunit B OS=Homo sapiens OX=9606 GN=EIF3B PE=1 SV=3	652.043	8982.02	7665.26	7493.23	6105.76	7285.29	1063.79	798.571	333.483	52.8351	701.547	4709.32	8989.57	6057.72	7285.29	289.96	208.629	97.3569	x		x		x	x	x	x
P51878	P51878	CASP5	7	4	34.1489	0.0484989	0.0117584	17.5849	0.598862	S-C1-0H-12092022	S-C1-6H-12092022	Caspase-5 OS=Homo sapiens OX=9606 GN=CASP5 PE=1 SV=3	142.556	282.923	985.628	1005.56	895.31	741.412	127.846	22.4125	0	11.5513	22.0979	605.542	1206.36	888.266	741.412	34.8474	5.85534	0	x	x	x	x	x	x	x	x
O60522	O60522	TDRD6	1	1	5.2489	0.0485767	0.0117584	156.047	0.59849	S-C1-0H-12092022	S-C1-6H-12092022	Tudor domain-containing protein 6 OS=Homo sapiens OX=9606 GN=TDRD6 PE=2 SV=2	0	0	623.371	1561.53	2464.9	1460.27	35.1606	0	0	0	0	382.981	1873.36	2445.5	1460.27	9.5838	0	0	x	x	x	x	x	x	x	x
P26639	P26639	TARS1	3	1	15.9893	0.0486109	0.0117584	36.7206	0.598328	S-C1-0H-12092022	S-C1-6H-12092022	Threonine--tRNA ligase 1_ cytoplasmic OS=Homo sapiens OX=9606 GN=TARS1 PE=1 SV=3	260.608	1399.07	2406.31	2814.36	3705.72	4257.93	183.504	0	110.009	21.1171	109.276	1478.37	3376.36	3676.56	4257.93	50.0183	0	32.1161	x		x		x	x	x	x
P49840	P49840	GSK3A	7	1	41.6032	0.0486631	0.0117584	42.7282	0.598078	S-C1-0H-12092022	S-C1-6H-12092022	Glycogen synthase kinase-3 alpha OS=Homo sapiens OX=9606 GN=GSK3A PE=1 SV=2	93.2949	139.324	12583	6136.22	7582.24	7933.29	506.732	0	0	7.55969	10.882	7730.61	7361.58	7522.58	7933.29	138.121	0	0	x	x	x	x	x	x	x	x
Q969X5	Q969X5	ERGIC1	3	2	16.4223	0.0487919	0.0117679	3.12397	0.597466	S-C1-0H-12092022	S-C1-6H-12092022	Endoplasmic reticulum-Golgi intermediate compartment protein 1 OS=Homo sapiens OX=9606 GN=ERGIC1 PE=1 SV=1	608.988	337.505	1135.63	1677.25	1611.96	1222.03	785.33	391.049	267.695	49.3464	26.361	697.699	2012.18	1599.28	1222.03	214.059	102.163	78.1507	x	x	x	x	x	x	x	x
Q96JM3	Q96JM3	CHAMP1	5	3	25.0617	0.0497004	0.0119357	43.993	0.593186	S-C1-0H-12092022	S-C1-6H-12092022	Chromosome alignment-maintaining phosphoprotein 1 OS=Homo sapiens OX=9606 GN=CHAMP1 PE=1 SV=2	19.9924	551.983	1112.29	1471.99	1167.09	1503.78	74.8235	19.3474	0	1.61998	43.113	683.361	1765.94	1157.91	1503.78	20.3948	5.05458	0	x		x		x	x	x	x
P09496	P09496	CLTA	4	1	40.3304	0.0498707	0.0119595	26.4304	0.592392	S-C1-0H-12092022	S-C1-6H-12092022	Clathrin light chain A OS=Homo sapiens OX=9606 GN=CLTA PE=1 SV=1	159.412	4983.88	14153.2	6903.02	6097.47	10199	830.755	28.612	18.3894	12.9171	389.27	8695.3	8281.5	6049.5	10199	226.441	7.47498	5.3686	x		x		x	x	x	x
P12035	P12035	KRT3	4	1	22.5739	1.15875e-09	1.94793e-07	Infinity	1	S-C1-6H-12092022	S-C1-Ctrl-12092022	Keratin_ type II cytoskeletal 3 OS=Homo sapiens OX=9606 GN=KRT3 PE=1 SV=3	0	0	0	753.405	733.816	695.759	1179.55	1440.28	892.29	0	0	0	903.855	728.043	695.759	321.514	376.277	260.495	x	x	x	x	x	x	x	x
Q15121	Q15121	PEA15	5	2	32.9765	2.38667e-09	2.00607e-07	Infinity	1	S-C1-6H-12092022	S-C1-Ctrl-12092022	Astrocytic phosphoprotein PEA-15 OS=Homo sapiens OX=9606 GN=PEA15 PE=1 SV=2	0	0	0	1070.53	1290	787.234	1631.86	1422.92	1237.5	0	0	0	1284.31	1279.86	787.234	444.799	371.741	361.276	x	x	x	x	x	x	x	x
P23258;Q9NRH3	P23258	TUBG1	3	1	15.6776	4.65123e-09	2.60634e-07	Infinity	1	S-C1-6H-12092022	S-C1-Ctrl-12092022	Tubulin gamma-1 chain OS=Homo sapiens OX=9606 GN=TUBG1 PE=1 SV=2	0	0	0	1018.61	1245.58	741.881	3478.91	3053.24	2311.54	0	0	0	1222.02	1235.78	741.881	948.256	797.669	674.83	x	x	x	x	x	x	x	x
Q9NR71	Q9NR71	ASAH2	2	1	16.2184	9.66504e-09	4.06189e-07	Infinity	1	S-C1-6H-12092022	S-C1-Ctrl-12092022	Neutral ceramidase OS=Homo sapiens OX=9606 GN=ASAH2 PE=1 SV=2	0	0	0	0	0	0	2952.95	2357.01	1391.52	0	0	0	0	0	0	804.893	615.775	406.239	x	x	x	x	x	x	x	x
A6NEV1	A6NEV1	PRR23A	1	1	4.8047	1.5713e-08	5.28293e-07	Infinity	1	S-C1-6H-12092022	S-C1-Ctrl-12092022	Proline-rich protein 23A OS=Homo sapiens OX=9606 GN=PRR23A PE=3 SV=1	0	0	0	100.164	81.4387	118.084	1303.22	1529.86	870.685	0	0	0	120.166	80.798	118.084	355.223	399.682	254.187	x	x	x	x	x	x	x	x
Q07960	Q07960	ARHGAP1	3	1	16.4573	4.15268e-08	1.16349e-06	Infinity	1	S-C1-6H-12092022	S-C1-Ctrl-12092022	Rho GTPase-activating protein 1 OS=Homo sapiens OX=9606 GN=ARHGAP1 PE=1 SV=1	0	0	0	502.701	381.562	557.058	2179	2144.51	1078.19	0	0	0	603.087	378.56	557.058	593.937	560.261	314.766	x	x	x	x	x	x	x	x
Q9BZZ5	Q9BZZ5	API5	10	5	64.7872	1.65508e-07	3.47788e-06	Infinity	1	S-C1-6H-12092022	S-C1-Ctrl-12092022	Apoptosis inhibitor 5 OS=Homo sapiens OX=9606 GN=API5 PE=1 SV=3	0	0	0	735.98	818.213	570.73	2147.38	2257.89	863.575	0	0	0	882.95	811.775	570.73	585.316	589.88	252.112	x	x	x	x	x	x	x	x
P38606	P38606	ATP6V1A	4	1	20.0196	4.43885e-07	8.29085e-06	Infinity	1	S-C1-6H-12092022	S-C1-Ctrl-12092022	V-type proton ATPase catalytic subunit A OS=Homo sapiens OX=9606 GN=ATP6V1A PE=1 SV=2	0	0	0	381.221	523.748	146.146	2945.97	2871.39	2298.13	0	0	0	457.348	519.628	146.146	802.99	750.16	670.915	x	x	x	x	x	x	x	x
Q13867	Q13867	BLMH	2	1	11.8915	5.42509e-07	8.29085e-06	6.4886	1	S-C1-6H-12092022	S-C1-Ctrl-12092022	Bleomycin hydrolase OS=Homo sapiens OX=9606 GN=BLMH PE=1 SV=1	1503.36	1367.64	1369.14	3406.24	4096.99	3315.09	9433.93	9654.4	8424.24	121.817	106.821	841.16	4086.44	4064.75	3315.09	2571.43	2522.24	2459.37	x	x	x	x	x	x	x	x
P11171	P11171	EPB41	2	1	10.6143	8.1314e-07	1.1065e-05	Infinity	1	S-C1-6H-12092022	S-C1-Ctrl-12092022	Protein 4.1 OS=Homo sapiens OX=9606 GN=EPB41 PE=1 SV=4	0	0	0	453.562	526.383	216.024	373.895	740.022	322.698	0	0	0	544.135	522.241	216.024	101.913	193.333	94.2083	x	x	x	x	x	x	x	x
Q9QSR3	Q9QSR3	gag-pol	5	1	24.4504	8.55674e-07	1.1065e-05	Infinity	1	S-C1-6H-12092022	S-C1-Ctrl-12092022	Gag-Pol polyprotein OS=Human immunodeficiency virus type 1 group M subtype F1 (isolate VI850) OX=388813 GN=gag-pol PE=3 SV=3	0	0	0	611.442	575.887	361.223	1928.48	824.952	539.076	0	0	0	733.542	571.356	361.223	525.651	215.521	157.378	x	x	x	x	x	x	x	x
Q73368	Q73368	gag-pol	5	1	25.0539	4.61837e-06	4.56693e-05	59.8971	1	S-C1-6H-12092022	S-C1-Ctrl-12092022	Gag-Pol polyprotein OS=Human immunodeficiency virus type 1 group M subtype B (strain 89.6) OX=401671 GN=gag-pol PE=3 SV=3	3425.33	6923.01	4014.02	8332.8	11401	6554.38	341504	287428	231331	277.555	540.726	2466.1	9996.79	11311.3	6554.38	93084.6	75091.5	67534.8	x	x	x	x	x	x	x	x
O75380	O75380	NDUFS6	1	1	5.2004	6.75349e-06	5.51191e-05	Infinity	1	S-C1-6H-12092022	S-C1-Ctrl-12092022	NADH dehydrogenase [ubiquinone] iron-sulfur protein 6_ mitochondrial OS=Homo sapiens OX=9606 GN=NDUFS6 PE=1 SV=1	0	0	0	389.193	670.741	205.356	1658.27	1387.95	386.513	0	0	0	466.912	665.464	205.356	451.998	362.607	112.839	x	x	x	x	x	x	x	x
P62266	P62266	RPS23	2	1	12.0472	7.08174e-06	5.51191e-05	Infinity	1	S-C1-6H-12092022	S-C1-Ctrl-12092022	40S ribosomal protein S23 OS=Homo sapiens OX=9606 GN=RPS23 PE=1 SV=3	0	0	0	129.201	167.281	59.8174	1324.59	1393.8	361.225	0	0	0	155.002	165.965	59.8174	361.046	364.134	105.456	x	x	x	x	x	x	x	x
Q53GS9	Q53GS9	USP39	3	3	17.603	1.70122e-05	0.000102138	120.455	1	S-C1-6H-12092022	S-C1-Ctrl-12092022	U4/U6.U5 tri-snRNP-associated protein 2 OS=Homo sapiens OX=9606 GN=USP39 PE=1 SV=2	18.1633	29.4601	8.7505	435.092	375.331	508.926	2985.98	2185.08	1619.46	1.47177	2.30101	5.37606	521.976	372.378	508.926	813.897	570.859	472.784	x	x	x	x	x	x	x	x
P17066;P48741	P17066	HSPA6	19	6	200.112	2.39801e-05	0.000130039	62.4934	1	S-C1-6H-12092022	S-C1-Ctrl-12092022	Heat shock 70 kDa protein 6 OS=Homo sapiens OX=9606 GN=HSPA6 PE=1 SV=2	153.416	314.007	95.8661	561.197	737.09	728.535	14421.6	10301.1	10479.1	12.4313	24.5257	58.8974	673.264	731.29	728.535	3930.93	2691.19	3059.28	x	x	x	x	x	x	x	x
P0DMV8;P0DMV9	P0DMV8	HSPA1A	44	17	496.601	2.78927e-05	0.000142089	13.1452	1	S-C1-6H-12092022	S-C1-0H-12092022	Heat shock 70 kDa protein 1A OS=Homo sapiens OX=9606 GN=HSPA1A PE=1 SV=1	27487.4	30119.8	17010.9	17038.1	21035.3	17367	304546	248388	175842	2227.31	2352.53	10451	20440.4	20869.8	17367	83010.9	64892	51335.4	x	x	x	x	x	x	x	x
P12277	P12277	CKB	25	20	263.798	3.62729e-05	0.00017422	5.02035	1	S-C1-6H-12092022	S-C1-Ctrl-12092022	Creatine kinase B-type OS=Homo sapiens OX=9606 GN=CKB PE=1 SV=1	8251.49	8365.44	7277.33	16268.8	19646.7	20852.6	49346.9	37864.6	32745.9	668.619	653.388	4470.98	19517.6	19492.1	20852.6	13450.6	9892.24	9559.84	x		x		x	x	x	x
P49023	P49023	PXN	1	1	4.6833	5.27428e-05	0.000227344	12.9427	1	S-C1-6H-12092022	S-C1-Ctrl-12092022	Paxillin OS=Homo sapiens OX=9606 GN=PXN PE=1 SV=3	378.089	295.87	692.016	2237.5	2665.57	2554.44	6158.88	6265.88	5254.7	30.6366	23.1092	425.155	2684.31	2644.6	2554.44	1678.74	1636.98	1534.06	x	x	x	x	x	x	x	x
P67775	P67775	PPP2CA	9	2	48.4719	8.22322e-05	0.000337165	7.39709	1	S-C1-6H-12092022	S-C1-Ctrl-12092022	Serine/threonine-protein phosphatase 2A catalytic subunit alpha isoform OS=Homo sapiens OX=9606 GN=PPP2CA PE=1 SV=1	488.488	891.141	449.593	1532.98	1639.29	1718.05	4605.44	4535.36	4390.13	39.5822	69.6032	276.217	1839.11	1626.39	1718.05	1255.32	1184.88	1281.65	x		x		x	x	x	x
Q7L1Q6	Q7L1Q6	BZW1	6	3	35.9506	0.0001079	0.000431873	3.5177	1	S-C1-6H-12092022	S-C1-Ctrl-12092022	eIF5-mimic protein 2 OS=Homo sapiens OX=9606 GN=BZW1 PE=1 SV=1	1891.89	1817.22	1619.93	2259.1	2657.14	2350.34	7218.99	6752.64	4774.33	153.3	141.935	995.237	2710.23	2636.24	2350.34	1967.7	1764.15	1393.82	x	x	x	x	x	x	x	x
O95373	O95373	IPO7	10	5	55.2488	0.000110652	0.00043259	14.3883	1	S-C1-6H-12092022	S-C1-Ctrl-12092022	Importin-7 OS=Homo sapiens OX=9606 GN=IPO7 PE=1 SV=1	195.238	498.668	399.795	2718.54	2992.22	2645.41	6684.83	4996.44	4055.19	15.8202	38.9488	245.623	3261.41	2968.68	2645.41	1822.1	1305.33	1183.87	x	x	x	x	x	x	x	x
P04792	P04792	HSPB1	18	16	173.561	0.000132435	0.000491928	10.1704	1	S-C1-6H-12092022	S-C1-0H-12092022	Heat shock protein beta-1 OS=Homo sapiens OX=9606 GN=HSPB1 PE=1 SV=2	38250.8	38054.6	19927.8	20174.3	33766	19480.7	300912	221214	224591	3099.47	2972.28	12243	24202.9	33500.3	19480.7	82020.2	57792.8	65567.1	x	x	x	x	x	x	x	x
Q9H0D6	Q9H0D6	XRN2	12	11	70.9979	0.000137535	0.000491928	3.1123	1	S-C1-6H-12092022	S-C1-Ctrl-12092022	5'-3' exoribonuclease 2 OS=Homo sapiens OX=9606 GN=XRN2 PE=1 SV=1	2995.43	2611.65	3390.72	5210.94	5392.9	4928.92	10712.2	9751.65	7540	242.72	203.985	2083.16	6251.53	5350.47	4928.92	2919.86	2547.65	2201.22	x	x	x	x	x	x	x	x
Q2TAA2	Q2TAA2	IAH1	1	1	6.1115	0.000147039	0.000494366	3379.07	1	S-C1-6H-12092022	S-C1-Ctrl-12092022	Isoamyl acetate-hydrolyzing esterase 1 homolog OS=Homo sapiens OX=9606 GN=IAH1 PE=1 SV=1	0	0	2.47764	1388.76	2904.26	898.025	4654.8	3356.36	360.965	0	0	1.52219	1666.09	2881.41	898.025	1268.77	876.86	105.38	x	x	x	x	x	x	x	x
P09211	P09211	GSTP1	12	6	145.728	0.000157672	0.000495041	4.01474	1	S-C1-6H-12092022	S-C1-Ctrl-12092022	Glutathione S-transferase P OS=Homo sapiens OX=9606 GN=GSTP1 PE=1 SV=2	16410.4	11449.3	14058.8	32533.9	35886.1	32846.9	65555.3	43026.7	59709.6	1329.73	894.256	8637.31	39030.7	35603.7	32846.9	17868.6	11240.9	17431.6	x		x		x	x	x	x
O15067	O15067	PFAS	21	15	125.365	0.00015902	0.000495041	6.07744	1	S-C1-6H-12092022	S-C1-Ctrl-12092022	Phosphoribosylformylglycinamidine synthase OS=Homo sapiens OX=9606 GN=PFAS PE=1 SV=4	766.447	987.713	1304.58	2867.91	3202.14	3291.18	8085.7	5600.83	4902.79	62.1052	77.146	801.498	3440.61	3176.94	3291.18	2203.94	1463.23	1431.32	x		x		x	x	x	x
Q9NZA1	Q9NZA1	CLIC5	3	1	32.7946	0.000189772	0.00057456	24.3479	0.999999	S-C1-6H-12092022	S-C1-Ctrl-12092022	Chloride intracellular channel protein 5 OS=Homo sapiens OX=9606 GN=CLIC5 PE=1 SV=3	117.607	216.566	410.524	2631.63	2745.65	1562.72	7285.93	4923.54	5922.31	9.52973	16.915	252.214	3157.15	2724.05	1562.72	1985.94	1286.29	1728.96	x	x	x	x	x	x	x	x
P56537	P56537	EIF6	5	4	32.9527	0.000209323	0.00058887	6.40556	0.999999	S-C1-6H-12092022	S-C1-Ctrl-12092022	Eukaryotic translation initiation factor 6 OS=Homo sapiens OX=9606 GN=EIF6 PE=1 SV=1	387.358	517.039	640.99	2055.38	2454.25	1371.15	3873.84	2903.49	3121.74	31.3877	40.3837	393.806	2465.82	2434.94	1371.15	1055.9	758.545	911.36	x	x	x	x	x	x	x	x
P53675	P53675	CLTCL1	19	2	118.773	0.000210177	0.00058887	25.0486	0.999999	S-C1-6H-12092022	S-C1-Ctrl-12092022	Clathrin heavy chain 2 OS=Homo sapiens OX=9606 GN=CLTCL1 PE=1 SV=2	289.852	677.922	1243.09	1340.82	1469.5	1111.89	22241.3	18335.1	14802.7	23.4867	52.9496	763.719	1608.57	1457.94	1111.89	6062.36	4790.09	4321.49	x	x	x	x	x	x	x	x
P54652	P54652	HSPA2	23	4	213.497	0.000240527	0.000657655	3.81595	0.999997	S-C1-6H-12092022	S-C1-Ctrl-12092022	Heat shock-related 70 kDa protein 2 OS=Homo sapiens OX=9606 GN=HSPA2 PE=1 SV=1	309.752	256.801	328.192	560.838	755.574	468.658	1256.67	1165.85	991.783	25.0993	20.0576	201.632	672.833	749.63	468.658	342.534	304.581	289.541	x	x	x	x	x	x	x	x
P36405	P36405	ARL3	5	4	40.4681	0.000270556	0.00071066	7.51068	0.999995	S-C1-6H-12092022	S-C1-Ctrl-12092022	ADP-ribosylation factor-like protein 3 OS=Homo sapiens OX=9606 GN=ARL3 PE=1 SV=2	468.161	865.438	960.276	3166.59	4109.34	2601.29	6887.77	4924.06	5416.74	37.9351	67.5956	589.966	3798.93	4077.01	2601.29	1877.42	1286.43	1581.36	x	x	x	x	x	x	x	x
O75431	O75431	MTX2	3	2	15.5539	0.000280256	0.000724814	4.08435	0.999994	S-C1-6H-12092022	S-C1-Ctrl-12092022	Metaxin-2 OS=Homo sapiens OX=9606 GN=MTX2 PE=1 SV=1	8900.29	6663.03	5155.03	13191.2	15732.9	12520.1	32621.6	26641.2	25358.2	721.191	520.421	3167.1	15825.4	15609.1	12520.1	8891.74	6960.09	7403.07	x		x		x	x	x	x
P62249	P62249	RPS16	3	1	21.0473	0.000326302	0.00078679	5.46299	0.999987	S-C1-6H-12092022	S-C1-Ctrl-12092022	40S ribosomal protein S16 OS=Homo sapiens OX=9606 GN=RPS16 PE=1 SV=2	494.855	963.289	822.75	3482.7	3750.08	3733.31	5584.93	3282.64	3592.94	40.0981	75.2384	505.474	4178.17	3720.58	3733.31	1522.3	857.6	1048.92	x	x	x	x	x	x	x	x
Q9Y277	Q9Y277	VDAC3	4	2	23.5405	0.000327621	0.00078679	7.12604	0.999987	S-C1-6H-12092022	S-C1-Ctrl-12092022	Voltage-dependent anion-selective channel protein 3 OS=Homo sapiens OX=9606 GN=VDAC3 PE=1 SV=1	697.365	308.901	726.759	2977.6	3390.03	2873.41	4579.18	4382.88	3387.53	56.5075	24.1269	446.5	3572.2	3363.36	2873.41	1248.16	1145.04	988.955	x	x	x	x	x	x	x	x
P39023;Q92901	P39023	RPL3	13	9	83.0175	0.000372596	0.000869943	2.53622	0.999977	S-C1-6H-12092022	S-C1-Ctrl-12092022	60S ribosomal protein L3 OS=Homo sapiens OX=9606 GN=RPL3 PE=1 SV=2	3691.98	5022.08	5150.65	3934.25	4618.29	5518.74	12434.1	11822.1	10907.8	299.161	392.253	3164.41	4719.89	4581.95	5518.74	3389.18	3088.55	3184.43	x	x	x	x	x	x	x	x
Q9BWD1	Q9BWD1	ACAT2	12	5	70.2384	0.000420778	0.00094314	29.5491	0.99996	S-C1-6H-12092022	S-C1-0H-12092022	Acetyl-CoA acetyltransferase_ cytosolic OS=Homo sapiens OX=9606 GN=ACAT2 PE=1 SV=2	3418.4	6067.76	984.055	2603.75	3991.55	2330.27	87131.5	98057	78553.5	276.993	473.926	604.575	3123.7	3960.15	2330.27	23749.6	25617.7	22932.9	x	x	x	x	x	x	x	x
Q15293	Q15293	RCN1	2	1	12.6468	0.000443881	0.000981834	467.184	0.999949	S-C1-6H-12092022	S-C1-Ctrl-12092022	Reticulocalbin-1 OS=Homo sapiens OX=9606 GN=RCN1 PE=1 SV=1	0	0.914477	9.80175	869.379	1486.67	695.579	2252.88	2321.33	432.238	0	0.0714259	6.02191	1042.99	1474.98	695.579	614.073	606.455	126.187	x	x	x	x	x	x	x	x
O00299	O00299	CLIC1	13	7	116.204	0.000513569	0.00110685	2.47941	0.999908	S-C1-6H-12092022	S-C1-Ctrl-12092022	Chloride intracellular channel protein 1 OS=Homo sapiens OX=9606 GN=CLIC1 PE=1 SV=4	4834.62	4256.97	5831.99	11556	12608	8764.76	11591	12927.3	12483.4	391.75	332.493	3583.01	13863.7	12508.8	8764.76	3159.4	3377.28	3644.4	x	x	x	x	x	x	x	x
P48723	P48723	HSPA13	3	1	18.9018	0.000556027	0.00118319	204.555	0.999874	S-C1-6H-12092022	S-C1-Ctrl-12092022	Heat shock 70 kDa protein 13 OS=Homo sapiens OX=9606 GN=HSPA13 PE=1 SV=1	0	4.35735	14.908	817.184	988.577	820.529	1684.19	1146.23	1110.4	0	0.340333	9.15906	980.37	980.799	820.529	459.064	299.455	324.17	x	x	x	x	x	x	x	x
Q5U5Z8	Q5U5Z8	AGBL2	5	1	27.7262	0.000640225	0.00132872	Infinity	0.999785	S-C1-6H-12092022	S-C1-Ctrl-12092022	Cytosolic carboxypeptidase 2 OS=Homo sapiens OX=9606 GN=AGBL2 PE=1 SV=2	0	0	0	1264.65	2062.18	1153.87	5183.24	1614.43	57.3073	0	0	0	1517.19	2045.96	1153.87	1412.81	421.775	16.7303	x	x	x	x	x	x	x	x
P31153	P31153	MAT2A	5	3	35.7105	0.00073424	0.00146941	4.80081	0.999649	S-C1-6H-12092022	S-C1-Ctrl-12092022	S-adenosylmethionine synthase isoform type-2 OS=Homo sapiens OX=9606 GN=MAT2A PE=1 SV=1	275.989	132.324	275.583	885.577	955.478	683.079	1189.68	1136.53	957.047	22.3634	10.3352	169.31	1062.42	947.96	683.079	324.273	296.922	279.4	x		x		x	x	x	x
O60936	O60936	NOL3	1	1	6.2472	0.000803718	0.00157873	8.1713	0.999521	S-C1-6H-12092022	S-C1-Ctrl-12092022	Nucleolar protein 3 OS=Homo sapiens OX=9606 GN=NOL3 PE=1 SV=2	112.964	170.255	80.9978	233.135	451.342	312.837	885.795	1351.04	739.285	9.15347	13.2978	49.7627	279.691	447.791	312.837	241.443	352.964	215.827	x		x		x	x	x	x
P35244	P35244	RPA3	4	3	26.3096	0.000817961	0.00157873	6.25653	0.999492	S-C1-6H-12092022	S-C1-Ctrl-12092022	Replication protein A 14 kDa subunit OS=Homo sapiens OX=9606 GN=RPA3 PE=1 SV=1	540.764	622.733	1011.78	3092.2	3647.09	3015.21	6885.4	3558.97	3165.3	43.8181	48.639	621.607	3709.69	3618.4	3015.21	1876.77	929.791	924.076	x	x	x	x	x	x	x	x
P46109	P46109	CRKL	2	1	12.1298	0.00129545	0.00217773	28.3242	0.997912	S-C1-6H-12092022	S-C1-Ctrl-12092022	Crk-like protein OS=Homo sapiens OX=9606 GN=CRKL PE=1 SV=1	22.1553	40.0982	114.541	628.886	672.745	461.941	2782.74	1476.56	748.259	1.79525	3.1319	70.3704	754.47	667.452	461.941	758.497	385.754	218.447	x	x	x	x	x	x	x	x
P43490	P43490	NAMPT	6	4	32.9186	0.00132512	0.00218393	8.65401	0.997776	S-C1-6H-12092022	S-C1-Ctrl-12092022	Nicotinamide phosphoribosyltransferase OS=Homo sapiens OX=9606 GN=NAMPT PE=1 SV=1	251.031	646.55	200.39	1216.33	1410.13	1145.2	4127.9	3065.43	2308.53	20.3411	50.4992	123.114	1459.22	1399.04	1145.2	1125.15	800.853	673.951	x	x	x	x	x	x	x	x
P40200	P40200	CD96	2	2	10.6141	0.00134704	0.00218663	40.6614	0.997673	S-C1-6H-12092022	S-C1-0H-12092022	T-cell surface protein tactile OS=Homo sapiens OX=9606 GN=CD96 PE=1 SV=2	14624.8	26048.8	3115.67	2013.5	1992.67	2111.31	98097.2	89528.1	61119.8	1185.05	2034.56	1914.18	2415.58	1977	2111.31	26738.6	23389.5	17843.3	x	x	x	x	x	x	x	x
P31939	P31939	ATIC	29	15	219.77	0.00135331	0.00218663	3.35949	0.997642	S-C1-6H-12092022	S-C1-Ctrl-12092022	Bifunctional purine biosynthesis protein ATIC OS=Homo sapiens OX=9606 GN=ATIC PE=1 SV=3	1986.68	3102.91	2780.68	3441.96	4253.32	3870.86	11133	8859.86	6447.23	160.981	242.355	1708.37	4129.3	4219.86	3870.86	3034.55	2314.67	1882.2	x	x	x	x	x	x	x	x
Q9BU89	Q9BU89	DOHH	1	1	4.467	0.00147954	0.00230418	10.8952	0.996998	S-C1-6H-12092022	S-C1-Ctrl-12092022	Deoxyhypusine hydroxylase OS=Homo sapiens OX=9606 GN=DOHH PE=1 SV=1	691.785	642.774	2999.7	9644.23	11040	10421.3	18438.3	15436.8	13347.5	56.0554	50.2043	1842.93	11570.1	10953.1	10421.3	5025.77	4032.91	3896.66	x		x		x	x	x	x
Q8IZ26	Q8IZ26	ZNF34	2	1	10.0978	0.00149403	0.00230418	3.97508	0.996919	S-C1-6H-12092022	S-C1-Ctrl-12092022	Zinc finger protein 34 OS=Homo sapiens OX=9606 GN=ZNF34 PE=1 SV=3	3174.19	1602.52	2600.55	5387.01	6706.46	5967.65	12516.3	9099.36	7709.57	257.204	125.166	1597.71	6462.75	6653.7	5967.65	3411.59	2377.24	2250.73	x	x	x	x	x	x	x	x
Q5XKE5	Q5XKE5	KRT79	4	2	22.9871	0.00155759	0.00233814	9.06627	0.996562	S-C1-6H-12092022	S-C1-0H-12092022	Keratin_ type II cytoskeletal 79 OS=Homo sapiens OX=9606 GN=KRT79 PE=1 SV=2	2126.23	3959.39	1229.48	1364.7	1944.89	956.408	14593.4	14837.9	9245.39	172.289	309.251	755.36	1637.22	1929.58	956.408	3977.75	3876.44	2699.1	x	x	x	x	x	x	x	x
P11315	P11315	E3145_ADE03	2	1	9.946	0.00157055	0.00233814	286.468	0.996487	S-C1-6H-12092022	S-C1-Ctrl-12092022	Early E3 15.3 kDa protein OS=Human adenovirus B serotype 3 OX=45659 PE=3 SV=1	0	0	27.6575	1170.8	1401.89	404.757	2886.53	3342.08	1694.39	0	0	16.992	1404.61	1390.86	404.757	786.789	873.129	494.661	x	x	x	x	x	x	x	x
Q2M2I8	Q2M2I8	AAK1	4	3	22.2567	0.00158893	0.00233814	4.8467	0.99638	S-C1-6H-12092022	S-C1-Ctrl-12092022	AP2-associated protein kinase 1 OS=Homo sapiens OX=9606 GN=AAK1 PE=1 SV=3	484.888	259.249	655.869	955.892	1130.94	825.021	2429.38	2432.22	1923.81	39.2905	20.2488	402.947	1146.78	1122.04	825.021	662.182	635.423	561.637	x	x	x	x	x	x	x	x
Q08752	Q08752	PPID	4	1	21.1593	0.0016134	0.00233814	6.42507	0.996234	S-C1-6H-12092022	S-C1-0H-12092022	Peptidyl-prolyl cis-trans isomerase D OS=Homo sapiens OX=9606 GN=PPID PE=1 SV=3	633.036	603.922	266.026	214.251	202.404	244.028	1705.95	1567.17	971.814	51.295	47.1698	163.439	257.035	200.811	244.028	464.995	409.428	283.711	x	x	x	x	x	x	x	x
P30084	P30084	ECHS1	6	3	49.6649	0.00165177	0.00236271	7.15072	0.996	S-C1-6H-12092022	S-C1-Ctrl-12092022	Enoyl-CoA hydratase_ mitochondrial OS=Homo sapiens OX=9606 GN=ECHS1 PE=1 SV=4	282.404	683.698	753.448	1350.67	1170.36	1578.46	5073.89	4423.85	2798.3	22.8832	53.4007	462.897	1620.39	1161.15	1578.46	1383	1155.74	816.934	x	x	x	x	x	x	x	x
O00629	O00629	KPNA4	3	2	15.3591	0.00165847	0.00236271	10.4599	0.995959	S-C1-6H-12092022	S-C1-Ctrl-12092022	Importin subunit alpha-3 OS=Homo sapiens OX=9606 GN=KPNA4 PE=1 SV=1	85.0867	268.727	310.856	1246.72	1319.73	852.024	2265.74	3015.72	1670.9	6.89458	20.9891	190.981	1495.69	1309.35	852.024	617.578	787.865	487.802	x	x	x	x	x	x	x	x
P68400;Q8NEV1	P68400	CSNK2A1	6	4	35.1328	0.00179319	0.00249623	3.96184	0.995085	S-C1-6H-12092022	S-C1-Ctrl-12092022	Casein kinase II subunit alpha OS=Homo sapiens OX=9606 GN=CSNK2A1 PE=1 SV=1	647.439	1428.57	1059.81	1750.86	1956.4	1814.62	5127.29	3926.06	3370.28	52.462	111.58	651.116	2100.49	1941.01	1814.62	1397.56	1025.7	983.919	x	x	x	x	x	x	x	x
P00390	P00390	GSR	1	1	5.4344	0.00188115	0.00259013	206.746	0.994475	S-C1-6H-12092022	S-C1-Ctrl-12092022	Glutathione reductase_ mitochondrial OS=Homo sapiens OX=9606 GN=GSR PE=1 SV=2	0	0	39.4509	1157.1	1412.37	941.526	3145.59	2652.37	2358.33	0	0	24.2375	1388.16	1401.25	941.526	857.402	692.94	688.492	x	x	x	x	x	x	x	x
O00425;Q9Y6M1	O00425	IGF2BP3	14	7	93.3922	0.00189515	0.00259013	4.23722	0.994375	S-C1-6H-12092022	S-C1-0H-12092022	Insulin-like growth factor 2 mRNA-binding protein 3 OS=Homo sapiens OX=9606 GN=IGF2BP3 PE=1 SV=2	5996.39	11185.6	4769.45	4906.82	4524.99	5584.95	24719.1	21832.6	17077.6	485.888	873.658	2930.21	5886.67	4489.39	5584.95	6737.74	5703.84	4985.62	x	x	x	x	x	x	x	x
P63027	P63027	VAMP2	1	1	5.2482	0.00193012	0.00261666	4.11367	0.994122	S-C1-6H-12092022	S-C1-Ctrl-12092022	Vesicle-associated membrane protein 2 OS=Homo sapiens OX=9606 GN=VAMP2 PE=1 SV=3	710.913	610.675	1493.49	1338.94	1411.33	1309.55	4100.89	4200.63	3278.78	57.6053	47.6972	917.558	1606.31	1400.23	1309.55	1117.79	1097.43	957.207	x		x		x	x	x	x
P62879	P62879	GNB2	8	2	73.4667	0.00221578	0.00291005	12.7849	0.991891	S-C1-6H-12092022	S-C1-Ctrl-12092022	Guanine nucleotide-binding protein G(I)/G(S)/G(T) subunit beta-2 OS=Homo sapiens OX=9606 GN=GNB2 PE=1 SV=3	128.688	113.528	433.851	1005.87	1190.95	1169.34	3557.95	1452.27	3633.22	10.4276	8.86722	266.546	1206.73	1181.58	1169.34	969.8	379.409	1060.68	x	x	x	x	x	x	x	x
Q9UL46	Q9UL46	PSME2	7	5	45.6247	0.00226729	0.00295463	13.8845	0.991459	S-C1-6H-12092022	S-C1-Ctrl-12092022	Proteasome activator complex subunit 2 OS=Homo sapiens OX=9606 GN=PSME2 PE=1 SV=4	428.031	1235.9	184.827	1528.06	1555.33	1605.48	10034.8	9229.23	6405.11	34.6834	96.5312	113.553	1833.2	1543.1	1605.48	2735.2	2411.16	1869.91	x	x	x	x	x	x	x	x
P53621	P53621	COPA	16	11	98.2612	0.00229451	0.0029671	5.46044	0.991227	S-C1-6H-12092022	S-C1-Ctrl-12092022	Coatomer subunit alpha OS=Homo sapiens OX=9606 GN=COPA PE=1 SV=2	785.684	736.047	2157.75	3331.23	3239.75	3830.09	7586.46	6645.96	5859.16	63.664	57.4894	1325.66	3996.45	3214.26	3830.09	2067.86	1736.28	1710.52	x	x	x	x	x	x	x	x
Q8IYD8	Q8IYD8	FANCM	3	1	21.594	0.00238268	0.00301161	7.18646	0.990462	S-C1-6H-12092022	S-C1-0H-12092022	Fanconi anemia group M protein OS=Homo sapiens OX=9606 GN=FANCM PE=1 SV=2	5647.69	2551.8	2992.34	790.978	971.752	450.111	8015.9	4118.73	3767.87	457.633	199.31	1838.41	948.931	964.106	450.111	2184.91	1076.03	1099.99	x		x		x	x	x	x
Q9BRX8	Q9BRX8	PRXL2A	3	1	18.0195	0.00253637	0.00311227	163.591	0.989073	S-C1-6H-12092022	S-C1-Ctrl-12092022	Peroxiredoxin-like 2A OS=Homo sapiens OX=9606 GN=PRXL2A PE=1 SV=3	0	0	15.6529	523.742	710.949	280.778	1333.43	1050.8	176.444	0	0	9.6167	628.33	705.356	280.778	363.455	274.526	51.5109	x	x	x	x	x	x	x	x
Q9NQG5	Q9NQG5	RPRD1B	11	4	63.6106	0.00270229	0.00326815	4.63034	0.987502	S-C1-6H-12092022	S-C1-Ctrl-12092022	Regulation of nuclear pre-mRNA domain-containing protein 1B OS=Homo sapiens OX=9606 GN=RPRD1B PE=1 SV=1	201.049	376.516	373.202	1048.98	1477.36	722.05	1919.67	1173.58	1309.12	16.291	29.408	229.285	1258.45	1465.73	722.05	523.249	306.602	382.184	x	x	x	x	x	x	x	x
O43169	O43169	CYB5B	2	2	28.3263	0.00283457	0.00335571	15.0781	0.986201	S-C1-6H-12092022	S-C1-Ctrl-12092022	Cytochrome b5 type B OS=Homo sapiens OX=9606 GN=CYB5B PE=1 SV=3	107.77	705.846	807.453	4320.35	5299.39	4788.03	9125.46	7963.85	7353.31	8.73263	55.1305	496.076	5183.09	5257.7	4788.03	2487.35	2080.58	2146.72	x	x	x	x	x	x	x	x
O95067	O95067	CCNB2	2	2	9.527	0.00308437	0.00347988	173.844	0.983638	S-C1-6H-12092022	S-C1-Ctrl-12092022	G2/mitotic-specific cyclin-B2 OS=Homo sapiens OX=9606 GN=CCNB2 PE=1 SV=1	0	0	54.611	963.741	1128.6	610.809	3286.21	3727.22	2480.34	0	0	33.5514	1156.19	1119.72	610.809	895.731	973.748	724.109	x	x	x	x	x	x	x	x
Q9BWW7	Q9BWW7	SCRT1	1	1	5.5278	0.00330645	0.00365682	11.6762	0.981256	S-C1-6H-12092022	S-C1-Ctrl-12092022	Transcriptional repressor scratch 1 OS=Homo sapiens OX=9606 GN=SCRT1 PE=1 SV=2	257.304	698.815	1881.69	10390.8	11720.2	5059.07	9247.88	12253	11633.9	20.8494	54.5814	1156.06	12465.7	11628	5059.07	2520.72	3201.14	3396.4	x	x	x	x	x	x	x	x
Q13561	Q13561	DCTN2	11	9	84.0588	0.00355987	0.00376376	9.13722	0.978435	S-C1-6H-12092022	S-C1-Ctrl-12092022	Dynactin subunit 2 OS=Homo sapiens OX=9606 GN=DCTN2 PE=1 SV=4	46.8552	215.246	270.87	1282.04	1580.22	1268.1	1893.03	1827.53	1149.32	3.79668	16.812	166.415	1538.05	1567.79	1268.1	515.988	477.447	335.532	x		x		x	x	x	x
P16152;O75828	P16152	CBR1	5	2	33.0284	0.00360191	0.00378441	2.21399	0.977958	S-C1-6H-12092022	S-C1-Ctrl-12092022	Carbonyl reductase [NADPH] 1 OS=Homo sapiens OX=9606 GN=CBR1 PE=1 SV=3	1628.02	2003.38	2658.64	3442.94	3582.12	3522.95	5414.41	4683.23	3828.46	131.918	156.475	1633.39	4130.47	3553.94	3522.95	1475.82	1223.51	1117.68	x		x		x	x	x	x
A6NHL2	A6NHL2	TUBAL3	9	3	60.3817	0.00405549	0.00415704	6.81513	0.972662	S-C1-6H-12092022	S-C1-Ctrl-12092022	Tubulin alpha chain-like 3 OS=Homo sapiens OX=9606 GN=TUBAL3 PE=1 SV=2	223.656	442.512	931.729	917.354	1142.17	1369.22	4050.27	4152.56	2687.04	18.1228	34.5627	572.428	1100.54	1133.19	1369.22	1103.99	1084.87	784.453	x	x	x	x	x	x	x	x
Q9H9B4	Q9H9B4	SFXN1	9	5	52.8772	0.00418042	0.00415911	2.43729	0.971163	S-C1-6H-12092022	S-C1-Ctrl-12092022	Sideroflexin-1 OS=Homo sapiens OX=9606 GN=SFXN1 PE=1 SV=4	7871.58	5206.15	4852.61	8884.75	9768.14	8073.5	16889.6	11499.7	15312.1	637.835	406.63	2981.3	10659	9691.29	8073.5	4603.64	3004.34	4470.23	x		x		x	x	x	x
P62495	P62495	ETF1	4	2	28.2971	0.00428661	0.00421408	138.902	0.969876	S-C1-6H-12092022	S-C1-Ctrl-12092022	Eukaryotic peptide chain release factor subunit 1 OS=Homo sapiens OX=9606 GN=ETF1 PE=1 SV=3	0	0	59.3532	410.689	996.445	921.944	3875.71	1762.53	2606.03	0	0	36.4649	492.7	988.605	921.944	1056.41	460.467	760.802	x	x	x	x	x	x	x	x
Q04760	Q04760	GLO1	9	5	83.6778	0.00457557	0.00431988	4.8439	0.966327	S-C1-6H-12092022	S-C1-Ctrl-12092022	Lactoylglutathione lyase OS=Homo sapiens OX=9606 GN=GLO1 PE=1 SV=4	1047.06	1782.2	531.804	2742.56	2853.74	2830.48	6810.69	5270.98	4198.97	84.843	139.2	326.725	3290.22	2831.29	2830.48	1856.41	1377.06	1225.85	x	x	x	x	x	x	x	x
O15260	O15260	SURF4	3	2	16.3128	0.00465742	0.00431988	12.0101	0.96531	S-C1-6H-12092022	S-C1-Ctrl-12092022	Surfeit locus protein 4 OS=Homo sapiens OX=9606 GN=SURF4 PE=1 SV=3	32.505	194.933	193.105	580.206	759.296	746.541	2059.07	1808.49	1183.2	2.63388	15.2254	118.638	696.069	753.322	746.541	561.244	472.474	345.424	x	x	x	x	x	x	x	x
Q13526	Q13526	PIN1	4	3	32.5963	0.00467732	0.00431988	4.73308	0.965062	S-C1-6H-12092022	S-C1-Ctrl-12092022	Peptidyl-prolyl cis-trans isomerase NIMA-interacting 1 OS=Homo sapiens OX=9606 GN=PIN1 PE=1 SV=1	296.937	666.349	1145.55	3080.62	3666.58	2166.04	3183.67	3462.22	3335.4	24.0608	52.0457	703.792	3695.79	3637.73	2166.04	867.78	904.515	973.737	x	x	x	x	x	x	x	x
Q9H8Y8	Q9H8Y8	GORASP2	3	3	10.7499	0.00476805	0.00433266	6.8848	0.963928	S-C1-6H-12092022	S-C1-0H-12092022	Golgi reassembly-stacking protein 2 OS=Homo sapiens OX=9606 GN=GORASP2 PE=1 SV=3	1404.49	2719.29	610.858	1107.42	1245.79	862.787	8882.2	7935.43	5323.9	113.806	212.392	375.294	1328.57	1235.99	862.787	2421.04	2073.15	1554.26	x	x	x	x	x	x	x	x
P17661	P17661	DES	8	1	81.8269	0.00511293	0.00459624	6.59342	0.959575	S-C1-6H-12092022	S-C1-Ctrl-12092022	Desmin OS=Homo sapiens OX=9606 GN=DES PE=1 SV=3	18.5508	66.7163	60.7669	140.363	250.29	241.465	431.975	258.441	272.447	1.50317	5.21092	37.3335	168.392	248.321	241.465	117.744	67.5184	79.5381	x		x		x	x	x	x
O75352	O75352	MPDU1	1	1	7.0217	0.00516749	0.00459624	120.141	0.958881	S-C1-6H-12092022	S-C1-Ctrl-12092022	Mannose-P-dolichol utilization defect 1 protein OS=Homo sapiens OX=9606 GN=MPDU1 PE=1 SV=2	0	0	84.8554	1826.51	1984.52	1578.78	5124.11	3914.09	1156.4	0	0	52.1328	2191.25	1968.9	1578.78	1396.69	1022.57	337.6	x	x	x	x	x	x	x	x
Q5BKZ1	Q5BKZ1	ZNF326	2	1	11.1609	0.00541716	0.00474302	9.46035	0.955688	S-C1-6H-12092022	S-C1-Ctrl-12092022	DBIRD complex subunit ZNF326 OS=Homo sapiens OX=9606 GN=ZNF326 PE=1 SV=2	310.542	100.119	691.553	797.478	1009.13	1142.41	4243.45	3036.82	3147.05	25.1632	7.81985	424.87	956.728	1001.19	1142.41	1156.65	793.379	918.749	x		x		x	x	x	x
P62937;A0A075B759;A0A075B767;F5H284;P0DN26	P62937	PPIA	23	12	231.834	0.00566481	0.00485863	2.21183	0.9525	S-C1-6H-12092022	S-C1-Ctrl-12092022	Peptidyl-prolyl cis-trans isomerase A OS=Homo sapiens OX=9606 GN=PPIA PE=1 SV=2	44121.6	36831.6	40670.4	70590.4	85475.6	69659.6	121681	76844.1	70485.6	3575.18	2876.76	24986.8	84686.8	84803.1	69659.6	33167	20075.8	20577.5	x		x		x	x	x	x
Q13084	Q13084	MRPL28	1	1	4.9097	0.00619364	0.00501517	82.0322	0.945644	S-C1-6H-12092022	S-C1-Ctrl-12092022	39S ribosomal protein L28_ mitochondrial OS=Homo sapiens OX=9606 GN=MRPL28 PE=1 SV=4	0	0	29.2251	526.987	720.647	637.485	1009.07	115.823	1272.51	0	0	17.9551	632.222	714.978	637.485	275.045	30.2592	371.496	x		x		x	x	x	x
Q9BUF5	Q9BUF5	TUBB6	26	4	254.048	0.00620747	0.00501517	6.28217	0.945464	S-C1-6H-12092022	S-C1-Ctrl-12092022	Tubulin beta-6 chain OS=Homo sapiens OX=9606 GN=TUBB6 PE=1 SV=1	132.257	120.181	549.273	1046.18	1383.66	1068.02	2042.87	1814.07	1179.54	10.7168	9.38679	337.457	1255.09	1372.77	1068.02	556.829	473.931	344.354	x		x		x	x	x	x
Q58FG0	Q58FG0	HSP90AA5P	20	9	161.377	0.00675934	0.00516604	3.33643	0.938272	S-C1-6H-12092022	S-C1-Ctrl-12092022	Putative heat shock protein HSP 90-alpha A5 OS=Homo sapiens OX=9606 GN=HSP90AA5P PE=2 SV=1	11167.5	10042.5	5973.72	9703.7	12170.4	8753.45	42902.2	28199.3	19595.1	904.905	784.373	3670.09	11641.5	12074.6	8753.45	11694	7367.16	5720.58	x	x	x	x	x	x	x	x
Q86WB0	Q86WB0	ZC3HC1	3	2	15.4034	0.00677438	0.00516604	4.19425	0.938076	S-C1-6H-12092022	S-C1-Ctrl-12092022	Nuclear-interacting partner of ALK OS=Homo sapiens OX=9606 GN=ZC3HC1 PE=1 SV=1	1086.08	2105.96	655.28	1628.51	1620.24	1361.11	7108.86	5240.66	3787.11	88.0049	164.488	402.585	1953.71	1607.49	1361.11	1937.68	1369.14	1105.61	x	x	x	x	x	x	x	x
Q14498	Q14498	RBM39	4	2	22.2718	0.00678765	0.00516604	13.7905	0.937903	S-C1-6H-12092022	S-C1-Ctrl-12092022	RNA-binding protein 39 OS=Homo sapiens OX=9606 GN=RBM39 PE=1 SV=2	132.01	44.4581	504.011	1293.34	1635.95	1539.92	4647.3	3013.51	1723.32	10.6967	3.47243	309.65	1551.61	1623.08	1539.92	1266.72	787.289	503.104	x		x		x	x	x	x
P09960	P09960	LTA4H	4	1	22.0556	0.00697593	0.00525874	9.05171	0.935448	S-C1-6H-12092022	S-C1-Ctrl-12092022	Leukotriene A-4 hydrolase OS=Homo sapiens OX=9606 GN=LTA4H PE=1 SV=2	82.9661	257.437	38.3217	273.838	278.97	148.48	1466.32	1107.08	854.71	6.72275	20.1073	23.5438	328.521	276.775	148.48	399.678	289.229	249.524	x	x	x	x	x	x	x	x
P43686	P43686	PSMC4	9	5	78.9298	0.00770229	0.00560522	3.05806	0.925999	S-C1-6H-12092022	S-C1-Ctrl-12092022	26S proteasome regulatory subunit 6B OS=Homo sapiens OX=9606 GN=PSMC4 PE=1 SV=2	3457.3	2020.03	1364.96	3248.53	3517.12	2915.28	7586.95	7817.62	5519.58	280.146	157.776	838.592	3897.24	3489.45	2915.28	2067.99	2042.38	1611.39	x	x	x	x	x	x	x	x
Q14257	Q14257	RCN2	9	9	53.8593	0.00816324	0.00565754	85.9447	0.920036	S-C1-6H-12092022	S-C1-Ctrl-12092022	Reticulocalbin-2 OS=Homo sapiens OX=9606 GN=RCN2 PE=1 SV=1	0	0	226.351	2239.06	3696.29	2751.06	7247.96	6275.95	5929.77	0	0	139.064	2686.18	3667.21	2751.06	1975.59	1639.61	1731.13	x	x	x	x	x	x	x	x
Q9Y5T5	Q9Y5T5	USP16	2	1	11.2333	0.00817804	0.00565754	4.11522	0.919845	S-C1-6H-12092022	S-C1-Ctrl-12092022	Ubiquitin carboxyl-terminal hydrolase 16 OS=Homo sapiens OX=9606 GN=USP16 PE=1 SV=1	274.841	101.789	71.5973	550.085	540.062	584.562	556.151	833.618	454.786	22.2704	7.95033	43.9873	659.933	535.813	584.562	151.591	217.785	132.77	x		x		x	x	x	x
Q96RS6	Q96RS6	NUDCD1	2	2	10.4879	0.008486	0.00573688	7.8554	0.915884	S-C1-6H-12092022	S-C1-Ctrl-12092022	NudC domain-containing protein 1 OS=Homo sapiens OX=9606 GN=NUDCD1 PE=1 SV=2	448.974	344.124	115.547	1279.62	1363.03	656.421	3157.01	2685.17	1295.59	36.3804	26.8781	70.9887	1535.15	1352.3	656.421	860.514	701.508	378.236	x	x	x	x	x	x	x	x
Q9Y3D6	Q9Y3D6	FIS1	3	2	17.1429	0.00849748	0.00573688	64.3976	0.915737	S-C1-6H-12092022	S-C1-Ctrl-12092022	Mitochondrial fission 1 protein OS=Homo sapiens OX=9606 GN=FIS1 PE=1 SV=2	0	69.3566	9.19534	442.567	475.666	465.827	2207.09	1800.29	1051.17	0	5.41715	5.64935	530.944	471.924	465.827	601.592	470.332	306.88	x		x		x	x	x	x
P50454	P50454	SERPINH1	20	15	194.855	0.00878627	0.00586123	7.14956	0.912041	S-C1-6H-12092022	S-C1-0H-12092022	Serpin H1 OS=Homo sapiens OX=9606 GN=SERPINH1 PE=1 SV=2	72313.3	72222.5	16093.9	20124.8	22642.8	19546.7	162712	149354	133455	5859.55	5640.99	9887.62	24143.6	22464.6	19546.7	44350.7	39019.1	38960.8	x	x	x	x	x	x	x	x
Q9NRL3	Q9NRL3	STRN4	1	1	6.2178	0.00891347	0.0058784	123.087	0.910419	S-C1-6H-12092022	S-C1-Ctrl-12092022	Striatin-4 OS=Homo sapiens OX=9606 GN=STRN4 PE=1 SV=2	0	0	10.324	301.34	412.775	139.364	968.186	25.5492	277.011	0	0	6.34277	361.515	409.527	139.364	263.901	6.6748	80.8706	x	x	x	x	x	x	x	x
Q8N5K1	Q8N5K1	CISD2	1	1	6.5244	0.00912957	0.00599508	9.35482	0.907673	S-C1-6H-12092022	S-C1-Ctrl-12092022	CDGSH iron-sulfur domain-containing protein 2 OS=Homo sapiens OX=9606 GN=CISD2 PE=1 SV=1	479.759	94.4292	1086	3578.31	4152.47	2882.61	6158.48	4322.63	5049.68	38.8749	7.37546	667.209	4292.87	4119.8	2882.61	1678.63	1129.3	1474.2	x		x		x	x	x	x
P43363	P43363	MAGEA10	1	1	5.8893	0.00916718	0.00599635	56.1285	0.907196	S-C1-6H-12092022	S-C1-Ctrl-12092022	Melanoma-associated antigen 10 OS=Homo sapiens OX=9606 GN=MAGEA10 PE=2 SV=2	0	70.1852	0	221.395	228.144	276.864	1538.97	1343.18	1057.24	0	5.48186	0	265.606	226.349	276.864	419.48	350.911	308.649	x	x	x	x	x	x	x	x
Q8IYU2	Q8IYU2	HACE1	2	1	12.2403	0.00929648	0.00603398	75.3552	0.90556	S-C1-6H-12092022	S-C1-Ctrl-12092022	E3 ubiquitin-protein ligase HACE1 OS=Homo sapiens OX=9606 GN=HACE1 PE=1 SV=2	0	0	88.4786	747.249	1778.23	463.406	2948.05	732.442	2986.83	0	0	54.3587	896.469	1764.24	463.406	803.557	191.353	871.974	x	x	x	x	x	x	x	x
Q9UBQ7	Q9UBQ7	GRHPR	2	2	10.1821	0.0096502	0.00623947	13.3043	0.901107	S-C1-6H-12092022	S-C1-0H-12092022	Glyoxylate reductase/hydroxypyruvate reductase OS=Homo sapiens OX=9606 GN=GRHPR PE=1 SV=1	5766.7	13729	2077.31	950.59	1090.1	1245.8	20452.8	16791.9	6479.61	467.276	1072.31	1276.24	1140.42	1081.52	1245.8	5574.88	4386.94	1891.66	x	x	x	x	x	x	x	x
P42765	P42765	ACAA2	12	6	73.7878	0.0101437	0.00644332	40.2699	0.894952	S-C1-6H-12092022	S-C1-Ctrl-12092022	3-ketoacyl-CoA thiolase_ mitochondrial OS=Homo sapiens OX=9606 GN=ACAA2 PE=1 SV=2	0	0	129.602	1133.57	1622.67	1358.76	2545.4	1278.27	1395.39	0	0	79.6239	1359.94	1609.9	1358.76	693.807	333.952	407.369	x	x	x	x	x	x	x	x
O00170	O00170	AIP	4	1	28.2305	0.0102827	0.00644332	5.30735	0.893231	S-C1-6H-12092022	S-C1-Ctrl-12092022	AH receptor-interacting protein OS=Homo sapiens OX=9606 GN=AIP PE=1 SV=3	1480.83	636.561	2123.44	3991.46	4514.3	3200.87	8168.55	4141.34	10197.7	119.992	49.719	1304.58	4788.53	4478.78	3200.87	2226.52	1081.94	2977.1	x		x		x	x	x	x
P19623	P19623	SRM	4	2	25.3953	0.0103996	0.00644332	46.6616	0.891788	S-C1-6H-12092022	S-C1-Ctrl-12092022	Spermidine synthase OS=Homo sapiens OX=9606 GN=SRM PE=1 SV=1	0	0	74.0325	531.554	806.13	437.887	2122.57	525.528	806.384	0	0	45.4835	637.701	799.788	437.887	578.553	137.296	235.416	x	x	x	x	x	x	x	x
Q96K17	Q96K17	BTF3L4	3	2	24.8369	0.0104409	0.00644332	2.20753	0.89128	S-C1-6H-12092022	S-C1-Ctrl-12092022	Transcription factor BTF3 homolog 4 OS=Homo sapiens OX=9606 GN=BTF3L4 PE=1 SV=1	1598.97	2507.05	1618.47	2405.5	2658.99	2640.59	5125.89	4396.32	3114.76	129.565	195.815	994.342	2885.86	2638.07	2640.59	1397.18	1148.55	909.322	x	x	x	x	x	x	x	x
O75340	O75340	PDCD6	5	2	31.3446	0.010506	0.00644332	50.6106	0.890479	S-C1-6H-12092022	S-C1-Ctrl-12092022	Programmed cell death protein 6 OS=Homo sapiens OX=9606 GN=PDCD6 PE=1 SV=1	6.40835	0	192.481	1655.92	2109.91	1533.51	4322.02	2948.8	2795.1	0.519269	0	118.255	1986.6	2093.31	1533.51	1178.06	770.382	816.002	x	x	x	x	x	x	x	x
P13798	P13798	APEH	6	4	35.3753	0.0105403	0.00644332	39.0858	0.890057	S-C1-6H-12092022	S-C1-Ctrl-12092022	Acylamino-acid-releasing enzyme OS=Homo sapiens OX=9606 GN=APEH PE=1 SV=4	0	0	128.462	1308.96	1682.69	1078.83	2611.5	1155.92	1253.63	0	0	78.9235	1570.34	1669.46	1078.83	711.822	301.988	365.985	x		x		x	x	x	x
O14737	O14737	PDCD5	4	2	32.0799	0.0105781	0.00644332	10.3192	0.889593	S-C1-6H-12092022	S-C1-Ctrl-12092022	Programmed cell death protein 5 OS=Homo sapiens OX=9606 GN=PDCD5 PE=1 SV=3	100.292	136.488	1335.9	2486.48	3777.88	2516.52	7075.48	4572.55	4580.86	8.12665	10.6605	820.74	2983.02	3748.16	2516.52	1928.58	1194.59	1337.33	x	x	x	x	x	x	x	x
O00487	O00487	PSMD14	1	1	5.878	0.0106489	0.00646265	63.059	0.888725	S-C1-6H-12092022	S-C1-Ctrl-12092022	26S proteasome non-ATPase regulatory subunit 14 OS=Homo sapiens OX=9606 GN=PSMD14 PE=1 SV=1	0	126.801	0	520.915	743.711	771.247	3722.48	2892.1	1381.37	0	9.90387	0	624.938	737.86	771.247	1014.64	755.569	403.276	x	x	x	x	x	x	x	x
Q96CS3	Q96CS3	FAF2	7	2	41.8441	0.0113276	0.00667297	3.34326	0.880486	S-C1-6H-12092022	S-C1-0H-12092022	FAS-associated factor 2 OS=Homo sapiens OX=9606 GN=FAF2 PE=1 SV=2	1828.16	2663.5	1087.73	496.633	774.954	528.952	2435.21	2279.78	1304.67	148.136	208.034	668.269	595.807	768.856	528.952	663.771	595.6	380.886	x		x		x	x	x	x
Q92598;Q5U5X0	Q92598	HSPH1	43	23	379.997	0.011416	0.00668677	13.4288	0.879423	S-C1-6H-12092022	S-C1-Ctrl-12092022	Heat shock protein 105 kDa OS=Homo sapiens OX=9606 GN=HSPH1 PE=1 SV=1	494.892	4225.66	6048.64	6831.44	8045.66	7395.75	63173.4	50784.7	30659.4	40.1011	330.048	3716.11	8195.63	7982.36	7395.75	17219.3	13267.7	8950.71	x	x	x	x	x	x	x	x
Q8N1G4	Q8N1G4	LRRC47	21	15	134.869	0.0114946	0.0066958	2.65946	0.87848	S-C1-6H-12092022	S-C1-0H-12092022	Leucine-rich repeat-containing protein 47 OS=Homo sapiens OX=9606 GN=LRRC47 PE=1 SV=1	33450.4	34943.4	15403.5	20711.1	24614.7	27336.4	76292.6	57826.2	59123.5	2710.49	2729.28	9463.48	24846.9	24421.1	27336.4	20795.3	15107.3	17260.5	x	x	x	x	x	x	x	x
P28289	P28289	TMOD1	11	4	55.4259	0.0116061	0.00670404	3.09625	0.877146	S-C1-6H-12092022	S-C1-0H-12092022	Tropomodulin-1 OS=Homo sapiens OX=9606 GN=TMOD1 PE=1 SV=1	1130.37	1678.81	657.83	799.091	814.713	652.113	2966.38	2084.64	1964.83	91.5942	131.125	404.152	958.663	808.304	652.113	808.554	544.617	573.612	x	x	x	x	x	x	x	x
P07237	P07237	P4HB	38	28	329.219	0.011737	0.00672493	2.76501	0.875586	S-C1-6H-12092022	S-C1-0H-12092022	Protein disulfide-isomerase OS=Homo sapiens OX=9606 GN=P4HB PE=1 SV=3	15081	21511.2	10083	10522.9	11374.4	13475.1	43540.7	28794.9	25470	1222.02	1680.14	6194.71	12624.3	11285	13475.1	11868	7522.75	7435.7	x		x		x	x	x	x
P78417	P78417	GSTO1	8	4	47.7862	0.0117612	0.00672493	50.0945	0.875299	S-C1-6H-12092022	S-C1-Ctrl-12092022	Glutathione S-transferase omega-1 OS=Homo sapiens OX=9606 GN=GSTO1 PE=1 SV=2	0	0.00904749	231.996	1751.99	1997.85	1706.39	4847.45	3838.44	2936.29	0	0.00070666	142.532	2101.85	1982.14	1706.39	1321.28	1002.8	857.22	x	x	x	x	x	x	x	x
Q9UHX1	Q9UHX1	PUF60	10	4	64.1403	0.0122966	0.00694728	3.79933	0.868979	S-C1-6H-12092022	S-C1-Ctrl-12092022	Poly(U)-binding-splicing factor PUF60 OS=Homo sapiens OX=9606 GN=PUF60 PE=1 SV=1	491.079	452.859	1037.61	1106.41	1642.3	942.396	3258.39	1614.36	2655.81	39.7921	35.3709	637.48	1327.35	1629.38	942.396	888.147	421.758	775.336	x	x	x	x	x	x	x	x
Q92526	Q92526	CCT6B	9	1	60.8097	0.0123239	0.00694728	18.9715	0.868658	S-C1-6H-12092022	S-C1-Ctrl-12092022	T-complex protein 1 subunit zeta-2 OS=Homo sapiens OX=9606 GN=CCT6B PE=1 SV=5	16.2017	245.299	388.827	316.489	281.799	412.164	3413.12	4813.24	4111.32	1.31283	19.1593	238.884	379.689	279.582	412.164	930.323	1257.47	1200.26	x	x	x	x	x	x	x	x
P12081	P12081	HARS1	14	6	89.0343	0.0123922	0.00694728	2.68682	0.867859	S-C1-6H-12092022	S-C1-Ctrl-12092022	Histidine--tRNA ligase_ cytoplasmic OS=Homo sapiens OX=9606 GN=HARS1 PE=1 SV=2	2231.81	3294.94	2265.07	3652.93	4930.92	3206.25	9430.77	6721.3	4783.13	180.844	257.353	1391.6	4382.4	4892.13	3206.25	2570.57	1755.96	1396.38	x	x	x	x	x	x	x	x
P04899	P04899	GNAI2	7	4	49.6097	0.0128014	0.00695957	6.254	0.863106	S-C1-6H-12092022	S-C1-Ctrl-12092022	Guanine nucleotide-binding protein G(i) subunit alpha-2 OS=Homo sapiens OX=9606 GN=GNAI2 PE=1 SV=3	107.485	760.805	291.064	1368.31	2000.62	1294.12	3030.93	2606.17	1613.49	8.70956	59.4232	178.821	1641.55	1984.88	1294.12	826.149	680.87	471.043	x		x		x	x	x	x
P26641	P26641	EEF1G	15	11	136.334	0.0128214	0.00695957	3.09246	0.862875	S-C1-6H-12092022	S-C1-Ctrl-12092022	Elongation factor 1-gamma OS=Homo sapiens OX=9606 GN=EEF1G PE=1 SV=3	2016.46	3771.74	4753.06	5352.69	7456.58	6526.76	14478.2	8114.78	10005.4	163.394	294.594	2920.15	6421.58	7397.91	6526.76	3946.35	2120.01	2920.99	x		x		x	x	x	x
Q9NUQ9	Q9NUQ9	CYRIB	5	4	29.5497	0.0131152	0.00695957	2.58449	0.859498	S-C1-6H-12092022	S-C1-Ctrl-12092022	CYFIP-related Rac1 interactor B OS=Homo sapiens OX=9606 GN=CYRIB PE=1 SV=1	1078.39	2619.53	1474.35	2595.12	3061.41	2357.74	5148.08	4188.88	4030.73	87.3818	204.6	905.801	3113.35	3037.32	2357.74	1403.23	1094.36	1176.73	x		x		x	x	x	x
O00231	O00231	PSMD11	13	7	87.0803	0.0131222	0.00695957	2.06965	0.859418	S-C1-6H-12092022	S-C1-Ctrl-12092022	26S proteasome non-ATPase regulatory subunit 11 OS=Homo sapiens OX=9606 GN=PSMD11 PE=1 SV=3	1811.44	3240.14	2352.02	2750.38	2896.1	2447.69	6374.23	4934.03	4014.57	146.781	253.073	1445.01	3299.61	2873.31	2447.69	1737.44	1289.03	1172.01	x		x		x	x	x	x
O00116	O00116	AGPS	6	3	32.9841	0.0132017	0.00695957	9.96666	0.858509	S-C1-6H-12092022	S-C1-Ctrl-12092022	Alkyldihydroxyacetonephosphate synthase_ peroxisomal OS=Homo sapiens OX=9606 GN=AGPS PE=1 SV=1	27.0233	42.0427	249.359	746.577	828.673	754.635	1661.91	1141.16	370.565	2.1897	3.28378	153.199	895.663	822.153	754.635	452.991	298.13	108.183	x	x	x	x	x	x	x	x
P06744	P06744	GPI	22	12	187.552	0.0133653	0.0069745	2.94563	0.856646	S-C1-6H-12092022	S-C1-0H-12092022	Glucose-6-phosphate isomerase OS=Homo sapiens OX=9606 GN=GPI PE=1 SV=4	9878.4	7758.13	3942.03	4656.49	8596.33	4896.88	19051.3	17478.7	16932.3	800.448	605.954	2421.87	5586.35	8528.7	4896.88	5192.85	4566.36	4943.22	x	x	x	x	x	x	x	x
Q9HC38	Q9HC38	GLOD4	7	3	39.9395	0.0137072	0.00706832	8.32943	0.852779	S-C1-6H-12092022	S-C1-Ctrl-12092022	Glyoxalase domain-containing protein 4 OS=Homo sapiens OX=9606 GN=GLOD4 PE=1 SV=1	98.6141	591.321	970.908	2665.1	3238.97	3178	6672.93	4155.16	3005.78	7.99071	46.1856	596.498	3197.3	3213.49	3178	1818.86	1085.55	877.508	x		x		x	x	x	x
P61970	P61970	NUTF2	5	2	33.8354	0.0152205	0.00757833	9.62173	0.836128	S-C1-6H-12092022	S-C1-Ctrl-12092022	Nuclear transport factor 2 OS=Homo sapiens OX=9606 GN=NUTF2 PE=1 SV=1	33.567	583.292	100.831	1312.42	1379.78	1250.94	3588.04	1711.08	1606.29	2.71994	45.5584	61.9475	1574.51	1368.92	1250.94	978	447.025	468.941	x	x	x	x	x	x	x	x
Q9BWM7	Q9BWM7	SFXN3	6	3	36.4643	0.015459	0.00761846	5.53347	0.833571	S-C1-6H-12092022	S-C1-Ctrl-12092022	Sideroflexin-3 OS=Homo sapiens OX=9606 GN=SFXN3 PE=1 SV=3	21.7419	36.3701	229.868	551.568	584.222	366.433	526.039	507.713	559.777	1.76175	2.84071	141.224	661.712	579.625	366.433	143.384	132.641	163.421	x		x		x	x	x	x
Q02809	Q02809	PLOD1	2	1	11.962	0.0156361	0.00764109	59.8445	0.831685	S-C1-6H-12092022	S-C1-Ctrl-12092022	Procollagen-lysine_2-oxoglutarate 5-dioxygenase 1 OS=Homo sapiens OX=9606 GN=PLOD1 PE=1 SV=2	0	0	82.791	827.997	1060.39	216.869	3618.5	356.236	979.849	0	0	50.8644	993.341	1052.05	216.869	986.304	93.0678	286.057	x		x		x	x	x	x
Q96A33	Q96A33	CCDC47	2	1	11.7865	0.0163921	0.00782333	4.47741	0.823742	S-C1-6H-12092022	S-C1-Ctrl-12092022	PAT complex subunit CCDC47 OS=Homo sapiens OX=9606 GN=CCDC47 PE=1 SV=1	420.257	880.765	528.298	2362.97	2495.38	1464.63	4451.53	2464.29	1274.8	34.0534	68.7928	324.571	2834.83	2475.75	1464.63	1213.36	643.804	372.165	x		x		x	x	x	x
Q14410	Q14410	GK2	2	1	11.2038	0.0169581	0.00785321	4.00453	0.817911	S-C1-6H-12092022	S-C1-0H-12092022	Glycerol kinase 2 OS=Homo sapiens OX=9606 GN=GK2 PE=1 SV=2	809.97	626.339	728.497	456.28	455.32	401.373	3036.52	1332.72	888.599	65.632	48.9207	447.568	547.396	451.738	401.373	827.671	348.177	259.417	x	x	x	x	x	x	x	x
Q9BPW8	Q9BPW8	NIPSNAP1	6	5	43.3059	0.016999	0.00785321	2.72844	0.817493	S-C1-6H-12092022	S-C1-Ctrl-12092022	Protein NipSnap homolog 1 OS=Homo sapiens OX=9606 GN=NIPSNAP1 PE=1 SV=1	4464.44	1766.23	1778.16	3515.39	3852.61	3210.24	8643.84	7038.09	6169.66	361.754	137.952	1092.45	4217.39	3822.3	3210.24	2356.07	1838.72	1801.17	x		x		x	x	x	x
Q96I15	Q96I15	SCLY	1	1	5.7267	0.0170008	0.00785321	30.3926	0.817474	S-C1-6H-12092022	S-C1-Ctrl-12092022	Selenocysteine lyase OS=Homo sapiens OX=9606 GN=SCLY PE=1 SV=4	0	0	188.956	1000.85	1512.73	1197.19	2943.39	2096.76	702.69	0	0	116.089	1200.71	1500.83	1197.19	802.288	547.785	205.143	x	x	x	x	x	x	x	x
O15400	O15400	STX7	1	1	4.9158	0.0177474	0.00803364	25.4916	0.809942	S-C1-6H-12092022	S-C1-Ctrl-12092022	Syntaxin-7 OS=Homo sapiens OX=9606 GN=STX7 PE=1 SV=4	0	0	114.607	364.105	874.89	660.531	1677.09	799.899	444.531	0	0	70.4114	436.815	868.006	660.531	457.129	208.976	129.776	x		x		x	x	x	x
O43172	O43172	PRPF4	3	1	16.1277	0.0182795	0.00816219	21.4226	0.804673	S-C1-6H-12092022	S-C1-Ctrl-12092022	U4/U6 small nuclear ribonucleoprotein Prp4 OS=Homo sapiens OX=9606 GN=PRPF4 PE=1 SV=2	0	0	140.656	949.06	1073.54	336.272	1061.2	876.392	1075.61	0	0	86.4149	1138.58	1065.1	336.272	289.254	228.96	314.015	x	x	x	x	x	x	x	x
P25787	P25787	PSMA2	2	2	13.1049	0.0183337	0.00816219	5.29769	0.804141	S-C1-6H-12092022	S-C1-Ctrl-12092022	Proteasome subunit alpha type-2 OS=Homo sapiens OX=9606 GN=PSMA2 PE=1 SV=2	1382.09	2673.2	402.634	2221.84	2253.75	2314.29	9252.2	8796.63	5567.84	111.991	208.792	247.367	2665.53	2236.02	2314.29	2521.89	2298.15	1625.47	x	x	x	x	x	x	x	x
Q9BTC0	Q9BTC0	DIDO1	6	2	31.1458	0.0185672	0.00819562	24.6952	0.801859	S-C1-6H-12092022	S-C1-Ctrl-12092022	Death-inducer obliterator 1 OS=Homo sapiens OX=9606 GN=DIDO1 PE=1 SV=5	0	0	160.744	570.563	611.467	500.025	1609.11	1063.14	1297.36	0	0	98.7566	684.5	606.656	500.025	438.598	277.749	378.752	x		x		x	x	x	x
Q9HC35	Q9HC35	EML4	17	12	106.549	0.0186191	0.00819562	3.12375	0.801354	S-C1-6H-12092022	S-C1-Ctrl-12092022	Echinoderm microtubule-associated protein-like 4 OS=Homo sapiens OX=9606 GN=EML4 PE=1 SV=3	8789.24	13944.8	3967.39	8220.34	12606.4	11776.1	27907.8	30474.7	25026.1	712.193	1089.17	2437.45	9861.89	12507.3	11776.1	7606.9	7961.61	7306.11	x	x	x	x	x	x	x	x
Q9NSE4	Q9NSE4	IARS2	15	3	79.7226	0.0187697	0.00819562	5.05473	0.799892	S-C1-6H-12092022	S-C1-Ctrl-12092022	Isoleucine--tRNA ligase_ mitochondrial OS=Homo sapiens OX=9606 GN=IARS2 PE=1 SV=2	179.462	294.652	187.9	624.156	784.36	591.212	1980.06	913.183	453.055	14.5418	23.014	115.44	748.795	778.189	591.212	539.71	238.572	132.265	x		x		x	x	x	x
Q13308	Q13308	PTK7	8	2	47.6083	0.0189819	0.00821306	5.80404	0.797844	S-C1-6H-12092022	S-C1-Ctrl-12092022	Inactive tyrosine-protein kinase 7 OS=Homo sapiens OX=9606 GN=PTK7 PE=1 SV=2	207.322	1032.11	1118.73	1831.42	2054.92	2388.19	6619.48	3674.38	3392.99	16.7993	80.6134	687.315	2197.14	2038.75	2388.19	1804.29	959.942	990.55	x	x	x	x	x	x	x	x
P17752	P17752	TPH1	2	1	10.5278	0.0190773	0.00821306	2.8704	0.796928	S-C1-6H-12092022	S-C1-Ctrl-12092022	Tryptophan 5-hydroxylase 1 OS=Homo sapiens OX=9606 GN=TPH1 PE=1 SV=4	2518.77	1067.69	2556.99	3282.03	3052.39	2349.08	7422.08	5704.95	4507.13	204.096	83.3924	1570.94	3937.43	3028.37	2349.08	2023.06	1490.43	1315.81	x	x	x	x	x	x	x	x
O60664	O60664	PLIN3	16	8	110.968	0.0202297	0.00845956	2.79352	0.786053	S-C1-6H-12092022	S-C1-0H-12092022	Perilipin-3 OS=Homo sapiens OX=9606 GN=PLIN3 PE=1 SV=3	7541.25	13972.9	4831.23	3507.75	3862.23	3750.71	12171.1	10263.9	8630.91	611.068	1091.36	2968.17	4208.22	3831.84	3750.71	3317.5	2681.47	2519.71	x	x	x	x	x	x	x	x
O00233	O00233	PSMD9	2	1	13.8571	0.0203579	0.00846876	4.61541	0.784866	S-C1-6H-12092022	S-C1-Ctrl-12092022	26S proteasome non-ATPase regulatory subunit 9 OS=Homo sapiens OX=9606 GN=PSMD9 PE=1 SV=3	394.813	484.478	1164.11	2239.43	2998.93	1509.65	4039.85	1485.46	3905.84	31.9918	37.8405	715.198	2686.63	2975.34	1509.65	1101.15	388.081	1140.27	x	x	x	x	x	x	x	x
P46937	P46937	YAP1	1	1	5.3107	0.0206402	0.0085025	24.7483	0.782266	S-C1-6H-12092022	S-C1-Ctrl-12092022	Transcriptional coactivator YAP1 OS=Homo sapiens OX=9606 GN=YAP1 PE=1 SV=2	0	0	327.311	2429.69	3310.56	807.235	3080.42	3301.55	1718.41	0	0	201.09	2914.88	3284.52	807.235	839.639	862.54	501.672	x	x	x	x	x	x	x	x
O94822	O94822	LTN1	4	1	34.282	0.0207675	0.0085025	7.19937	0.7811	S-C1-6H-12092022	S-C1-Ctrl-12092022	E3 ubiquitin-protein ligase listerin OS=Homo sapiens OX=9606 GN=LTN1 PE=1 SV=6	85.3166	762.026	873.521	2282.67	5091.14	2994.19	5273.14	3315.92	3800.06	6.91321	59.5186	536.667	2738.51	5051.09	2994.19	1437.31	866.295	1109.39	x		x		x	x	x	x
O00154	O00154	ACOT7	12	7	77.3219	0.0209252	0.0085025	2.17375	0.779663	S-C1-6H-12092022	S-C1-0H-12092022	Cytosolic acyl coenzyme A thioester hydrolase OS=Homo sapiens OX=9606 GN=ACOT7 PE=1 SV=3	11558.1	14868.4	7489.31	6158.51	6937.26	7920	17369.3	16112.1	12201.6	936.556	1161.3	4601.22	7388.32	6882.68	7920	4734.4	4209.34	3562.14	x		x		x	x	x	x
P14923	P14923	JUP	2	1	17.5919	0.0209341	0.0085025	3.47403	0.779582	S-C1-6H-12092022	S-C1-Ctrl-12092022	Junction plakoglobin OS=Homo sapiens OX=9606 GN=JUP PE=1 SV=3	593.863	1671.21	441.351	1139.94	1376.41	1118.47	3741.54	3413.13	2247.53	48.1208	130.531	271.154	1367.58	1365.58	1118.47	1019.84	891.691	656.143	x	x	x	x	x	x	x	x
P49419	P49419	ALDH7A1	6	6	45.2225	0.0212925	0.0085025	8.64935	0.77634	S-C1-6H-12092022	S-C1-Ctrl-12092022	Alpha-aminoadipic semialdehyde dehydrogenase OS=Homo sapiens OX=9606 GN=ALDH7A1 PE=1 SV=5	188.805	70.3212	1799.89	2956.19	3953.26	3533.82	8739.09	4524.94	4545.16	15.2988	5.49248	1105.8	3546.51	3922.15	3533.82	2382.03	1182.15	1326.91	x		x		x	x	x	x
Q9H307	Q9H307	PNN	11	6	71.5736	0.0216269	0.0085025	6.06591	0.773344	S-C1-6H-12092022	S-C1-Ctrl-12092022	Pinin OS=Homo sapiens OX=9606 GN=PNN PE=1 SV=5	272.555	170.505	1212.01	997.775	1581.13	1118	4777.1	2030.91	3231.52	22.0852	13.3174	744.627	1197.02	1568.69	1118	1302.11	530.581	943.41	x		x		x	x	x	x
P30153	P30153	PPP2R1A	28	13	240.441	0.0217579	0.0085025	3.31685	0.772179	S-C1-6H-12092022	S-C1-Ctrl-12092022	Serine/threonine-protein phosphatase 2A 65 kDa regulatory subunit A alpha isoform OS=Homo sapiens OX=9606 GN=PPP2R1A PE=1 SV=4	1787.52	3331.36	1774.8	3653.82	4044.74	3042.45	9722.44	9169.81	3972.99	144.843	260.198	1090.39	4383.46	4012.91	3042.45	2650.07	2395.64	1159.88	x		x		x	x	x	x
P61163;P42025	P61163	ACTR1A	11	8	87.7532	0.0218037	0.0085025	7.37754	0.771772	S-C1-6H-12092022	S-C1-Ctrl-12092022	Alpha-centractin OS=Homo sapiens OX=9606 GN=ACTR1A PE=1 SV=1	1679.64	251.443	2726.71	5412.5	6649.41	4908.3	15439.5	8192.87	10730.6	136.101	19.6391	1675.21	6493.34	6597.09	4908.3	4208.39	2140.41	3132.7	x		x		x	x	x	x
O43776	O43776	NARS1	15	8	102.572	0.0221005	0.00852121	3.09175	0.76915	S-C1-6H-12092022	S-C1-Ctrl-12092022	Asparagine--tRNA ligase_ cytoplasmic OS=Homo sapiens OX=9606 GN=NARS1 PE=1 SV=1	6839.21	2366.57	5432.77	8961.4	11725.8	11695.3	19275	10133.8	15849.9	554.182	184.843	3337.74	10750.9	11633.5	11695.3	5253.83	2647.49	4627.23	x	x	x	x	x	x	x	x
P04844	P04844	RPN2	5	2	27.4512	0.0223513	0.00859818	3.36349	0.766951	S-C1-6H-12092022	S-C1-0H-12092022	Dolichyl-diphosphooligosaccharide--protein glycosyltransferase subunit 2 OS=Homo sapiens OX=9606 GN=RPN2 PE=1 SV=3	1335.19	1404.73	536.417	486.985	869.999	929.593	3115.75	2664.74	1910.39	108.19	109.717	329.559	584.233	863.154	929.593	849.267	696.171	557.718	x		x		x	x	x	x
Q99460	Q99460	PSMD1	18	10	121.948	0.0224659	0.00862254	2.73528	0.765952	S-C1-6H-12092022	S-C1-Ctrl-12092022	26S proteasome non-ATPase regulatory subunit 1 OS=Homo sapiens OX=9606 GN=PSMD1 PE=1 SV=2	4249.71	5025.61	1912.42	3256.05	4960.34	3657.62	13695.9	8899.79	8005.93	344.354	392.529	1174.94	3906.26	4921.32	3657.62	3733.12	2325.1	2337.25	x		x		x	x	x	x
P62314	P62314	SNRPD1	1	1	7.5702	0.0225462	0.00863362	7.61151	0.765254	S-C1-6H-12092022	S-C1-Ctrl-12092022	Small nuclear ribonucleoprotein Sm D1 OS=Homo sapiens OX=9606 GN=SNRPD1 PE=1 SV=1	1921.13	1840.65	193.062	1867.71	2115.18	2006.66	11563.1	10960.7	7578.5	155.669	143.766	118.612	2240.67	2098.54	2006.66	3151.79	2863.53	2212.47	x	x	x	x	x	x	x	x
Q9NZ63	Q9NZ63	C9orf78	1	1	5.8913	0.0227095	0.00863716	29.5806	0.763838	S-C1-6H-12092022	S-C1-Ctrl-12092022	Telomere length and silencing protein 1 homolog OS=Homo sapiens OX=9606 GN=C9orf78 PE=1 SV=1	0	0	131.953	1163.44	1348.93	801.165	2611.99	147.734	1143.54	0	0	81.0685	1395.77	1338.32	801.165	711.956	38.5959	333.844	x	x	x	x	x	x	x	x
Q8NE71	Q8NE71	ABCF1	9	5	50.0308	0.022845	0.00866908	2.19594	0.762668	S-C1-6H-12092022	S-C1-Ctrl-12092022	ATP-binding cassette sub-family F member 1 OS=Homo sapiens OX=9606 GN=ABCF1 PE=1 SV=2	789.759	1033.55	681.777	769.558	1088.85	739.476	2600.62	1294.99	1605.4	63.9942	80.7261	418.864	923.233	1080.28	739.476	708.858	338.319	468.681	x		x		x	x	x	x
O14776	O14776	TCERG1	7	4	43.266	0.0229524	0.00869019	6.262	0.761745	S-C1-6H-12092022	S-C1-Ctrl-12092022	Transcription elongation regulator 1 OS=Homo sapiens OX=9606 GN=TCERG1 PE=1 SV=2	85.2474	161.698	629.955	1255.06	1534.96	2218.26	3478.87	956.398	1055.88	6.9076	12.6295	387.026	1505.69	1522.88	2218.26	948.245	249.862	308.253	x		x		x	x	x	x
Q8WTP9	Q8WTP9	XAGE3	1	1	5.1888	0.0231408	0.00870218	21.298	0.760131	S-C1-6H-12092022	S-C1-Ctrl-12092022	X antigen family member 3 OS=Homo sapiens OX=9606 GN=XAGE3 PE=1 SV=1	0	125.165	1.63578	161.61	144.58	155.715	1126.66	851.625	722.314	0	9.77611	1.00498	193.883	143.442	155.715	307.097	222.49	210.872	x	x	x	x	x	x	x	x
O00148	O00148	DDX39A	15	5	110.867	0.0231911	0.00870218	2.84864	0.759701	S-C1-6H-12092022	S-C1-Ctrl-12092022	ATP-dependent RNA helicase DDX39A OS=Homo sapiens OX=9606 GN=DDX39A PE=1 SV=2	869.959	2489.48	2369.24	3247.14	3511.81	3321.72	6430.39	5497.32	4391.23	70.4929	194.442	1455.59	3895.57	3484.18	3321.72	1752.75	1436.19	1281.98	x	x	x	x	x	x	x	x
P17483	P17483	HOXB4	3	1	22.1049	0.0232525	0.0087058	41.2899	0.759177	S-C1-6H-12092022	S-C1-Ctrl-12092022	Homeobox protein Hox-B4 OS=Homo sapiens OX=9606 GN=HOXB4 PE=1 SV=2	0	49.5947	72.8124	436.049	534.56	358.968	2022.75	1591.94	1439.49	0	3.87363	44.7338	523.125	530.355	358.968	551.345	415.898	420.245	x	x	x	x	x	x	x	x
O95292	O95292	VAPB	10	5	71.6715	0.0235156	0.00875048	6.60316	0.756945	S-C1-6H-12092022	S-C1-Ctrl-12092022	Vesicle-associated membrane protein-associated protein B/C OS=Homo sapiens OX=9606 GN=VAPB PE=1 SV=3	108.973	67.5092	795.387	1162.22	1542.81	1012.05	3281.93	1694.26	1441.21	8.8301	5.27285	488.663	1394.31	1530.67	1012.05	894.565	442.631	420.746	x	x	x	x	x	x	x	x
P04424	P04424	ASL	3	2	18.8716	0.0237455	0.00877312	46.245	0.755007	S-C1-6H-12092022	S-C1-Ctrl-12092022	Argininosuccinate lyase OS=Homo sapiens OX=9606 GN=ASL PE=1 SV=4	0	39.1476	410.336	2236.14	2335.93	2045.72	7208.75	7352.5	6225.13	0	3.05765	252.099	2682.68	2317.55	2045.72	1964.91	1920.86	1817.36	x		x		x	x	x	x
Q9HAV7	Q9HAV7	GRPEL1	6	2	33.2595	0.02431	0.00884561	3.96634	0.750299	S-C1-6H-12092022	S-C1-Ctrl-12092022	GrpE protein homolog 1_ mitochondrial OS=Homo sapiens OX=9606 GN=GRPEL1 PE=1 SV=2	391.779	691.709	921.608	1566.15	1831.12	1976.8	4624.17	1914.01	1414.71	31.7459	54.0264	566.209	1878.89	1816.72	1976.8	1260.42	500.041	413.011	x	x	x	x	x	x	x	x
P45974	P45974	USP5	21	17	170.387	0.0244418	0.00887435	2.36572	0.749211	S-C1-6H-12092022	S-C1-0H-12092022	Ubiquitin carboxyl-terminal hydrolase 5 OS=Homo sapiens OX=9606 GN=USP5 PE=1 SV=2	4473.55	6348.94	6250.24	3168.33	3787.05	4621.28	11547.6	10092.7	5746.85	362.492	495.888	3839.97	3801.02	3757.25	4621.28	3147.56	2636.75	1677.74	x		x		x	x	x	x
Q15029	Q15029	EFTUD2	16	8	82.6046	0.0246415	0.00890837	7.45398	0.747569	S-C1-6H-12092022	S-C1-Ctrl-12092022	116 kDa U5 small nuclear ribonucleoprotein component OS=Homo sapiens OX=9606 GN=EFTUD2 PE=1 SV=1	54.622	748.292	287.283	1428.79	1659.56	1125.52	3967.15	2359.65	1799.5	4.42603	58.4459	176.499	1714.11	1646.5	1125.52	1081.34	616.467	525.347	x	x	x	x	x	x	x	x
P05556	P05556	ITGB1	27	13	196.114	0.0249329	0.00892633	2.00705	0.745189	S-C1-6H-12092022	S-C1-0H-12092022	Integrin beta-1 OS=Homo sapiens OX=9606 GN=ITGB1 PE=1 SV=2	8566.23	11623.6	8006.35	7387.07	9492.77	10818	24330.9	12715.9	18544.2	694.122	907.869	4918.87	8862.22	9418.09	10818	6631.94	3322.08	5413.78	x		x		x	x	x	x
Q14108	Q14108	SCARB2	8	2	42.9728	0.0251106	0.00892633	2.70143	0.743747	S-C1-6H-12092022	S-C1-Ctrl-12092022	Lysosome membrane protein 2 OS=Homo sapiens OX=9606 GN=SCARB2 PE=1 SV=2	1045.06	419.53	655.354	1553.54	1690.41	1363.1	2423.1	2124.03	1179.74	84.6814	32.7677	402.631	1863.77	1677.11	1363.1	660.47	554.91	344.414	x	x	x	x	x	x	x	x
Q9UBL6	Q9UBL6	CPNE7	2	1	9.4223	0.0251638	0.00892633	17.8923	0.743316	S-C1-6H-12092022	S-C1-Ctrl-12092022	Copine-7 OS=Homo sapiens OX=9606 GN=CPNE7 PE=1 SV=1	0	0	442.916	1788.86	2035.7	1571.62	3117	3014.33	1793.46	0	0	272.115	2146.08	2019.68	1571.62	849.609	787.502	523.583	x	x	x	x	x	x	x	x
Q2M3V2	Q2M3V2	SOWAHA	1	1	5.1958	0.0252221	0.00892633	8.91317	0.742845	S-C1-6H-12092022	S-C1-0H-12092022	Ankyrin repeat domain-containing protein SOWAHA OS=Homo sapiens OX=9606 GN=SOWAHA PE=1 SV=4	1700.57	7440.6	751.742	758.435	800.879	1085.94	9849.91	8304.59	5423.06	137.797	581.153	461.849	909.889	794.578	1085.94	2684.82	2169.6	1583.21	x	x	x	x	x	x	x	x
Q99832	Q99832	CCT7	24	10	190.222	0.0258318	0.00892758	3.51885	0.737963	S-C1-6H-12092022	S-C1-Ctrl-12092022	T-complex protein 1 subunit eta OS=Homo sapiens OX=9606 GN=CCT7 PE=1 SV=2	6160	7635.35	1774.5	5745.26	6595.44	6114.23	22841.5	17781.7	14164.8	499.145	596.365	1090.2	6892.55	6543.55	6114.23	6225.96	4645.53	4135.26	x	x	x	x	x	x	x	x
Q16537	Q16537	PPP2R5E	4	3	23.5443	0.0261389	0.00893113	5.66192	0.735534	S-C1-6H-12092022	S-C1-Ctrl-12092022	Serine/threonine-protein phosphatase 2A 56 kDa regulatory subunit epsilon isoform OS=Homo sapiens OX=9606 GN=PPP2R5E PE=1 SV=1	206.569	47.0976	452.21	1171	1265.14	845.745	1465.48	704.247	1826.89	16.7383	3.67859	277.825	1404.84	1255.18	845.745	399.449	183.987	533.343	x		x		x	x	x	x
P11940;Q96DU9	P11940	PABPC1	21	2	148.629	0.0263175	0.00895578	2.64418	0.73413	S-C1-6H-12092022	S-C1-0H-12092022	Polyadenylate-binding protein 1 OS=Homo sapiens OX=9606 GN=PABPC1 PE=1 SV=2	9353.31	17099.6	6609.04	4045.68	4605.14	5601.37	14246.8	14388.2	9050.44	757.899	1335.57	4060.4	4853.58	4568.91	5601.37	3883.28	3758.95	2642.18	x	x	x	x	x	x	x	x
Q9BY32	Q9BY32	ITPA	6	2	39.4453	0.0265627	0.00896742	7.30816	0.732214	S-C1-6H-12092022	S-C1-0H-12092022	Inosine triphosphate pyrophosphatase OS=Homo sapiens OX=9606 GN=ITPA PE=1 SV=2	870.241	3107.55	417.436	240.321	346.952	284.609	2406.57	2732.5	1232.78	70.5157	242.717	256.461	288.311	344.223	284.609	655.966	713.874	359.897	x		x		x	x	x	x
Q08945	Q08945	SSRP1	6	1	36.7674	0.026734	0.00898231	19.7127	0.730883	S-C1-6H-12092022	S-C1-Ctrl-12092022	FACT complex subunit SSRP1 OS=Homo sapiens OX=9606 GN=SSRP1 PE=1 SV=1	0	0	457.712	1217.11	1578.32	1188.88	3779.52	2967.92	2275.32	0	0	281.205	1460.16	1565.9	1188.88	1030.19	775.377	664.256	x		x		x	x	x	x
Q9BX40	Q9BX40	LSM14B	2	1	17.0464	0.0267587	0.00898231	12.2283	0.730692	S-C1-6H-12092022	S-C1-Ctrl-12092022	Protein LSM14 homolog B OS=Homo sapiens OX=9606 GN=LSM14B PE=1 SV=1	0	0	245.083	800.607	1003.45	902.339	1092.3	876.198	1028.47	0	0	150.572	960.482	995.559	902.339	297.73	228.909	300.25	x		x		x	x	x	x
Q58FF7	Q58FF7	HSP90AB3P	22	4	220.578	0.0273547	0.00905138	2.17004	0.726109	S-C1-6H-12092022	S-C1-Ctrl-12092022	Putative heat shock protein HSP 90-beta-3 OS=Homo sapiens OX=9606 GN=HSP90AB3P PE=5 SV=1	1850.93	5221.64	3743.11	7257.3	8606.95	7064.23	8522.16	6734.76	8213.5	149.981	407.84	2299.66	8706.53	8539.23	7064.23	2322.91	1759.48	2397.85	x		x		x	x	x	x
Q9BW30	Q9BW30	TPPP3	1	1	6.0211	0.0277625	0.00908856	14.297	0.723013	S-C1-6H-12092022	S-C1-Ctrl-12092022	Tubulin polymerization-promoting protein family member 3 OS=Homo sapiens OX=9606 GN=TPPP3 PE=1 SV=1	0	0	256.518	694.89	784.829	818.662	1635.51	936.015	1095.91	0	0	157.598	833.655	778.654	818.662	445.795	244.537	319.939	x	x	x	x	x	x	x	x
P63172	P63172	DYNLT1	1	1	5.5591	0.0279213	0.00911409	45.0142	0.721817	S-C1-6H-12092022	S-C1-Ctrl-12092022	Dynein light chain Tctex-type 1 OS=Homo sapiens OX=9606 GN=DYNLT1 PE=1 SV=1	0	120.437	45.426	391.351	537.715	205.889	3209.89	2363.91	1892.41	0	9.40683	27.9085	469.501	533.484	205.889	874.926	617.577	552.469	x	x	x	x	x	x	x	x
Q99459	Q99459	CDC5L	15	8	90.1552	0.0279788	0.00911515	2.0159	0.721385	S-C1-6H-12092022	S-C1-0H-12092022	Cell division cycle 5-like protein OS=Homo sapiens OX=9606 GN=CDC5L PE=1 SV=2	2501.61	2607.89	1421.43	1361.11	1665.13	1233.12	3377.04	2530.35	2679.05	202.706	203.691	873.284	1632.91	1652.03	1233.12	920.489	661.062	782.12	x		x		x	x	x	x
P35606	P35606	COPB2	14	6	79.4581	0.0284477	0.00918871	25.6442	0.717885	S-C1-6H-12092022	S-C1-Ctrl-12092022	Coatomer subunit beta' OS=Homo sapiens OX=9606 GN=COPB2 PE=1 SV=2	0	45.6459	66.2554	562.796	929.631	555.497	1393.16	494.558	981.901	0	3.56521	40.7054	675.182	922.317	555.497	379.737	129.205	286.656	x		x		x	x	x	x
P51668	P51668	UBE2D1	2	1	23.2912	0.0293286	0.00923537	8.40347	0.711423	S-C1-6H-12092022	S-C1-Ctrl-12092022	Ubiquitin-conjugating enzyme E2 D1 OS=Homo sapiens OX=9606 GN=UBE2D1 PE=1 SV=1	458.062	47.9191	502.18	492.875	1479.21	1056.05	3582.81	2570.44	2318.8	37.1168	3.74275	308.525	591.298	1467.57	1056.05	976.576	671.535	676.949	x		x		x	x	x	x
P62633	P62633	CNBP	8	6	77.3881	0.0293367	0.00923537	2.19787	0.711364	S-C1-6H-12092022	S-C1-Ctrl-12092022	CCHC-type zinc finger nucleic acid binding protein OS=Homo sapiens OX=9606 GN=CNBP PE=1 SV=1	3030.16	2367.15	4349.64	3341.63	3512.56	4104.18	10120.3	6162.38	5139.95	245.534	184.888	2672.3	4008.93	3484.92	4104.18	2758.5	1609.94	1500.56	x		x		x	x	x	x
Q9Y4L1	Q9Y4L1	HYOU1	45	34	337.79	0.0298687	0.0092812	7.30168	0.707531	S-C1-6H-12092022	S-C1-0H-12092022	Hypoxia up-regulated protein 1 OS=Homo sapiens OX=9606 GN=HYOU1 PE=1 SV=1	112420	202223	23244.5	10168	23845.3	20709.9	99109.2	160332	140131	9109.43	15794.7	14280.8	12198.4	23657.7	20709.9	27014.4	41887.1	40909.8	x		x		x	x	x	x
O43166	O43166	SIPA1L1	8	2	40.4304	0.0310912	0.00945143	12.0223	0.698913	S-C1-6H-12092022	S-C1-0H-12092022	Signal-induced proliferation-associated 1-like protein 1 OS=Homo sapiens OX=9606 GN=SIPA1L1 PE=1 SV=4	10.1199	393.253	114.022	121.125	103.599	156.965	1548.17	1730.09	1310.54	0.820017	30.7153	70.0519	145.313	102.784	156.965	421.987	451.991	382.599	x		x		x	x	x	x
P49458	P49458	SRP9	4	3	27.787	0.0313748	0.00950615	14.3526	0.69695	S-C1-6H-12092022	S-C1-Ctrl-12092022	Signal recognition particle 9 kDa protein OS=Homo sapiens OX=9606 GN=SRP9 PE=1 SV=2	0	0	421.911	1072.19	1491.99	1180.77	2907.18	1084.06	2064.26	0	0	259.21	1286.29	1480.25	1180.77	792.418	283.214	602.641	x		x		x	x	x	x
P29692	P29692	EEF1D	18	13	141.611	0.0314409	0.00950615	2.58256	0.696495	S-C1-6H-12092022	S-C1-0H-12092022	Elongation factor 1-delta OS=Homo sapiens OX=9606 GN=EEF1D PE=1 SV=5	10041.8	10562.8	8046.73	7862.36	8695.17	9216.64	11058.2	26463.8	29041.5	813.686	825.018	4943.68	9432.42	8626.76	9216.64	3014.16	6913.74	8478.37	x		x		x	x	x	x
O60493	O60493	SNX3	3	2	21.9582	0.0322178	0.00959354	6.81411	0.691195	S-C1-6H-12092022	S-C1-Ctrl-12092022	Sorting nexin-3 OS=Homo sapiens OX=9606 GN=SNX3 PE=1 SV=3	41.3276	39.5988	494.332	261.629	287.397	258.907	2002.88	1147.25	769.747	3.34878	3.09289	303.704	313.874	285.136	258.907	545.931	299.722	224.72	x		x		x	x	x	x
Q06323	Q06323	PSME1	18	9	127.322	0.0326924	0.00964595	3.24733	0.688007	S-C1-6H-12092022	S-C1-Ctrl-12092022	Proteasome activator complex subunit 1 OS=Homo sapiens OX=9606 GN=PSME1 PE=1 SV=1	3021.7	1524.15	3538.49	4613.39	6493.42	3410.99	12998.7	5553.17	7700.63	244.849	119.045	2173.95	5534.65	6442.33	3410.99	3543.1	1450.78	2248.12	x		x		x	x	x	x
Q92890	Q92890	UFD1	4	4	23.2103	0.0327186	0.00964595	3.21407	0.687832	S-C1-6H-12092022	S-C1-Ctrl-12092022	Ubiquitin recognition factor in ER-associated degradation protein 1 OS=Homo sapiens OX=9606 GN=UFD1 PE=1 SV=3	114.479	626.357	370.944	1020.23	1250.66	995.84	1534.34	994.507	1044.48	9.27621	48.922	227.897	1223.97	1240.82	995.84	418.219	259.818	304.927	x		x		x	x	x	x
Q53FA7	Q53FA7	TP53I3	5	5	32.2674	0.0330741	0.00964595	3.96789	0.685468	S-C1-6H-12092022	S-C1-0H-12092022	Quinone oxidoreductase PIG3 OS=Homo sapiens OX=9606 GN=TP53I3 PE=1 SV=2	831.287	1802.36	719.735	493.237	627.479	327.581	1448.85	1162.08	3135.76	67.3593	140.775	442.185	591.732	622.542	327.581	394.916	303.596	915.454	x	x	x	x	x	x	x	x
P22695	P22695	UQCRC2	6	5	38.7901	0.0331464	0.00964595	20.1602	0.68499	S-C1-6H-12092022	S-C1-Ctrl-12092022	Cytochrome b-c1 complex subunit 2_ mitochondrial OS=Homo sapiens OX=9606 GN=UQCRC2 PE=1 SV=3	96.1251	0	59.5414	881.742	1145.51	1047.66	1513.95	836.396	787.915	7.78902	0	36.5805	1057.82	1136.5	1047.66	412.662	218.511	230.024	x	x	x	x	x	x	x	x
Q13011	Q13011	ECH1	2	1	20.2096	0.033245	0.00964595	34.8418	0.684339	S-C1-6H-12092022	S-C1-Ctrl-12092022	Delta(3_5)-Delta(2_4)-dienoyl-CoA isomerase_ mitochondrial OS=Homo sapiens OX=9606 GN=ECH1 PE=1 SV=2	0	83.8727	435.825	3087.45	3392.28	2847.31	6075.68	6587.46	5444.09	0	6.55093	267.759	3703.99	3365.59	2847.31	1656.06	1720.99	1589.35	x	x	x	x	x	x	x	x
Q13263	Q13263	TRIM28	30	23	288.892	0.0332792	0.00964595	2.06851	0.684114	S-C1-6H-12092022	S-C1-Ctrl-12092022	Transcription intermediary factor 1-beta OS=Homo sapiens OX=9606 GN=TRIM28 PE=1 SV=5	7750.42	4165.02	6312.5	12624.7	12841.3	7444.42	14978.6	11682	11044	628.017	325.312	3878.22	15145.7	12740.3	7444.42	4082.75	3051.96	3224.19	x		x		x	x	x	x
Q9NR34	Q9NR34	MAN1C1	1	1	4.4122	0.0335315	0.00966873	6.59275	0.682456	S-C1-6H-12092022	S-C1-0H-12092022	Mannosyl-oligosaccharide 1_2-alpha-mannosidase IC OS=Homo sapiens OX=9606 GN=MAN1C1 PE=1 SV=1	3105.96	7011.99	916.79	747.664	1179.71	688.899	7107.78	6572.93	3567.74	251.676	547.676	563.25	896.966	1170.43	688.899	1937.39	1717.2	1041.56	x	x	x	x	x	x	x	x
Q15785	Q15785	TOMM34	4	2	25.6506	0.0338462	0.00969861	12.9283	0.680403	S-C1-6H-12092022	S-C1-Ctrl-12092022	Mitochondrial import receptor subunit TOM34 OS=Homo sapiens OX=9606 GN=TOMM34 PE=1 SV=2	0	0	180.26	491.523	785.835	276.852	997.426	297.554	1035.47	0	0	110.747	589.676	779.652	276.852	271.871	77.7369	302.295	x		x		x	x	x	x
Q9Y4Z0	Q9Y4Z0	LSM4	2	1	12.6682	0.0339919	0.00970832	17.2464	0.679457	S-C1-6H-12092022	S-C1-Ctrl-12092022	U6 snRNA-associated Sm-like protein LSm4 OS=Homo sapiens OX=9606 GN=LSM4 PE=1 SV=1	0	0	496.161	1485.71	3030.63	927.859	4947.05	868.92	2741.03	0	0	304.827	1782.4	3006.79	927.859	1348.43	227.008	800.215	x	x	x	x	x	x	x	x
P27694	P27694	RPA1	7	2	43.8547	0.0340609	0.00970832	2.08151	0.67901	S-C1-6H-12092022	S-C1-0H-12092022	Replication protein A 70 kDa DNA-binding subunit OS=Homo sapiens OX=9606 GN=RPA1 PE=1 SV=2	5419.62	3755.03	2672.72	3750.22	4166.15	2783.19	9647.28	6481.14	6142.87	439.152	293.289	1642.04	4499.11	4133.37	2783.19	2629.58	1693.22	1793.35	x		x		x	x	x	x
P26599	P26599	PTBP1	20	8	168.496	0.0348634	0.00980062	3.27161	0.673867	S-C1-6H-12092022	S-C1-Ctrl-12092022	Polypyrimidine tract-binding protein 1 OS=Homo sapiens OX=9606 GN=PTBP1 PE=1 SV=1	1420.64	2736.37	4450.61	8480.38	9395.39	8520.05	15689	7737.55	4734.25	115.114	213.726	2734.33	10173.8	9321.47	8520.05	4276.39	2021.46	1382.11	x		x		x	x	x	x
P61088	P61088	UBE2N	11	5	118.674	0.0364507	0.0100622	5.09189	0.663969	S-C1-6H-12092022	S-C1-0H-12092022	Ubiquitin-conjugating enzyme E2 N OS=Homo sapiens OX=9606 GN=UBE2N PE=1 SV=1	41591.1	45157.3	8063.29	14770.5	14898.4	9588.88	68747.4	72188.9	58959.7	3370.13	3527.04	4953.85	17720	14781.2	9588.88	18738.7	18859.6	17212.7	x		x		x	x	x	x
Q9Y6E2	Q9Y6E2	BZW2	4	2	30.6252	0.0366084	0.0100887	21.0121	0.663005	S-C1-6H-12092022	S-C1-Ctrl-12092022	eIF5-mimic protein 1 OS=Homo sapiens OX=9606 GN=BZW2 PE=1 SV=1	0	35.0997	307.339	1281.59	1272.82	1289.78	2246.38	2671.47	2277.51	0	2.74149	188.82	1537.52	1262.81	1289.78	612.302	697.93	664.895	x		x		x	x	x	x
O43290	O43290	SART1	12	8	76.2327	0.037509	0.0101702	30.3058	0.657564	S-C1-6H-12092022	S-C1-Ctrl-12092022	U4/U6.U5 tri-snRNP-associated protein 1 OS=Homo sapiens OX=9606 GN=SART1 PE=1 SV=1	0	16.2265	261.292	497.811	578.702	461.38	1294.18	5738.93	1377.31	0	1.26738	160.53	597.22	574.149	461.38	352.757	1499.31	402.092	x		x		x	x	x	x
P63104	P63104	YWHAZ	20	10	219.308	0.0379692	0.010229	4.07343	0.654825	S-C1-6H-12092022	S-C1-Ctrl-12092022	14-3-3 protein zeta/delta OS=Homo sapiens OX=9606 GN=YWHAZ PE=1 SV=1	26929.3	38854.2	5654.91	22727.2	27830.7	26616.4	116509	107794	66696.7	2182.08	3034.73	3474.21	27265.6	27611.8	26616.4	31757.2	28161.5	19471.4	x		x		x	x	x	x
P00338	P00338	LDHA	25	13	245.265	0.0380475	0.0102337	2.93154	0.654362	S-C1-6H-12092022	S-C1-0H-12092022	L-lactate dehydrogenase A chain OS=Homo sapiens OX=9606 GN=LDHA PE=1 SV=2	19805.1	34420.5	10930.2	14409	10225.8	18065.7	50428.9	43040	31709.3	1604.81	2688.44	6715.23	17286.4	10145.4	18065.7	13745.5	11244.3	9257.21	x		x		x	x	x	x
P07355	P07355	ANXA2	23	9	265.631	0.0384205	0.010301	2.074	0.652167	S-C1-6H-12092022	S-C1-0H-12092022	Annexin A2 OS=Homo sapiens OX=9606 GN=ANXA2 PE=1 SV=2	15198.4	31771.6	18341.2	21576.9	20187.3	19297	52788.8	44712.2	29140	1231.53	2481.54	11268.3	25885.7	20028.5	19297	14388.8	11681.2	8507.12	x	x	x	x	x	x	x	x
F5HEN7;Q7M6N6	F5HEN7	SCP	1	1	5.292	0.0391667	0.0104217	27.3586	0.647827	S-C1-6H-12092022	S-C1-Ctrl-12092022	Small capsomere-interacting protein OS=Human cytomegalovirus (strain Merlin) OX=295027 GN=SCP PE=3 SV=1	0	806.87	17.4624	486.587	1018.18	878.622	8878.03	8449.17	5225.37	0	63.0212	10.7284	583.754	1010.17	878.622	2419.91	2207.37	1525.49	x	x	x	x	x	x	x	x
P42704	P42704	LRPPRC	69	36	454.454	0.0391804	0.0104217	4.68034	0.647748	S-C1-6H-12092022	S-C1-0H-12092022	Leucine-rich PPR motif-containing protein_ mitochondrial OS=Homo sapiens OX=9606 GN=LRPPRC PE=1 SV=3	34183.9	35207.5	6619.24	11134.3	12881.2	12038.8	64872	56614.1	47260.4	2769.92	2749.91	4066.67	13357.8	12779.9	12038.8	17682.3	14790.6	13797.2	x	x	x	x	x	x	x	x
P14550	P14550	AKR1A1	7	5	46.6756	0.0404012	0.0105352	2.12439	0.640799	S-C1-6H-12092022	S-C1-Ctrl-12092022	Aldo-keto reductase family 1 member A1 OS=Homo sapiens OX=9606 GN=AKR1A1 PE=1 SV=3	641.856	752.272	334.686	1295.17	1460.95	908.393	1435.44	1371.18	866.047	52.0096	58.7567	205.622	1553.81	1449.46	908.393	391.262	358.225	252.833	x		x		x	x	x	x
Q99471	Q99471	PFDN5	5	5	36.3308	0.0404218	0.0105352	2.93466	0.640683	S-C1-6H-12092022	S-C1-Ctrl-12092022	Prefoldin subunit 5 OS=Homo sapiens OX=9606 GN=PFDN5 PE=1 SV=2	489.515	1129.1	1825.2	1735.73	1600.04	2220.81	4116.57	3592.55	2397.32	39.6655	88.1892	1121.35	2082.34	1587.45	2220.81	1122.06	938.565	699.873	x		x		x	x	x	x
Q8IY81	Q8IY81	FTSJ3	2	2	9.5208	0.0416738	0.0107448	35.5558	0.633744	S-C1-6H-12092022	S-C1-0H-12092022	pre-rRNA 2'-O-ribose RNA methyltransferase FTSJ3 OS=Homo sapiens OX=9606 GN=FTSJ3 PE=1 SV=2	0	431.072	9.2052	68.7345	75.1803	103.148	4630.53	1689.92	2464.05	0	33.6691	5.65541	82.4603	74.5888	103.148	1262.15	441.496	719.355	x	x	x	x	x	x	x	x
Q5JTV8	Q5JTV8	TOR1AIP1	10	7	63.7606	0.0424128	0.0108853	6.80567	0.629732	S-C1-6H-12092022	S-C1-Ctrl-12092022	Torsin-1A-interacting protein 1 OS=Homo sapiens OX=9606 GN=TOR1AIP1 PE=1 SV=2	279.832	135.898	345.789	726.717	872.556	2397.11	3418.65	564.079	1199.91	22.6748	10.6144	212.443	871.837	865.691	2397.11	931.831	147.367	350.303	x		x		x	x	x	x
O95994	O95994	AGR2	2	1	10.2754	0.043479	0.0110642	30.9132	0.62405	S-C1-6H-12092022	S-C1-Ctrl-12092022	Anterior gradient protein 2 homolog OS=Homo sapiens OX=9606 GN=AGR2 PE=1 SV=1	0	0	35.5516	117.94	853.728	92.8161	384.855	694.037	20.124	0	0	21.8419	141.491	847.011	92.8161	104.901	181.319	5.875	x	x	x	x	x	x	x	x
P23921	P23921	RRM1	1	1	5.4581	0.0435048	0.0110642	2.61063	0.623914	S-C1-6H-12092022	S-C1-Ctrl-12092022	Ribonucleoside-diphosphate reductase large subunit OS=Homo sapiens OX=9606 GN=RRM1 PE=1 SV=1	1212.68	1681.83	711.121	1410.43	2090.8	848.354	3963.12	3080.86	2369.01	98.2639	131.361	436.892	1692.09	2074.35	848.354	1080.24	804.883	691.607	x		x		x	x	x	x
Q05519	Q05519	SRSF11	5	3	28.3669	0.0450726	0.0113089	3.1978	0.615783	S-C1-6H-12092022	S-C1-Ctrl-12092022	Serine/arginine-rich splicing factor 11 OS=Homo sapiens OX=9606 GN=SRSF11 PE=1 SV=1	277.699	513.022	1742.48	1550.49	1488.82	1647.3	3048.15	2686.81	2365.72	22.502	40.0699	1070.53	1860.11	1477.11	1647.3	830.841	701.937	690.648	x		x		x	x	x	x
Q9Y678	Q9Y678	COPG1	10	5	67.8523	0.0458523	0.0113856	3.49312	0.611833	S-C1-6H-12092022	S-C1-Ctrl-12092022	Coatomer subunit gamma-1 OS=Homo sapiens OX=9606 GN=COPG1 PE=1 SV=1	2549.86	3654.57	1124.41	4906.25	6195.86	4115.09	11423.5	9962.21	4214.7	206.615	285.442	690.803	5885.99	6147.11	4115.09	3113.74	2602.66	1230.44	x	x	x	x	x	x	x	x
P61077;P62837;Q9Y2X8	P61077	UBE2D3	5	2	45.4511	0.046756	0.0115588	4.01639	0.607329	S-C1-6H-12092022	S-C1-Ctrl-12092022	Ubiquitin-conjugating enzyme E2 D3 OS=Homo sapiens OX=9606 GN=UBE2D3 PE=1 SV=1	637.444	156.357	1595.15	1789.98	3200.2	2695.55	4263.1	2613.2	2718.67	51.6521	12.2123	980.014	2147.43	3175.03	2695.55	1162	682.705	793.687	x		x		x	x	x	x
P15311	P15311	EZR	14	6	109.171	0.0478763	0.0117494	2.26679	0.601854	S-C1-6H-12092022	S-C1-Ctrl-12092022	Ezrin OS=Homo sapiens OX=9606 GN=EZR PE=1 SV=4	882.366	949.33	2463.74	3013.8	4179.12	2107.23	3360.39	3500.53	2875.92	71.4982	74.1481	1513.65	3615.63	4146.24	2107.23	915.95	914.524	839.596	x		x		x	x	x	x
Q9H3K6	Q9H3K6	BOLA2	2	1	21.9248	0.049991	0.011968	6.82727	0.591832	S-C1-6H-12092022	S-C1-Ctrl-12092022	BolA-like protein 2 OS=Homo sapiens OX=9606 GN=BOLA2 PE=1 SV=1	387.017	67.5117	1128.45	2970.36	2477.51	3230.51	4743.66	5079.67	984.091	31.36	5.27305	693.288	3563.52	2458.01	3230.51	1292.99	1327.08	287.295	x		x		x	x	x	x
O75969	O75969	AKAP3	5	2	26.7848	1.08987e-07	2.61735e-06	44745.7	1	S-C1-Ctrl-12092022	S-C1-6H-12092022	A-kinase anchor protein 3 OS=Homo sapiens OX=9606 GN=AKAP3 PE=1 SV=2	4344.45	10191.1	3739.21	1470.37	1253.19	1395.04	0	0.408413	0	352.031	795.984	2297.26	1763.99	1243.33	1395.04	0	0.106699	0	x	x	x	x	x	x	x	x
Q92888	Q92888	ARHGEF1	5	2	37.2342	5.27724e-07	8.29085e-06	Infinity	1	S-C1-Ctrl-12092022	S-C1-6H-12092022	Rho guanine nucleotide exchange factor 1 OS=Homo sapiens OX=9606 GN=ARHGEF1 PE=1 SV=2	1063.07	1948.78	4449.97	1152.82	1524.09	1271.37	0	0	0	86.141	152.211	2733.94	1383.03	1512.1	1271.37	0	0	0	x	x	x	x	x	x	x	x
Q96HF1	Q96HF1	SFRP2	5	3	29.2776	2.82574e-06	3.16684e-05	32.0446	1	S-C1-Ctrl-12092022	S-C1-6H-12092022	Secreted frizzled-related protein 2 OS=Homo sapiens OX=9606 GN=SFRP2 PE=1 SV=2	3358.45	4069.91	3375.92	1628	1374.66	1639.01	157.736	79.388	100.039	272.135	317.883	2074.07	1953.1	1363.84	1639.01	42.9945	20.7403	29.2055	x	x	x	x	x	x	x	x
Q9NP97;Q8TF09	Q9NP97	DYNLRB1	3	1	20.5136	5.168e-06	4.82653e-05	Infinity	1	S-C1-Ctrl-12092022	S-C1-6H-12092022	Dynein light chain roadblock-type 1 OS=Homo sapiens OX=9606 GN=DYNLRB1 PE=1 SV=3	971.995	238.756	1214.14	801.12	848.459	440.64	0	0	0	78.7608	18.6482	745.931	961.097	841.783	440.64	0	0	0	x	x	x	x	x	x	x	x
Q96NL8	Q96NL8	CFAP418	1	1	5.2539	7.37758e-06	5.51191e-05	Infinity	1	S-C1-Ctrl-12092022	S-C1-6H-12092022	Cilia- and flagella-associated protein 418 OS=Homo sapiens OX=9606 GN=CFAP418 PE=1 SV=1	646.835	2897.28	6270.07	1410.24	1400.15	1468.94	0	0	0	52.4131	226.294	3852.15	1691.85	1389.13	1468.94	0	0	0	x	x	x	x	x	x	x	x
Q9Y3D0	Q9Y3D0	CIAO2B	1	1	5.2365	7.49011e-06	5.51191e-05	Infinity	1	S-C1-Ctrl-12092022	S-C1-6H-12092022	Cytosolic iron-sulfur assembly component 2B OS=Homo sapiens OX=9606 GN=CIAO2B PE=1 SV=1	151.435	461.797	964.04	492.516	351.284	495.175	0	0	0	12.2708	36.069	592.279	590.868	348.52	495.175	0	0	0	x	x	x	x	x	x	x	x
P39656	P39656	DDOST	5	2	35.2789	1.15317e-05	7.75422e-05	89.5118	1	S-C1-Ctrl-12092022	S-C1-6H-12092022	Dolichyl-diphosphooligosaccharide--protein glycosyltransferase 48 kDa subunit OS=Homo sapiens OX=9606 GN=DDOST PE=1 SV=4	1686.9	1572.57	2460.17	1204.71	1057.37	1142.48	37.7768	13.9579	12.1634	136.69	122.826	1511.46	1445.29	1049.05	1142.48	10.2969	3.64653	3.55098	x	x	x	x	x	x	x	x
Q9NVA2	Q9NVA2	SEPTIN11	8	3	54.7	1.24212e-05	7.87433e-05	Infinity	1	S-C1-Ctrl-12092022	S-C1-6H-12092022	Septin-11 OS=Homo sapiens OX=9606 GN=SEPTIN11 PE=1 SV=3	201.724	653.533	1707.1	835.176	533.242	932.673	0	0	0	16.3457	51.0446	1048.79	1001.95	529.046	932.673	0	0	0	x	x	x	x	x	x	x	x
Q9Q720	Q9Q720	gag-pol	2	1	11.4553	1.26472e-05	7.87433e-05	Infinity	1	S-C1-Ctrl-12092022	S-C1-6H-12092022	Gag-Pol polyprotein OS=Human immunodeficiency virus type 1 group M subtype H (isolate VI991) OX=388888 GN=gag-pol PE=3 SV=3	4771.19	7372.36	1248.92	63.3298	256.01	77.5121	0	0	0	386.61	575.823	767.3	75.9762	253.996	77.5121	0	0	0	x	x	x	x	x	x	x	x
Q9UIR0	Q9UIR0	BTNL2	2	1	10.2774	2.01182e-05	0.000112734	Infinity	1	S-C1-Ctrl-12092022	S-C1-6H-12092022	Butyrophilin-like protein 2 OS=Homo sapiens OX=9606 GN=BTNL2 PE=1 SV=1	307.325	2501.36	508.6	137.436	216.318	174.267	0	0	0	24.9025	195.37	312.47	164.88	214.616	174.267	0	0	0	x	x	x	x	x	x	x	x
P08779	P08779	KRT16	1	1	10.8664	2.77988e-05	0.000142089	18.0359	1	S-C1-Ctrl-12092022	S-C1-6H-12092022	Keratin_ type I cytoskeletal 16 OS=Homo sapiens OX=9606 GN=KRT16 PE=1 SV=4	25798.5	31692.4	21781.8	11515.1	13532.3	6279.29	1510.08	1501.03	1384.17	2090.45	2475.36	13382.1	13814.5	13425.8	6279.29	411.605	392.149	404.095	x	x	x	x	x	x	x	x
P82979	P82979	SARNP	6	4	38.2859	3.95345e-05	0.000179691	72.3988	1	S-C1-Ctrl-12092022	S-C1-6H-12092022	SAP domain-containing ribonucleoprotein OS=Homo sapiens OX=9606 GN=SARNP PE=1 SV=3	22107.1	23294.4	13936	5922.55	5467.94	4387.63	488.168	196.908	134.517	1791.34	1819.42	8561.91	7105.24	5424.92	4387.63	133.061	51.4428	39.271	x	x	x	x	x	x	x	x
P49642	P49642	PRIM1	3	1	21.2705	4.61781e-05	0.000204285	Infinity	1	S-C1-Ctrl-12092022	S-C1-6H-12092022	DNA primase small subunit OS=Homo sapiens OX=9606 GN=PRIM1 PE=1 SV=1	1543.79	3322.79	360.57	262.866	495.85	103.783	0	0	0	125.094	259.529	221.524	315.359	491.949	103.783	0	0	0	x	x	x	x	x	x	x	x
Q9UNF1	Q9UNF1	MAGED2	3	2	23.5315	0.000143925	0.000494366	3882.05	1	S-C1-Ctrl-12092022	S-C1-6H-12092022	Melanoma-associated antigen D2 OS=Homo sapiens OX=9606 GN=MAGED2 PE=1 SV=2	1495.82	8818.68	14349.6	3057.24	1897.19	3183.91	6.35336	0	0	121.206	688.789	8815.96	3667.75	1882.26	3183.91	1.73175	0	0	x	x	x	x	x	x	x	x
Q12972	Q12972	PPP1R8	4	2	20.8957	0.000154094	0.000495041	290.387	1	S-C1-Ctrl-12092022	S-C1-6H-12092022	Nuclear inhibitor of protein phosphatase 1 OS=Homo sapiens OX=9606 GN=PPP1R8 PE=1 SV=2	120.26	166.736	566.909	236.678	252.051	252.388	2.94057	0	0	9.74464	13.023	348.293	283.94	250.068	252.388	0.801518	0	0	x	x	x	x	x	x	x	x
Q96PK6	Q96PK6	RBM14	6	4	31.1274	0.000155712	0.000495041	3826.77	1	S-C1-Ctrl-12092022	S-C1-6H-12092022	RNA-binding protein 14 OS=Homo sapiens OX=9606 GN=RBM14 PE=1 SV=2	97.2509	598.757	2387.57	723.023	584.73	755.685	0.437173	0.368619	0	7.88025	46.7663	1466.85	867.405	580.13	755.685	0.119161	0.0963027	0	x	x	x	x	x	x	x	x
Q9NRR5	Q9NRR5	UBQLN4	13	6	103.086	0.00019457	0.00057456	15.4628	0.999999	S-C1-Ctrl-12092022	S-C1-6H-12092022	Ubiquilin-4 OS=Homo sapiens OX=9606 GN=UBQLN4 PE=1 SV=2	9841.56	5466.22	6719.79	3933	4881.24	4243.03	790.63	370.391	263.528	797.462	426.943	4128.45	4718.39	4842.83	4243.03	215.504	96.7657	76.9344	x	x	x	x	x	x	x	x
Q13233	Q13233	MAP3K1	5	2	26.6159	0.000194816	0.00057456	Infinity	0.999999	S-C1-Ctrl-12092022	S-C1-6H-12092022	Mitogen-activated protein kinase kinase kinase 1 OS=Homo sapiens OX=9606 GN=MAP3K1 PE=1 SV=4	64.2584	144.967	1219.42	356.021	207.301	337.798	0	0	0	5.20686	11.3228	749.175	427.116	205.67	337.798	0	0	0	x	x	x	x	x	x	x	x
O60841	O60841	EIF5B	8	6	46.5377	0.000207656	0.00058887	4.94249	0.999999	S-C1-Ctrl-12092022	S-C1-6H-12092022	Eukaryotic translation initiation factor 5B OS=Homo sapiens OX=9606 GN=EIF5B PE=1 SV=4	2056.07	2601.62	1855.68	955.372	1115.99	1207.88	555.356	445.353	317.123	166.603	203.201	1140.08	1146.15	1107.21	1207.88	151.375	116.35	92.5809	x		x		x	x	x	x
P53999	P53999	SUB1	8	5	57.4119	0.000254491	0.000679074	9.97143	0.999996	S-C1-Ctrl-12092022	S-C1-6H-12092022	Activated RNA polymerase II transcriptional coactivator p15 OS=Homo sapiens OX=9606 GN=SUB1 PE=1 SV=3	19367.4	28522.6	10964.6	7038.87	6220.09	7195.64	2243.9	1739.63	1918.79	1569.34	2227.78	6736.33	8444.48	6171.15	7195.64	611.625	454.483	560.172	x	x	x	x	x	x	x	x
Q9UPQ0	Q9UPQ0	LIMCH1	3	1	16.1832	0.000304387	0.000755088	7994.23	0.999991	S-C1-Ctrl-12092022	S-C1-0H-12092022	LIM and calponin homology domains-containing protein 1 OS=Homo sapiens OX=9606 GN=LIMCH1 PE=1 SV=4	34874.3	67245.2	10152.1	14.0359	0.00814071	0	132.498	126.638	30.8272	2825.86	5252.23	6237.15	16.8388	0.00807666	0	36.1152	33.0844	8.99969	x	x	x	x	x	x	x	x
Q562R1	Q562R1	ACTBL2	25	6	171.679	0.000305437	0.000755088	8.81426	0.999991	S-C1-Ctrl-12092022	S-C1-6H-12092022	Beta-actin-like protein 2 OS=Homo sapiens OX=9606 GN=ACTBL2 PE=1 SV=2	2766.28	3947	1661.78	1572.54	1959.98	2871.22	315.574	348.812	285.783	224.152	308.283	1020.95	1886.56	1944.56	2871.22	86.0168	91.1283	83.4315	x		x		x	x	x	x
Q15185	Q15185	PTGES3	9	7	87.3793	0.000358904	0.000849777	9.75805	0.99998	S-C1-Ctrl-12092022	S-C1-6H-12092022	Prostaglandin E synthase 3 OS=Homo sapiens OX=9606 GN=PTGES3 PE=1 SV=1	9576.25	17940.8	8344.16	6410.62	5921.88	5491.8	1238.5	1650.76	785.787	775.964	1401.28	5126.41	7690.77	5875.29	5491.8	337.58	431.265	229.402	x	x	x	x	x	x	x	x
P33991	P33991	MCM4	15	8	91.8377	0.000451884	0.000986554	8.47559	0.999946	S-C1-Ctrl-12092022	S-C1-6H-12092022	DNA replication licensing factor MCM4 OS=Homo sapiens OX=9606 GN=MCM4 PE=1 SV=5	2638.17	4106.94	6132.45	3168.64	3126.6	4028.55	746.034	417.447	355.89	213.771	320.775	3767.6	3801.4	3102	4028.55	203.348	109.059	103.898	x	x	x	x	x	x	x	x
P07858	P07858	CTSB	7	6	40.8518	0.00068363	0.0014015	19.5785	0.999727	S-C1-Ctrl-12092022	S-C1-6H-12092022	Cathepsin B OS=Homo sapiens OX=9606 GN=CTSB PE=1 SV=3	9827.62	14233.2	8901.1	5593.97	5896.29	5551.16	1146.82	329.391	207.366	796.333	1111.69	5468.59	6711.05	5849.9	5551.16	312.592	86.0544	60.5382	x	x	x	x	x	x	x	x
P09936	P09936	UCHL1	25	19	230.998	0.000813811	0.00157873	8.26411	0.9995	S-C1-Ctrl-12092022	S-C1-6H-12092022	Ubiquitin carboxyl-terminal hydrolase isozyme L1 OS=Homo sapiens OX=9606 GN=UCHL1 PE=1 SV=2	27571.3	59812.7	57766.5	44569	42849.9	48111.7	9387.76	4867.02	3309.17	2234.1	4671.71	35490.1	53469.1	42512.8	48111.7	2558.84	1271.52	966.079	x	x	x	x	x	x	x	x
P52209	P52209	PGD	14	10	108.887	0.000830308	0.00157873	8.43169	0.999466	S-C1-Ctrl-12092022	S-C1-6H-12092022	6-phosphogluconate dehydrogenase_ decarboxylating OS=Homo sapiens OX=9606 GN=PGD PE=1 SV=3	6957.26	12547.7	4732.2	2525.81	2307.67	3822.31	1019.68	1028.98	825.883	563.747	980.049	2907.33	3030.19	2289.52	3822.31	277.936	268.823	241.108	x	x	x	x	x	x	x	x
Q9Y577	Q9Y577	TRIM17	2	1	13.4174	0.00083582	0.00157873	12.1409	0.999454	S-C1-Ctrl-12092022	S-C1-6H-12092022	E3 ubiquitin-protein ligase TRIM17 OS=Homo sapiens OX=9606 GN=TRIM17 PE=1 SV=1	36630.7	47679.8	32674.5	32456.6	27100.5	37535.9	6194.67	2168.64	1272.3	2968.19	3724.06	20074.3	38937.9	26887.3	37535.9	1688.5	566.564	371.435	x		x		x	x	x	x
O75083	O75083	WDR1	6	4	34.3879	0.000854082	0.0015953	74.1459	0.999413	S-C1-Ctrl-12092022	S-C1-6H-12092022	WD repeat-containing protein 1 OS=Homo sapiens OX=9606 GN=WDR1 PE=1 SV=4	66891.8	73718.1	13550.2	7132.03	7420.89	6748.31	529.968	1252.32	296.857	5420.25	5757.8	8324.84	8556.24	7362.5	6748.31	144.455	327.173	86.6642	x	x	x	x	x	x	x	x
A6NGU5;B5MD39;P36268;P19440	A6NGU5	GGT3P	2	2	10.7019	0.000948985	0.00173403	353.069	0.999175	S-C1-Ctrl-12092022	S-C1-6H-12092022	Putative glutathione hydrolase 3 proenzyme OS=Homo sapiens OX=9606 GN=GGT3P PE=5 SV=2	1097.55	2701.13	419.916	392.86	915.056	965.928	0	0	11.9484	88.9344	210.974	257.985	471.311	907.857	965.928	0	0	3.4882	x	x	x	x	x	x	x	x
P09493	P09493	TPM1	20	3	168.394	0.00115095	0.00201544	23.0523	0.998514	S-C1-Ctrl-12092022	S-C1-6H-12092022	Tropomyosin alpha-1 chain OS=Homo sapiens OX=9606 GN=TPM1 PE=1 SV=2	803.854	1835.39	5508.11	2197.78	3219.53	2270.71	150.258	92.0738	111.098	65.1363	143.354	3384.03	2636.66	3194.2	2270.71	40.9561	24.0546	32.4338	x	x	x	x	x	x	x	x
Q9C0A0	Q9C0A0	CNTNAP4	8	5	55.0886	0.00124456	0.00215689	2.08103	0.998136	S-C1-Ctrl-12092022	S-C1-0H-12092022	Contactin-associated protein-like 4 OS=Homo sapiens OX=9606 GN=CNTNAP4 PE=1 SV=3	20078.6	20201.7	17093.3	9643.78	9830.66	8095.38	11695.5	12665.4	8985.48	1626.97	1577.87	10501.6	11569.6	9753.32	8095.38	3187.87	3308.88	2623.22	x		x		x	x	x	x
Q5JWF2;P63092;P11488;Q03113	Q5JWF2	GNAS	12	5	73.8981	0.00128147	0.00217599	6.20415	0.997975	S-C1-Ctrl-12092022	S-C1-6H-12092022	Guanine nucleotide-binding protein G(s) subunit alpha isoforms XLas OS=Homo sapiens OX=9606 GN=GNAS PE=1 SV=2	8497.63	4723.1	6449.82	2751.89	3013.21	2763.78	1703.22	726.835	740.49	688.564	368.901	3962.58	3301.42	2989.5	2763.78	464.251	189.888	216.178	x		x		x	x	x	x
Q16740	Q16740	CLPP	4	3	21.3488	0.0013243	0.00218393	27.988	0.99778	S-C1-Ctrl-12092022	S-C1-6H-12092022	ATP-dependent Clp protease proteolytic subunit_ mitochondrial OS=Homo sapiens OX=9606 GN=CLPP PE=1 SV=1	1503.53	2857.98	6534.12	3658.8	2949.92	2960.07	278.214	42.0529	69.0303	121.831	223.224	4014.38	4389.44	2926.71	2960.07	75.8334	10.9865	20.1527	x	x	x	x	x	x	x	x
P62942	P62942	FKBP1A	4	3	35.4104	0.00136578	0.00218663	21.9793	0.997582	S-C1-Ctrl-12092022	S-C1-6H-12092022	Peptidyl-prolyl cis-trans isomerase FKBP1A OS=Homo sapiens OX=9606 GN=FKBP1A PE=1 SV=2	9160.1	13872.4	8099.26	5116.56	5198.62	5564.89	1002.25	297.595	116.572	742.244	1083.51	4975.95	6138.3	5157.72	5564.89	273.185	77.7477	34.0319	x	x	x	x	x	x	x	x
Q02952	Q02952	AKAP12	18	16	115.522	0.00146226	0.00230418	14.0101	0.997091	S-C1-Ctrl-12092022	S-C1-6H-12092022	A-kinase anchor protein 12 OS=Homo sapiens OX=9606 GN=AKAP12 PE=1 SV=4	7887.45	9525.18	18932.2	7860.24	11959.7	6862.76	482.916	407.141	1704.12	639.121	743.971	11631.4	9429.88	11865.6	6862.76	131.63	106.367	497.501	x	x	x	x	x	x	x	x
Q5VTT2	Q5VTT2	CFAP95	2	1	9.7791	0.00148464	0.00230418	219.896	0.99697	S-C1-Ctrl-12092022	S-C1-6H-12092022	Protein CFAP95 OS=Homo sapiens OX=9606 GN=CFAP95 PE=1 SV=1	2596.3	2969.93	4175.8	2645.33	3486.27	3415.41	44.3028	0	0	210.378	231.968	2565.49	3173.58	3458.84	3415.41	12.0757	0	0	x	x	x	x	x	x	x	x
Q6ZUG5	Q6ZUG5	YC006_HUMAN	3	1	23.3347	0.00159478	0.00233814	79.7845	0.996345	S-C1-Ctrl-12092022	S-C1-6H-12092022	Uncharacterized protein FLJ43738 OS=Homo sapiens OX=9606 PE=2 SV=1	36824.2	70888.9	8976.75	3557.36	3525.07	1644.71	717.641	544.151	200.771	2983.87	5536.83	5515.06	4267.74	3497.34	1644.71	195.609	142.161	58.613	x	x	x	x	x	x	x	x
P02545	P02545	LMNA	40	26	352.43	0.00160973	0.00233814	24.5971	0.996256	S-C1-Ctrl-12092022	S-C1-6H-12092022	Prelamin-A/C OS=Homo sapiens OX=9606 GN=LMNA PE=1 SV=1	9270.64	30018.6	36558.4	19332	19904.5	27617.1	2245.23	415.231	423.134	751.201	2344.62	22460.5	23192.5	19747.9	27617.1	611.989	108.48	123.53	x	x	x	x	x	x	x	x
Q15942	Q15942	ZYX	16	11	120.499	0.00169756	0.00239807	6.10154	0.995713	S-C1-Ctrl-12092022	S-C1-6H-12092022	Zyxin OS=Homo sapiens OX=9606 GN=ZYX PE=1 SV=1	5348.68	11282.3	11928.4	6632.06	6930.65	7161.06	2209.77	1535.16	935.761	433.404	881.215	7328.47	7956.43	6876.12	7161.06	602.322	401.065	273.186	x	x	x	x	x	x	x	x
P14735	P14735	IDE	3	1	15.0221	0.00199104	0.00267765	41.0363	0.99367	S-C1-Ctrl-12092022	S-C1-0H-12092022	Insulin-degrading enzyme OS=Homo sapiens OX=9606 GN=IDE PE=1 SV=4	15437	23263.9	3446.27	395.983	189.731	441.355	1488.72	1246.55	713.519	1250.86	1817.04	2117.29	475.058	188.239	441.355	405.784	325.665	208.304	x	x	x	x	x	x	x	x
P26640	P26640	VARS1	20	11	125.759	0.00212067	0.00280708	2.78438	0.992665	S-C1-Ctrl-12092022	S-C1-0H-12092022	Valine--tRNA ligase OS=Homo sapiens OX=9606 GN=VARS1 PE=1 SV=4	5087.73	5847.58	3688.02	1461.98	1599.96	2189.98	2140.12	1937.77	1416.82	412.259	456.73	2265.82	1753.92	1587.38	2189.98	583.339	506.249	413.626	x	x	x	x	x	x	x	x
Q14247	Q14247	CTTN	17	15	128.609	0.00236976	0.00301161	38.9027	0.990575	S-C1-Ctrl-12092022	S-C1-6H-12092022	Src substrate cortactin OS=Homo sapiens OX=9606 GN=CTTN PE=1 SV=2	2984.62	9236.43	7497.45	4119.53	3405.09	6239.63	401.737	82.0294	23.1002	241.844	721.417	4606.22	4942.17	3378.3	6239.63	109.502	21.4304	6.74388	x		x		x	x	x	x
Q8IZH2	Q8IZH2	XRN1	4	2	23.4044	0.00243806	0.00305861	9.18181	0.989969	S-C1-Ctrl-12092022	S-C1-6H-12092022	5'-3' exoribonuclease 1 OS=Homo sapiens OX=9606 GN=XRN1 PE=1 SV=1	1112.09	3506.04	3189.59	1759.54	1752.93	2745.38	440.016	236.565	173.766	90.113	273.842	1959.59	2110.91	1739.14	2745.38	119.936	61.8033	50.7293	x	x	x	x	x	x	x	x
P62829	P62829	RPL23	6	5	50.8909	0.00261546	0.00318606	5.17321	0.988333	S-C1-Ctrl-12092022	S-C1-6H-12092022	60S ribosomal protein L23 OS=Homo sapiens OX=9606 GN=RPL23 PE=1 SV=1	2421.79	3562.04	2216.62	1525.47	1562.8	1707.06	858.974	441.381	284.823	196.238	278.215	1361.83	1830.1	1550.51	1707.06	234.133	115.312	83.1512	x	x	x	x	x	x	x	x
P22102	P22102	GART	19	10	124.03	0.00278809	0.00332409	5.74826	0.986663	S-C1-Ctrl-12092022	S-C1-6H-12092022	Trifunctional purine biosynthetic protein adenosine-3 OS=Homo sapiens OX=9606 GN=GART PE=1 SV=1	10288.8	12754.3	5047	2520.05	2800.97	3357.71	2121.67	1677.34	1087.7	833.702	996.184	3100.73	3023.28	2778.94	3357.71	578.309	438.211	317.542	x	x	x	x	x	x	x	x
O94906	O94906	PRPF6	6	1	34.0719	0.00293209	0.00339934	Infinity	0.985216	S-C1-Ctrl-12092022	S-C1-0H-12092022	Pre-mRNA-processing factor 6 OS=Homo sapiens OX=9606 GN=PRPF6 PE=1 SV=1	883.218	1795.38	402.433	0	0	0	64.0206	22.3059	0	71.5672	140.229	247.243	0	0	0	17.4503	5.82748	0	x	x	x	x	x	x	x	x
Q86V81	Q86V81	ALYREF	10	6	105.283	0.00301649	0.0034263	3.34959	0.984347	S-C1-Ctrl-12092022	S-C1-6H-12092022	THO complex subunit 4 OS=Homo sapiens OX=9606 GN=ALYREF PE=1 SV=3	36718.7	62726.1	36526.4	19435	27375.3	23893.1	16467.1	13747	10379.3	2975.32	4899.27	22440.8	23316.1	27159.9	23893.1	4488.49	3591.45	3030.12	x	x	x	x	x	x	x	x
P00924	P00924	ENO1	4	1	32.557	0.00321712	0.00358158	67.3748	0.982225	S-C1-Ctrl-12092022	S-C1-6H-12092022	Enolase 1 OS=Saccharomyces cerevisiae (strain ATCC 204508 / S288c) OX=559292 GN=ENO1 PE=1 SV=3	1673.43	8161.9	15174.8	5751.22	3589.42	7198.21	236.103	116.32	18.7866	135.598	637.491	9322.98	6899.7	3561.18	7198.21	64.3551	30.389	5.48456	x		x		x	x	x	x
O15355	O15355	PPM1G	14	9	90.9301	0.00408711	0.00415911	5.49552	0.972284	S-C1-Ctrl-12092022	S-C1-0H-12092022	Protein phosphatase 1G OS=Homo sapiens OX=9606 GN=PPM1G PE=1 SV=1	7696.93	14403.1	5376.73	1697.17	1359.44	1943.24	3452.66	3014.73	1791.49	623.683	1124.97	3303.31	2036.08	1348.75	1943.24	941.101	787.608	523.008	x	x	x	x	x	x	x	x
O60343	O60343	TBC1D4	5	1	26.4467	0.00414884	0.00415911	25.3564	0.971543	S-C1-Ctrl-12092022	S-C1-6H-12092022	TBC1 domain family member 4 OS=Homo sapiens OX=9606 GN=TBC1D4 PE=1 SV=2	9081.1	12556.6	1687.66	333.383	499.333	758.841	433.019	260.083	226.801	735.842	980.746	1036.85	399.957	495.404	758.841	118.029	67.9476	66.2122	x	x	x	x	x	x	x	x
Q6TFL3	Q6TFL3	CCDC171	6	2	36.6529	0.00425993	0.00421249	7.72808	0.9702	S-C1-Ctrl-12092022	S-C1-6H-12092022	Coiled-coil domain-containing protein 171 OS=Homo sapiens OX=9606 GN=CCDC171 PE=2 SV=1	5385.56	7994.22	2030.99	761.773	697.562	929.072	885.574	683.72	424.831	436.392	624.394	1247.78	913.894	692.073	929.072	241.383	178.624	124.025	x		x		x	x	x	x
P61956;P55854;Q6EEV6	P61956	SUMO2	4	2	29.5554	0.00431809	0.00422034	19.0528	0.969493	S-C1-Ctrl-12092022	S-C1-6H-12092022	Small ubiquitin-related modifier 2 OS=Homo sapiens OX=9606 GN=SUMO2 PE=1 SV=3	7242.61	30614.8	25592.1	9932.38	8051.51	11065.3	2411.37	403.735	515.08	586.869	2391.19	15723.1	11915.8	7988.16	11065.3	657.273	105.477	150.372	x		x		x	x	x	x
Q12874	Q12874	SF3A3	7	5	46.8867	0.0043684	0.00424484	27.8285	0.968878	S-C1-Ctrl-12092022	S-C1-6H-12092022	Splicing factor 3A subunit 3 OS=Homo sapiens OX=9606 GN=SF3A3 PE=1 SV=1	657.391	3693.3	6858.77	2858.5	3868.37	3447.36	48.5039	189.133	165.167	53.2684	288.468	4213.83	3429.32	3837.94	3447.36	13.2208	49.4116	48.2189	x	x	x	x	x	x	x	x
P42677	P42677	RPS27	4	2	35.9943	0.00448158	0.00429576	27.1744	0.967488	S-C1-Ctrl-12092022	S-C1-6H-12092022	40S ribosomal protein S27 OS=Homo sapiens OX=9606 GN=RPS27 PE=1 SV=3	7674.53	5468.73	9140.85	6051.99	5825.17	6573.35	731.101	70.1484	18.7915	621.868	427.139	5615.88	7260.53	5779.34	6573.35	199.278	18.3265	5.48598	x	x	x	x	x	x	x	x
O75390	O75390	CS	13	6	76.449	0.00449747	0.00429576	3.53735	0.967292	S-C1-Ctrl-12092022	S-C1-6H-12092022	Citrate synthase_ mitochondrial OS=Homo sapiens OX=9606 GN=CS PE=1 SV=2	4243.96	7239.68	7671.61	5458.1	4600.52	5609.96	2489.13	1826.98	1099.03	343.888	565.461	4713.22	6548.05	4564.33	5609.96	678.469	477.305	320.851	x	x	x	x	x	x	x	x
P08397	P08397	HMBS	11	5	62.1257	0.00461482	0.00431988	2.57799	0.965839	S-C1-Ctrl-12092022	S-C1-6H-12092022	Porphobilinogen deaminase OS=Homo sapiens OX=9606 GN=HMBS PE=1 SV=2	5080.34	7796.96	5094.5	2388.07	2155.8	2830.87	2921.44	2418.99	1630.81	411.66	608.987	3129.92	2864.95	2138.84	2830.87	796.303	631.968	476.098	x	x	x	x	x	x	x	x
O43143	O43143	DHX15	14	10	73.3995	0.00467458	0.00431988	2.79559	0.965096	S-C1-Ctrl-12092022	S-C1-6H-12092022	ATP-dependent RNA helicase DHX15 OS=Homo sapiens OX=9606 GN=DHX15 PE=1 SV=2	109180	121894	127250	58558.5	86589.9	52393.1	29635.7	44606.9	53931.9	8846.86	9520.58	78178.7	70252.2	85908.7	52393.1	8077.87	11653.7	15744.9	x		x		x	x	x	x
P54725	P54725	RAD23A	5	3	31.6087	0.00474556	0.00433266	4.04734	0.964209	S-C1-Ctrl-12092022	S-C1-6H-12092022	UV excision repair protein RAD23 homolog A OS=Homo sapiens OX=9606 GN=RAD23A PE=1 SV=1	4072.27	8314.68	7109.27	3715.58	3319.75	3944.54	2194.53	1620.1	1002.42	329.976	649.424	4367.74	4457.55	3293.63	3944.54	598.168	423.256	292.645	x		x		x	x	x	x
Q9NSB2	Q9NSB2	KRT84	5	1	46.3663	0.00504431	0.00455904	174.659	0.960446	S-C1-Ctrl-12092022	S-C1-6H-12092022	Keratin_ type II cuticular Hb4 OS=Homo sapiens OX=9606 GN=KRT84 PE=2 SV=2	4782.49	11856.3	15837	4677.23	9096.84	4288.27	175.427	10.5108	0	387.525	926.045	9729.77	5611.23	9025.27	4288.27	47.8166	2.74597	0	x	x	x	x	x	x	x	x
Q99497	Q99497	PARK7	19	13	206.444	0.00523209	0.00462921	5.85314	0.958057	S-C1-Ctrl-12092022	S-C1-6H-12092022	Parkinson disease protein 7 OS=Homo sapiens OX=9606 GN=PARK7 PE=1 SV=2	16533.9	39411.4	18850.4	14561.7	13591.6	15522.7	6086.16	4631.18	2061.38	1339.74	3078.26	11581.1	17469.6	13484.7	15522.7	1658.92	1209.91	601.798	x	x	x	x	x	x	x	x
O15247	O15247	CLIC2	3	2	29.3918	0.00547369	0.00476768	68.6548	0.954962	S-C1-Ctrl-12092022	S-C1-6H-12092022	Chloride intracellular channel protein 2 OS=Homo sapiens OX=9606 GN=CLIC2 PE=1 SV=3	1123.4	1162.74	2106.09	791.814	883.003	1039.25	63.9755	0	0	91.0288	90.8165	1293.92	949.934	876.056	1039.25	17.4379	0	0	x	x	x	x	x	x	x	x
P52292	P52292	KPNA2	16	8	115.47	0.00562962	0.00485321	8.63675	0.952954	S-C1-Ctrl-12092022	S-C1-0H-12092022	Importin subunit alpha-1 OS=Homo sapiens OX=9606 GN=KPNA2 PE=1 SV=1	18143.9	27956	5262.41	2158.53	2016.4	1772.02	16739.4	13819.6	10710.5	1470.2	2183.52	3233.07	2589.57	2000.53	1772.02	4562.71	3610.42	3126.83	x	x	x	x	x	x	x	x
Q9Y696	Q9Y696	CLIC4	12	8	103.392	0.00569399	0.00485887	3.20284	0.952123	S-C1-Ctrl-12092022	S-C1-0H-12092022	Chloride intracellular channel protein 4 OS=Homo sapiens OX=9606 GN=CLIC4 PE=1 SV=4	2320.55	3084.53	2113.83	884.746	941.25	521.58	2934.86	1873.49	1498.12	188.034	240.92	1298.68	1061.42	933.844	521.58	799.961	489.455	437.362	x	x	x	x	x	x	x	x
O75175	O75175	CNOT3	2	2	15.8056	0.00583102	0.00491156	18.8436	0.950351	S-C1-Ctrl-12092022	S-C1-6H-12092022	CCR4-NOT transcription complex subunit 3 OS=Homo sapiens OX=9606 GN=CNOT3 PE=1 SV=1	84475	148665	19474.3	8085.11	11353.3	10996.9	5697.78	4559.3	3148.74	6845.02	11611.6	11964.5	9699.65	11263.9	10996.9	1553.06	1191.13	919.242	x	x	x	x	x	x	x	x
Q9Y2R4	Q9Y2R4	DDX52	3	1	20.0226	0.00590183	0.00491156	19.9795	0.949434	S-C1-Ctrl-12092022	S-C1-0H-12092022	Probable ATP-dependent RNA helicase DDX52 OS=Homo sapiens OX=9606 GN=DDX52 PE=1 SV=4	32372.5	51103.5	7300.88	1985.08	1273.72	1284.71	7313.42	6277.37	3564.54	2623.15	3991.47	4485.45	2381.49	1263.69	1284.71	1993.44	1639.98	1040.63	x	x	x	x	x	x	x	x
P07203	P07203	GPX1	4	1	30.8603	0.00596804	0.00492358	11.2032	0.948575	S-C1-Ctrl-12092022	S-C1-6H-12092022	Glutathione peroxidase 1 OS=Homo sapiens OX=9606 GN=GPX1 PE=1 SV=4	17154	10387.3	14021.6	2685.47	2682.96	2322.03	1782.07	268.515	1659.32	1389.99	811.306	8614.47	3221.74	2661.85	2322.03	485.743	70.1502	484.421	x		x		x	x	x	x
Q9Y6N6	Q9Y6N6	LAMC3	4	3	24.6129	0.00605733	0.0049431	48.8396	0.947415	S-C1-Ctrl-12092022	S-C1-6H-12092022	Laminin subunit gamma-3 OS=Homo sapiens OX=9606 GN=LAMC3 PE=1 SV=3	1012.56	7916.53	7614.92	4003.9	3835.59	4422.24	307.28	8.90846	22.5528	82.0481	618.326	4678.39	4803.45	3805.41	4422.24	83.7562	2.32736	6.58407	x	x	x	x	x	x	x	x
O75531	O75531	BANF1	7	5	72.7132	0.00626499	0.00501517	3.58564	0.944715	S-C1-Ctrl-12092022	S-C1-6H-12092022	Barrier-to-autointegration factor OS=Homo sapiens OX=9606 GN=BANF1 PE=1 SV=1	3193.75	6038.45	5556.67	3104.48	3087.97	3787.61	2088.38	1033.08	1003.01	258.79	471.637	3413.86	3724.42	3063.67	3787.61	569.234	269.896	292.818	x		x		x	x	x	x
P30622	P30622	CLIP1	6	3	39.1975	0.00640016	0.00507504	27.3434	0.942955	S-C1-Ctrl-12092022	S-C1-6H-12092022	CAP-Gly domain-containing linker protein 1 OS=Homo sapiens OX=9606 GN=CLIP1 PE=1 SV=2	15095.6	16566.1	11635.5	3337.27	3368.82	4348.01	1303.24	237.718	42.4985	1223.2	1293.91	7148.52	4003.7	3342.31	4348.01	355.228	62.1044	12.407	x	x	x	x	x	x	x	x
Q15119	Q15119	PDK2	3	1	21.2671	0.00652782	0.00510395	95.2121	0.941291	S-C1-Ctrl-12092022	S-C1-6H-12092022	[Pyruvate dehydrogenase (acetyl-transferring)] kinase isozyme 2_ mitochondrial OS=Homo sapiens OX=9606 GN=PDK2 PE=1 SV=2	2220.58	7520.95	7777.8	3219.11	4430.65	3679.76	183.015	0	0.988124	179.934	587.429	4778.46	3861.94	4395.79	3679.76	49.8849	0	0.288473	x	x	x	x	x	x	x	x
Q13637	Q13637	RAB32	7	4	40.9653	0.00658065	0.00510395	13.4155	0.940602	S-C1-Ctrl-12092022	S-C1-6H-12092022	Ras-related protein Rab-32 OS=Homo sapiens OX=9606 GN=RAB32 PE=1 SV=3	7075.1	42729.6	34127	19289.2	14745	23097.9	3511.29	1359.73	1385.29	573.296	3337.42	20966.6	23141.2	14629	23097.9	957.082	355.233	404.42	x	x	x	x	x	x	x	x
P62244	P62244	RPS15A	4	2	27.2349	0.00658842	0.00510395	2.51496	0.940501	S-C1-Ctrl-12092022	S-C1-6H-12092022	40S ribosomal protein S15a OS=Homo sapiens OX=9606 GN=RPS15A PE=1 SV=2	1100.95	1660.48	963.953	997.263	1420.4	1090.65	574.907	551.027	355.359	89.2103	129.693	592.225	1196.41	1409.22	1090.65	156.704	143.957	103.743	x	x	x	x	x	x	x	x
P42166	P42166	TMPO	20	4	143.094	0.00706106	0.0052756	3.81759	0.934339	S-C1-Ctrl-12092022	S-C1-6H-12092022	Lamina-associated polypeptide 2_ isoform alpha OS=Homo sapiens OX=9606 GN=TMPO PE=1 SV=2	8863.15	12669	7873.04	4621.78	5499.84	5118.56	3742.1	2646.01	1314.43	718.181	989.521	4836.97	5544.72	5456.57	5118.56	1019.99	691.279	383.735	x	x	x	x	x	x	x	x
O60282;Q8NEL0;Q9Y2J8	O60282	KIF5C	18	6	113.279	0.00766162	0.00560522	6.19223	0.926526	S-C1-Ctrl-12092022	S-C1-6H-12092022	Kinesin heavy chain isoform 5C OS=Homo sapiens OX=9606 GN=KIF5C PE=1 SV=1	35746.4	50565.7	31626.1	10030.3	14361.1	15089.3	11572	5117.81	2356.32	2896.53	3949.47	19430.2	12033.3	14248.1	15089.3	3154.21	1337.04	687.905	x	x	x	x	x	x	x	x
O60869	O60869	EDF1	3	2	26.1487	0.00767234	0.00560522	91.5924	0.926387	S-C1-Ctrl-12092022	S-C1-6H-12092022	Endothelial differentiation-related factor 1 OS=Homo sapiens OX=9606 GN=EDF1 PE=1 SV=1	169.084	1699.81	2698.96	1248.89	1012.75	1782.74	49.8715	0	0	13.7009	132.765	1658.16	1498.28	1004.78	1782.74	13.5936	0	0	x	x	x	x	x	x	x	x
P09471	P09471	GNAO1	3	1	22.6969	0.00784864	0.00564692	79.7314	0.924102	S-C1-Ctrl-12092022	S-C1-6H-12092022	Guanine nucleotide-binding protein G(o) subunit alpha OS=Homo sapiens OX=9606 GN=GNAO1 PE=1 SV=4	4304.44	2737.76	6860.46	3225.16	3259.24	3747.56	159.385	0	14.9835	348.789	213.835	4214.87	3869.2	3233.6	3747.56	43.4441	0	4.37427	x	x	x	x	x	x	x	x
P26196	P26196	DDX6	8	4	44.992	0.00786036	0.00564692	57.3129	0.92395	S-C1-Ctrl-12092022	S-C1-6H-12092022	Probable ATP-dependent RNA helicase DDX6 OS=Homo sapiens OX=9606 GN=DDX6 PE=1 SV=2	1891.63	3038.39	1875.86	1668.29	1112.67	1821.56	118.749	0	0	153.279	237.316	1152.47	2001.44	1103.92	1821.56	32.3678	0	0	x	x	x	x	x	x	x	x
P30043	P30043	BLVRB	1	1	4.8706	0.0081025	0.00565638	13.7487	0.92082	S-C1-Ctrl-12092022	S-C1-0H-12092022	Flavin reductase (NADPH) OS=Homo sapiens OX=9606 GN=BLVRB PE=1 SV=3	31878	48133.3	6375.52	1839.15	2125.4	2318.75	16816.8	17325.6	12177	2583.08	3759.49	3916.94	2206.41	2108.68	2318.75	4583.79	4526.36	3554.96	x	x	x	x	x	x	x	x
Q9BXK5	Q9BXK5	BCL2L13	6	5	34.4054	0.00844994	0.00573688	6.20428	0.916347	S-C1-Ctrl-12092022	S-C1-6H-12092022	Bcl-2-like protein 13 OS=Homo sapiens OX=9606 GN=BCL2L13 PE=1 SV=1	2026.67	3541.26	5445.81	2337.08	1213.82	2928.17	909.458	507.584	358.143	164.221	276.593	3345.75	2803.78	1204.27	2928.17	247.893	132.608	104.556	x		x		x	x	x	x
Q6P1J9	Q6P1J9	CDC73	4	1	26.7753	0.0099596	0.00636606	14.9807	0.89724	S-C1-Ctrl-12092022	S-C1-0H-12092022	Parafibromin OS=Homo sapiens OX=9606 GN=CDC73 PE=1 SV=1	5117.61	4846.23	758.738	183.71	316.105	215.945	1932.78	1430.96	1140.36	414.681	378.518	466.147	220.396	313.618	215.945	526.823	373.842	332.916	x	x	x	x	x	x	x	x
Q8N1I0	Q8N1I0	DOCK4	4	2	23.0565	0.0102606	0.00644332	44.6471	0.893504	S-C1-Ctrl-12092022	S-C1-6H-12092022	Dedicator of cytokinesis protein 4 OS=Homo sapiens OX=9606 GN=DOCK4 PE=1 SV=3	2164.42	2424.44	4282.72	2663.61	2603.97	3093.12	189.518	9.18612	0	175.383	189.362	2631.18	3195.52	2583.48	3093.12	51.6575	2.3999	0	x	x	x	x	x	x	x	x
Q8IZS8	Q8IZS8	CACNA2D3	8	3	49.9663	0.0105787	0.00644332	3.07624	0.889586	S-C1-Ctrl-12092022	S-C1-0H-12092022	Voltage-dependent calcium channel subunit alpha-2/delta-3 OS=Homo sapiens OX=9606 GN=CACNA2D3 PE=1 SV=1	6788.83	7808.86	3070.04	1709.24	1917.36	2116.69	2230.12	2133.03	1539.25	550.099	609.916	1886.15	2050.56	1902.27	2116.69	607.869	557.261	449.367	x	x	x	x	x	x	x	x
Q6PIV2	Q6PIV2	FOXR1	2	2	10.852	0.0107328	0.00648198	238.797	0.887699	S-C1-Ctrl-12092022	S-C1-6H-12092022	Forkhead box protein R1 OS=Homo sapiens OX=9606 GN=FOXR1 PE=1 SV=2	66.926	1687.8	5571.81	1737.45	3234.36	2100.79	15.4328	15.2483	0	5.42302	131.827	3423.16	2084.41	3208.92	2100.79	4.20654	3.98365	0	x		x		x	x	x	x
P30085	P30085	CMPK1	9	4	64.2644	0.0107677	0.00648198	3.83238	0.887273	S-C1-Ctrl-12092022	S-C1-6H-12092022	UMP-CMP kinase OS=Homo sapiens OX=9606 GN=CMPK1 PE=1 SV=3	9569.88	15527.3	12942.6	10615.8	11828.5	12874.5	4933.34	3736.3	1256.26	775.448	1212.77	7951.59	12735.7	11735.4	12874.5	1344.69	976.119	366.751	x	x	x	x	x	x	x	x
P30626	P30626	SRI	7	6	50.098	0.010874	0.00648225	17.5103	0.885976	S-C1-Ctrl-12092022	S-C1-6H-12092022	Sorcin OS=Homo sapiens OX=9606 GN=SRI PE=1 SV=1	1757.92	4930.02	7069.51	4214.6	4479.89	5020.57	745.996	18.66	21.0231	142.445	385.062	4343.31	5056.23	4444.65	5020.57	203.338	4.87498	6.13748	x	x	x	x	x	x	x	x
P55145	P55145	MANF	8	3	82.2726	0.0109536	0.00650659	2.27835	0.885009	S-C1-Ctrl-12092022	S-C1-6H-12092022	Mesencephalic astrocyte-derived neurotrophic factor OS=Homo sapiens OX=9606 GN=MANF PE=1 SV=3	12836	21697.6	13962.2	9415.56	7848.68	10149.1	8673.11	7067.03	5545.36	1040.11	1694.7	8577.95	11295.8	7786.92	10149.1	2364.05	1846.28	1618.91	x	x	x	x	x	x	x	x
P39748	P39748	FEN1	10	8	64.2596	0.0122137	0.00694728	112.541	0.869951	S-C1-Ctrl-12092022	S-C1-6H-12092022	Flap endonuclease 1 OS=Homo sapiens OX=9606 GN=FEN1 PE=1 SV=1	186.758	2260	6752.42	2070.78	2827.18	2146.96	6.30529	75.4354	0	15.133	176.519	4148.5	2484.29	2804.93	2146.96	1.71865	19.7077	0	x	x	x	x	x	x	x	x
Q99426	Q99426	TBCB	3	1	20.7617	0.012411	0.00694728	44.1231	0.867641	S-C1-Ctrl-12092022	S-C1-6H-12092022	Tubulin-folding cofactor B OS=Homo sapiens OX=9606 GN=TBCB PE=1 SV=2	4627.94	4340.23	5256.8	3054.2	2988.55	3531.42	322.393	0	0	375.002	338.996	3229.63	3664.1	2965.03	3531.42	87.8755	0	0	x	x	x	x	x	x	x	x
P13010	P13010	XRCC5	26	16	177.249	0.0126826	0.00695957	11.2175	0.86448	S-C1-Ctrl-12092022	S-C1-0H-12092022	X-ray repair cross-complementing protein 5 OS=Homo sapiens OX=9606 GN=XRCC5 PE=1 SV=3	38902.6	64670.7	8508.25	3104.91	3457.67	3429.13	22299.6	20213.8	14752.3	3152.28	5051.15	5227.22	3724.93	3430.46	3429.13	6078.25	5280.92	4306.78	x	x	x	x	x	x	x	x
Q9UN86	Q9UN86	G3BP2	13	5	76.6467	0.0128313	0.00695957	48.9462	0.86276	S-C1-Ctrl-12092022	S-C1-6H-12092022	Ras GTPase-activating protein-binding protein 2 OS=Homo sapiens OX=9606 GN=G3BP2 PE=1 SV=2	128.917	323.41	1311.7	568.637	133.872	645.037	36.0403	0	0	10.4462	25.2602	805.874	682.19	132.819	645.037	9.82358	0	0	x		x		x	x	x	x
Q8IWC1;P01270;Q13614	Q8IWC1	MAP7D3	7	2	41.1922	0.012988	0.00695957	39.1099	0.860956	S-C1-Ctrl-12092022	S-C1-6H-12092022	MAP7 domain-containing protein 3 OS=Homo sapiens OX=9606 GN=MAP7D3 PE=1 SV=2	1088.34	1351.56	3118.3	982.197	779.139	1302.04	142.117	0	0	88.1879	105.565	1915.79	1178.34	773.009	1302.04	38.7373	0	0	x	x	x	x	x	x	x	x
Q9UNS2	Q9UNS2	COPS3	10	4	56.0397	0.0129932	0.00695957	7.49694	0.860897	S-C1-Ctrl-12092022	S-C1-6H-12092022	COP9 signalosome complex subunit 3 OS=Homo sapiens OX=9606 GN=COPS3 PE=1 SV=3	3644.08	5045.97	962.682	390.332	585.212	532.709	629.019	343.499	315.039	295.28	394.119	591.444	468.278	580.607	532.709	171.453	89.7401	91.9724	x	x	x	x	x	x	x	x
P07864	P07864	LDHC	7	3	39.4491	0.0130579	0.00695957	21.4534	0.860154	S-C1-Ctrl-12092022	S-C1-6H-12092022	L-lactate dehydrogenase C chain OS=Homo sapiens OX=9606 GN=LDHC PE=1 SV=4	1837.71	7907.36	9898.75	4371.81	3325.88	5084.89	827.6	20.0685	67.9826	148.91	617.61	6081.51	5244.82	3299.71	5084.89	225.581	5.24296	19.8468	x	x	x	x	x	x	x	x
P06417	P06417	L1	2	2	10.7187	0.0132693	0.00697082	15.3329	0.857737	S-C1-Ctrl-12092022	S-C1-0H-12092022	Major capsid protein L1 OS=Human papillomavirus type 8 OX=10579 GN=L1 PE=3 SV=1	4948.29	5017.49	703.746	180.185	280.724	234.951	638.282	945.783	930.646	400.961	391.895	432.361	216.166	278.515	234.951	173.978	247.089	271.693	x	x	x	x	x	x	x	x
P43243	P43243	MATR3	30	20	247.727	0.0135704	0.00704096	15.9873	0.854322	S-C1-Ctrl-12092022	S-C1-0H-12092022	Matrin-3 OS=Homo sapiens OX=9606 GN=MATR3 PE=1 SV=2	306828	327483	40430.9	12918.1	14600.1	14686.6	35687.8	33988.5	31503.6	24862.3	25578.3	24839.6	15497.8	14485.2	14686.6	9727.52	8879.59	9197.16	x	x	x	x	x	x	x	x
Q13435	Q13435	SF3B2	19	9	115.081	0.0136234	0.00704671	2.53197	0.853724	S-C1-Ctrl-12092022	S-C1-6H-12092022	Splicing factor 3B subunit 2 OS=Homo sapiens OX=9606 GN=SF3B2 PE=1 SV=2	8029.18	13971.7	6688.27	4135.15	4272.15	4418.67	4814.22	3701.45	2815.1	650.605	1091.27	4109.09	4960.9	4238.53	4418.67	1312.22	967.014	821.839	x	x	x	x	x	x	x	x
[truncated: 91 more rows]

## Sheet: DSH-MI-80
Accession	Peptide count	Unique peptides	Confidence score	Anova (p)	q Value	Max fold change	Power	Highest mean condition	Lowest mean condition	Description	DSH-SMIC-08062023-01	DSH-SMIC-08062023-02	DSH-SMIC-08062023-03	DSH-SMI0H-08062023-01	DSH-SMI0H-08062023-02	DSH-SMI0H-08062023-03	DSH-SMI6H-08062023-01	DSH-SMI6H-08062023-02	DSH-SMI6H-08062023-03	DSH-SMIC-08062023-01	DSH-SMIC-08062023-02	DSH-SMIC-08062023-03	DSH-SMI0H-08062023-01	DSH-SMI0H-08062023-02	DSH-SMI0H-08062023-03	DSH-SMI6H-08062023-01	DSH-SMI6H-08062023-02	DSH-SMI6H-08062023-03
[truncated: 80 more rows]

[truncated: 1 more sheets: DSH-EX-282]
