# Supplementary material for: Proteomics Analysis of Proteotoxic Stress Response in In-Vitro Human Neuronal Models
Source: Int J Mol Sci. 2024 Jun 20;25(12):6787. doi: 10.3390/ijms25126787 (PMC11204259; doi:10.3390/ijms25126787)
Supplement: Supplementary file 1 [file ijms-25-06787-s001.zip › Supplementary Table S10.SH-ALL GRPS-NETWORKS.xlsx]

## Sheet: Sheet0
© 2000-2023 QIAGEN. All rights reserved.
ID	Molecules in Network	Score	Focus Molecules	Top Diseases and Functions
1	ANXA2,BLMH,C12orf57,C1orf87,CAPZB,CCAR2,CDC73,CFAP418,CSNK2A1,DDX17,DDX6,DHX9,Elongation,GAPDH,H1-2,H1-3,KIF5B,Kinesins,MAP3K1,NCL,NEDD8,NEDD8-AcM-UBE2F:CRL5 E3 ubiquitin ligase:COMMDs:CCDC22:DCUN1Ds,P-TEFb,PSMD14,RPL3,RPL7,RPS16,RPS2,RPS3,RPSA,SFN,SLC4A3,TARDBP,WIZ,XAGE3	53	31	[Cellular Assembly and Organization, Gene Expression, RNA Post-Transcriptional Modification]
2	ANP32E,APRT,CABIN1,CAPN2,CDIN1,CSTB,DBNL,DNA damage response,DNAJC9,FEN1,Ficolin-rich granule lumen proteins,GLO1,Histone H2b,IMPDH1,LTA4H,NANS,NASP,NF-Y,PARP1,PDAP1,PGM3,PMS1,PPM1G,PRPS1L1,PRPSAP2,PSMA,PSMA2,RNASEH2A,SCRT1,Secretory granule lumen proteins,SELENOH,Tertiary granule lumen proteins,Top2,TPH1,XRCC5	42	27	[Cell Death and Survival, Cellular Function and Maintenance, DNA Replication, Recombination, and Repair]
3	ACSL3,AKAP3,ARL3,ATIC,CALCOCO2,CCT/TRiC:ADP,CCT/TRiC:ADP:actin,CCT/TRiC:ADP:Sphingosine kinase 1,CCT/TRiC:ATP:actin,CCT/TRiC:substrate,CCT6B,CDKN2AIPNL,CHMs:GGC-RABs:GDP,CPNE7,EIF6,GART,GBA1,GSK3A,HMBS,IAH1,Lh,MAP7D3,PAICS,PFKP,Pka,RAB21,RAB2A,RAB2B,RAB32,RAB41,RABs:GDP,RGGT:CHMs:RABs:GDP,SOGA1,STAMBP,XRN2	38	25	[Amino Acid Metabolism, Nucleic Acid Metabolism, Small Molecule Biochemistry]
4	AARS1,AGR2,APMAP,ARHGDIA,ATP6V1A,ATP6V1G1,BCR (complex),BZW1,CRKL,DCTPP1,EEF2,GPI,GRHPR,HNRNPAB,HSD17B10,MDH1,MTORC1,NEDD8-AcM-UBE2M:CRL2 E3 ubiquitin ligase:COMMDs:CCDC22:DCUN1D1,2,4,5,p70 S6k,PDIA3,PTGES3,RBMXL2,RCN2,Rsk,Sapk,Sfk,SRM,STAT5a/b,Tap,TBCB,TKT,TSH,UBE2M,VARS1,ZRANB2	38	25	[Immunological Disease, Inflammatory Disease, Inflammatory Response]
5	BLOC1S2,CD59,COPII cargo:receptors:SEC23:SEC24:SEC13:SEC31:SEC23IP:v-SNAREs:TRAPPCII:RAB1:GDP,COPII cargo:receptors:SEC23:SEC24:SEC13:SEC31:SEC23IP:v-SNAREs:TRAPPCII:RAB1:GTP,COPII cargo:receptors:SEC23:SEC24:SEC13:SEC31:SEC23IP:v-SNAREs:TRAPPCII:RAB1:GTP:USO1 homodimer:GOLGA2:GORASP1,CPT1A,CYB5A,DDOST,GORASP2,HADH,LBR,LMAN2,MTCH2,NFXL1,PGK2,PGRMC2,RAC2 endoplasmic reticulum effectors,RAC2:GTP:RA…	36	24	[Carbohydrate Metabolism, Organismal Injury and Abnormalities, Reproductive System Disease]
6	ACAA2,ACADM,ACADVL,ACAT1,ACAT2,acetyl-CoA C-acetyltransferase,Cargo:AP-1:Beta-arrestin:Vamp:Clathrin Triskelion:Dynamin:Endophilin,CIAO2B,Ck2 alpha,CLPP,Cop9 Signalosome,COPS3,COPS4,COX5B,ESPL1,FKBP1A,FKBP5,FKBP51-TEBP-GR-HSP90-HSP70,HADHA,HSP90:ATP:FKBP5:STIP1:HSP70:nascent protein,IBTK,mediator,MPDU1,NEDD8-STONs:TOR1 hexamer:COP9,NMT1,PDK2,peptidylprolyl isomerase,PIN1,PPARA:RXRA Coactivator,PR…	31	22	[Gastrointestinal Disease, Hepatic System Disease, Liver Steatosis]
7	26s Proteasome,actin/tubulin-bound CCT/TRiC:ADP,ATXN2L,BAX,Calcineurin protein(s),CCT7,CCT8,CDK5,EFTUD2,FTSJ3,GNB5:CCT/TRiC:ADP,Gsk3,HMGB2,IGF2BP3,IL12 (family),Integrin alpha L beta 2,MAGED2,MDM2,NAXE,NEK9,NUMA1 homodimer:Mature centrosome:nucleated microtubules,PARP,PDCL:Partially folded GNB5:CCT/TRiC:ADP,peroxidase (miscellaneous),PFDN2,Platelet alpha granule contents,PRDX1,PRDX2,PYGB,RACK1,RG…	31	22	[Cellular Function and Maintenance, Neurological Disease, Organismal Injury and Abnormalities]
8	60S ribosomal,60s ribosomal complex lacking L13a subunit,60S ribosomal subunit,AUF1 Complexed with Translation and Heat Shock Proteins,eIF,EIF2S2,EIF3D,EIF5,ETF1,Fcgr3,Fibrin,ICAM1,IFNG-regulated genes with GAS promoter elements,NCAM1,PABPC1,Phosphorylated UPF1:SMG5:SMG7:SMG6:PP2A:Translated mRNP,polypeptide signal:Translocon,protease (complex),RAS GEFs,RPL11,RPL19,RPL23,RPL28,RPL35,RPL35A,RPS20,…	27	20	[Cancer, Cellular Function and Maintenance, Protein Synthesis]
9	Actin,ACY1,ADP:Calcium Bound Myosin Actin,ADSS2,Alpha catenin,AP4M1,Arp2/3,ARPC5L,ATP:Calcium Bound Myosin Actin,Cofilin,CORO1C,F Actin,Gamma tubulin (family),GLRX,LIMCH1,MANF,Mlc,MYH10,MYL6B,MYO1B,NEGR1,Pak,PHKG2,Platelet releasate cytosolic proteins,PP1 protein complex group,PP2A,PPP1CB,ROCK,SH3BGRL,Talin,TDRD6,VCL,WDR1,YAP1,ZYX	27	20	[Cellular Assembly and Organization, Connective Tissue Disorders, Developmental Disorder]
10	3' end cleaved, ligated exon containing,Alternative Splicing Factors,ALYREF,CAPN1,capped, methylated pre-mRNP:CBC,CHTOP,Cleavage and Polyadenylation,Cpsf (family),CPSF6,EIF4A3,HNRNPM,HNRNPR,HNRNPUL2,IARS1,intronless pre-mRNA cleavage,KARS1,MATR3,NUDT21,NXF1,2:NXT1::polyadenylated, capped mRNA:CBC:EJC:TREX:SRSF proteins,PABPN1,PCBP2,PHB1,polyadenylated, capped mRNA:CBC:EJC:TREX:SRSF proteins,PYM1,…	27	20	[Molecular Transport, RNA Post-Transcriptional Modification, RNA Trafficking]
11	28S ribosomal subunit,28S ribosomal subunit:MTIF3,28S ribosomal subunit:MTIF3:MTIF2:GTP:mRNA:fMet-tRNA,55S ribosome:mRNA:peptidyl-tRNA:MTRF1L:GTP,55S ribosome:MRRF:GFM2:GTP,ALB,Complement,CYCS,FABP5,FAM20C:FAM20C substrates,GAR1,GUK1,HDL,hemoglobin,IgG,Igm,Ldh (complex),LUC7L,LUC7L2,MRPS23,MRPS27,MRTO4,PA2G4,PI3K (family),PLC gamma,RBM4B,RCN1,Rnr,RPL13,RPL18A,RPL5,RPL7A,RPS15,SSB,VGF	27	20	[Lipid Metabolism, Molecular Transport, Small Molecule Biochemistry]
12	20s proteasome,Ap1,Cornified envelope,Cornified envelope:CDSN,EIF2A,GFAP,Keratin,Keratin filament units,Keratin heterodimer,Keratin tonofilament:Keratin associated proteins polymer,Keratin type II,KRT16,KRT3,KRT7,KRT78,KRT79,Late cornified envelope,LDHC,MAP1LC3,Mature cornified envelope,NES,PKP3,PREP,Proteasome,PSMA6,PSMC4,PSMC5,Rxr,SFPQ,SMARCD1,thyroid hormone receptor,TPPP3,transcription factor…	25	19	[Cancer, Cellular Assembly and Organization, Cellular Function and Maintenance]
13	ADPRS,CAMK2D,Cyclin A,DDX39A,GATAD2B,GNRH,GRN,HISTONE,Histone h3,HLA-A,Hsp90 (family),HSPB1,Ikb,IKK (complex),LMNA,LYN,MAP2K1/2,Mek,MHC Class I (complex),MHC CLASS I (family),NAMPT,Nfat (family),NFkB (family),PI3K p85,Pka catalytic subunit,PPP1R8,PSPH,PTRHD1,RUVBL1,S100A6,SH3BGRL3,SLC16A4,SMARCB1,SUGT1,Ubiquitin	25	19	[Cell Death and Survival, Hereditary Disorder, Neurological Disease]
14	315kDa subcomplex,550kDa,55S ribosome:mRNA:fMet-tRNA,55S ribosome:mRNA:fMet-tRNA:aminoacyl-tRNA:TUFM:GTP,55S ribosome:mRNA:tRNA:MRRF,55S ribosome:mRNA:tRNA:peptidyl-tRNA:GFM1:GTP,815kDa,980kDa,ATP5F1B,BLVRB,Cargo of TOMM40,CNRIP1,Complex I,COX5A,CS,CYC1,Cytochrome bc1,cytochrome-c oxidase,ECHS1,GRPEL1,GRSF1,Immunoglobulin,Intermediate 2,LRPPRC,Mitochondrial complex 1,Mitochondrial Electron Transp…	24	18	[Hereditary Disorder, Metabolic Disease, Organismal Injury and Abnormalities]
15	ALDH2,ARL6IP5,CARS1,CASP5,caspase,CTSB,DDX3X,DRAP1,EEF1A1,HMGB1,Hsp27,Hsp70,IDO1,Ifn,IFN Beta,Ifn gamma,IL1,IL12 (complex),IMMT,Inflammasome,Interferon alpha,MAVS,MHC Class II (complex),MIF,Nos,NPC:NXF1,2:NXT1:EJC:CBC:mRNA,NUP35,Pro-inflammatory Cytokine,PSIP1,SAA,SLC1A4,TCF,Tlr,UBQLN4,UBXN1	24	18	[Cellular Movement, Neurological Disease, Organismal Injury and Abnormalities]
16	ARF3,ARF5,cAMP-dependent protein kinase,COG complex:CUX1 dimer:GOLGA5 dimer:STX5:PalmC-YKT6:BET1L:GOSR1:intra-Golgi retrograde cargo,COG5,COP I,COPA,COPE,COPG1,CUX1,CYB5B,DBI,ERGIC1,GOLIM4,MAN1C1,MAP2,RAB1:GTP:coatomer:p24 dimers:SEC22B:cargo,RAB1:GTP:coatomer:p24 dimers:SEC22B:cargo:NBAS:RINT1:ZW10:STX18:USE1L:BNIP1,RAB1:GTP:GBF1:ARF:GDP,RAB1:GTP:GBF1:ARF:GTP,RAB1:GTP:GBF1:ARF:GTP:coatomer,RAB1:…	22	17	[Cell Death and Survival, Infectious Diseases, Organismal Injury and Abnormalities]
17	atRA:RARA,B:RXRA at active HOXB4 chromatin,CBFB,CD96,CZIB,DNA DNA DSBs:MRN:S1981,Ac-K3016-ATM:KAT5:K14,K16,H2AFX,Me2K21-HIST1H4A-Nucleosome:MDC1:WHSC1:RNF8:Zn2 :SUMO1:HERC2:UBE2N:UBE2V2:RNF168:PIAS4:TP53BP1:BRCA1-A,DNA DNA DSBs:MRN:S1981,Ac-K3016-ATM:KAT5:K14,K16,H2AFX,Me2K21-HIST1H4A-Nucleosome:MDC1:WHSC1:RNF8:Zn2 :SUMO1:HERC2:UBE2N:UBE2V2:RNF168:PIAS4:TP53BP1:BRCA1-A complex:CHEK2,DNA DNA DSBs:…	22	17	[Cardiovascular Disease, Connective Tissue Disorders, Developmental Disorder]
18	AAK1,Adaptor protein 2,ARR3,C9orf78,CD3,Ck2,Clathrin,CLTCL1,CNOT3,DNM2,HIBADH,HMGN1,HPCAL1,ITPRIPL2,LGALS4,Notch,OCRL,PCBP3,PHOX2A,PI(4)P:AP-2:clathrin:ITSNs:EPS15:REPS1:SGIP1:NECAPs:AAK1:CLASP proteins:cargo:F-BAR proteins:BAR domain proteins:ARP2/3 complex:WASL:f-actin:HIP dimers:DNM:GDP:SYNJs,PI(4)P:AP-2:clathrin:ITSNs:EPS15:REPS1:SGIP1:NECAPs:AAK1:CLASP proteins:cargo:F-BAR proteins:BAR domai…	20	16	[Cellular Function and Maintenance, Developmental Disorder, Hereditary Disorder]
19	Akt,ALDH9A1,Cdc45:CDK:DDK:Mcm10:Activated claspin:pre-replicative,CDK:DDK:MCM10:active pre-replicative,CDK:DDK:MCM10:active pre-replicative complex:CDC45,CDK:DDK:MCM10:active pre-replicative complex:CDC45:RPA1-4,CDT1:MCM2-7,CLIC2,CLIC4,CLIC5,DNA-PK,ERO1A,Fascin,FSCN1,FSCN2,GSR,HOXC10,LRRC47,MCM10:active pre-replicative,MCM10:pre-replicative,MCM2-7,MCM2-7 b,MCM2:MCM4:MCM6:MCM7,MCM4:MCM6:MCM7,MCM6,…	18	15	[DNA Replication, Recombination, and Repair, Organismal Injury and Abnormalities, Reproductive System Disease]
20	ABI2,AKAP12,ARHGAP1,CDC42 effectors,CDC42:GTP:CDC42 effectors,Early cornified envelope,FAM9C,FERMT2,FLG fragment:Keratin tonofilament:Desmosome,GAS2L2,Il8r,JUP,Keratin tonofilament:Desmosome,KRT84,MAGEA10,PDCD6,PDCD6IP,POTEE/POTEF,RAC1 effectors,RAC1:GTP:RAC1 effectors,RAC3 effectors,RAC3:GTP:RAC3 effectors,RAS,RHBDF2,RHOA plasma membrane effectors,RHOA:GTP:cytosolic RHOA effectors,RHOC effectors…	18	15	[Cardiovascular Disease, Cell-To-Cell Signaling and Interaction, Connective Tissue Development and Function]
21	A pre-splicing,ADRA2,ATAC B,ATAC C,CCNB2,Cyclin B,DDX3Y,EDC4,Intron Lariat Spliceosome (ILS),LSM4,PHF5A,PRPF4,PRPF6,PUF60,Ras homolog,SART3,SF3A1,SF3A3,SF3B2,snRNP,snRNP-IgG Immune complex,SNRPD1,Spliceosomal A Reactome,Spliceosomal B Reactome,Spliceosomal Bact,Spliceosomal Pre-B,Spliceosome B,Spliceosome B activated,U2 12S snRNP,U2 snRNP Reactome,U4 ATAC:U5:U6 ATAC,U4:U5:U6 tri-snRNP,U5 snRNP Re…	18	15	[Cancer, Cell Death and Survival, RNA Post-Transcriptional Modification]
22	3-hydroxyacyl-CoA dehydrogenase,ACP6,AGPS,Ant,C1Q (family),Cargo proteins containing PTS1,cPKC,ECH1,enoyl-CoA hydratase,ERK1/2,ESR1:chaperone,ESR1:ESR1 agonists,ESR1:ESR1 antagonists,ESR2:chaperone,ESR:ESTG:chaperone complex,ESTG:ESR1:chaperone,ESTG:ESR2:chaperone,FAM162A,glutathione transferase,GSTK1,hexokinase,HSD17B4,IDE,MAT2B,Mpt pore,NARS1,PEX5S,L:Cargo protein,PEX5S,L:Cargo:PEX13:PEX14:PEX2…	17	14	[Carbohydrate Metabolism, Cellular Assembly and Organization, Lipid Metabolism]
23	Actin alpha-Ca2 -Myosin-Tropomyosin-TroponinC-Troponin I-Troponin T,Actin-Actn-Ptk2-Pxn-Vcl,ACTN2,ACTN3,Actomyosin,ADP:Calcium Bound Sarcomere Protein,Alpha Actinin,Alpha tubulin,API5,ATP:Calcium Bound Sarcomere Protein,BICDL2,Calcium Bound Myosin Actin,Calcium Bound Sarcomere Protein,CLIC1,Cr3,CTTNBP2NL,Dynein,EPB41,ERK,FIGNL1,GST,Inactive Myosin Actin Contractile,Inactive Sarcomere Protein,Lpa …	17	14	[Cell Morphology, Cellular Assembly and Organization, Cellular Function and Maintenance]
24	ABHD15,ADD1,ANKRD29,BICC1,CTNNB1,CTNNβ-CDHE/N,CYB5R3,DAAM2,DNAJA2,DNTTIP1,DUXA,DYNLT1,ERICH6B,ESR2,FUZ,GK2,HSPA8,IRGQ,Jnk,KIAA0586,MYPN,NBPF3,PBDC1,POFUT2,PRKCA,RPRD1B,SERTAD4,SZRD1,TIAM1,TSPAN11,VCP,VIRMA,ZNF274,ZNF34,ZNF845	17	14	[Cell Death and Survival, Cellular Compromise, Organismal Injury and Abnormalities]
25	40S Ribosome-eIF3-mRNA-eIF4A-eIF4B-eIF4E-eIF4G,43S Translation Preinitiation,43S: Ceruloplasmin mRNA:eIF4F:eIF4B:eIF4H:PABP,43S:mRNA:eIF4F:eIF4B:eIF4H,48s,Ap2,ATP1B1,ATPase,CSDE1 HNRNPD PABP PAIP1 SYNCRIP,EIF1AX,EIF3,EIF3J,EIF4A,eIF4A Reactome,eIF4A-eIF4B-eIF4E-eIF4G,eIF4A-eIF4E-eIF4γ,EIF4A1,EIF4A2,EIF4F,EIF4F core,Eif4g,EIF4G2,ELAVL4,GGT3P,Na K ATPase,NFkB (complex),P glycoprotein,PABP,PAIP1,PDC…	13	12	[Cellular Function and Maintenance, Gene Expression, Protein Synthesis]
