# Supplementary material for: Proteomics Analysis of Proteotoxic Stress Response in In-Vitro Human Neuronal Models
Source: Int J Mol Sci. 2024 Jun 20;25(12):6787. doi: 10.3390/ijms25126787 (PMC11204259; doi:10.3390/ijms25126787)
Supplement: Supplementary file 1 [file ijms-25-06787-s001.zip › Supplementary Table S11.SH(D)-ALL GRPS-NETWORK.xlsx]

## Sheet: Sheet0
© 2000-2023 QIAGEN. All rights reserved.
ID	Molecules in Network	Score	Focus Molecules	Top Diseases and Functions
1	ADSS2,ATAD2,ATP1A1,ATPase,ATXN2L,CAB39L,COX5B,COX6B1,CRMP,CRMP1,CSRP1,cytochrome-c oxidase,DARS1,DDX3X,DDX4,DPY30,EPRS1,FANCM,FUBP3,GMPS,HNRNPH3,L1TD1,LDHAL6B,MATR3,Mitochondrial Electron Transport Chain,OLA1,P38 MAPK,PABP,PABPC4,SDHA,SMARCA5,TARDBP,TRIR,tubulin (family),UQCRC2	51	28	[Hereditary Disorder, Neurological Disease, Organismal Injury and Abnormalities]
2	ARHGEF40,ATP5PF,BCL2L13,CDC42 GEFs,CHCHD2,CHCHD3,CMPK1,COQ9,DEF6,FIS1,FKBP10,GEFs,MCF2L,MLKL,Mpt pore,NFkB (complex),NRIP3,NUTF2,OTULIN,peroxidase (miscellaneous),PMFBP1,RAC1 GEFs,RAS GEFs,RASGRF2,RFTN1,RHOA GEFs,SLC25A5,STOML2,Substrates of MIA40:ERV1,SYNJ2BP,TENT5A,TIMM13,TMIGD3,TOMM40,TXN	46	26	[Cellular Assembly and Organization, Molecular Transport, Protein Trafficking]
3	ACTR3B,ARL6IP5,CG,CHGB,Ck2,EGLN,EXOC3,FAM184A,FAM20C:FAM20C substrates,FSH,GAP43,HIBADH,Histone H2b,HMGN2,IRGQ,KIDINS220,LGALS1,Lh,Mapk,Mek,NARS1,NRCAM,NUCB1,PCBP3,PPFIA4,PPM1G,PRAF2,RCC1,RLF,SCG3,STT3A,TMX4,TWF2,UBA2,VAMP5	46	26	[Cellular Assembly and Organization, Cellular Function and Maintenance, Hematological System Development and Function]
4	ACYP1,ANP32E,Cdc45:CDK:DDK:Mcm10:Activated claspin:pre-replicative,CDK:DDK:MCM10:active pre-replicative,CDK:DDK:MCM10:active pre-replicative complex:CDC45,CDK:DDK:MCM10:active pre-replicative complex:CDC45:RPA1-4,COPS5,CWF19L1,GPAT4,H2AX,HDAC2,HNRNPA1,HNRNPH1,IGF2BP3,LMNA,LMNB1,MAGED2,MBOAT7,MCM10:active pre-replicative,MCM10:pre-replicative,MCM2,MCM2-7,MCM4,MIDEAS,NMT1,NONO,ORC:CDC6:origin of re…	41	24	[Cell Cycle, Connective Tissue Development and Function, Embryonic Development]
5	3' end cleaved, ligated exon containing,ALYREF,CCDC124,CCDC57,Cleavage and Polyadenylation,CSTF2,FAM47A,FGFR4,FIP1L1,GNA12,GSTO1,HGS,IFT74,intronless pre-mRNA cleavage,KLF1,LANCL1,NCK2,NUDT21,NXF1,2:NXT1::polyadenylated, capped mRNA:CBC:EJC:TREX:SRSF proteins,OSGIN1,Pak,PAK2,polyadenylated, capped mRNA:CBC:EJC:TREX:SRSF proteins,RHOU effectors,RHOU:GTP:RHOU effectors,RPRD1A,SOCS7,Spliced mRNA:CBC…	36	22	[Cellular Growth and Proliferation, Cellular Movement, Nervous System Development and Function]
6	60S ribosomal subunit,80S Ribosome:mRNA:peptidyl-tRNA with elongating peptide,80S:Met-tRNAi:mRNA:eIF5B:GTP,80S:Met-tRNAi:mRNA:SECISBP2:Sec-tRNA(Sec):EEFSEC:GTP,ATP6V1E1,B-WICH:rDNA Promoter:KAT2B:KAT2A:EP300,B-WICH:rDNA Promoter:SL1:RNA Pol I,BCR (complex),CAD,CNDP2,DDX21,EFTUD2,EIF4A3,HP1BP3,IMPACT:GCN1:80S ribosome:mRNA,MRTO4,MTDH,MYBBP1A,NAXE,NSUN2,PHF6,polypeptide signal:Translocon,Rac,Rnr,RP…	34	21	[Cancer, Infectious Diseases, Organismal Injury and Abnormalities]
7	ACTR3,Alternative Splicing Factors,ARL3,ASAP3,Basal body,Basal body:transition zone proteins,basal body:transition zone proteins:RAB3IP:RAB11A:GTP:Golgi-derived vesicle,capped, methylated pre-mRNP:CBC,CD3,centrosome:C2CD2:distal appendage proteins:TTBK2:MARK4,Centrosome:C2CD3:distal appendage proteins,Centrosome:C2CD3:distal appendage proteins:TTBK2,CEP162,CS,HADH,HNRNPF,HNRNPR,HSPA1A/HSPA1B,IARS…	34	21	[Auditory Disease, Connective Tissue Disorders, Developmental Disorder]
8	ACTL6A,Azurophil granule lumen proteins,Cbp/p300,CHMs:GGC-RABs:GDP,CSE1L,Eotaxin,ERK1/2,FABP5,Histone h2a,Histone h4,Importin alpha,Importin alpha/beta,Importin beta,Importin-Cargo,Importin-Cargo-RAN-GTP,Importinα-RAN-GTP-CSE1,IPO5,KPNA2,KPNA3,Lamin,LMNB2,MAN2B1,NUCB2,RAB11B,RAB14,RAB4B,RAB6:GTP:BICD dimer:COPI-independent retrograde cargo:Dynein:Dynactin:microtubules,RAB6A,RABs:GDP,RGGT:CHMs:RAB…	21	15	[Cancer, Infectious Diseases, Organismal Injury and Abnormalities]
9	BTRC,CPNE6,CRL E3 ubiquitin ligase complex:COMMDs:CCDC22:DCUN1Ds,CRL E3 ubiquitin ligase:COMMDs:CCDC22,CRL E3 ubiquitin ligases,DCUN1D5,DNA damage response,E3 cofactor-E3 ring-target,E3 ligases in proteasomal degradation,E3:K48-iquitinated substrate,E3:Ub:substrate,ELOC,Elongation,FEN1,Focal adhesion kinase,GLUD2,GRM1,GRN,Holo RNA polymerase II,IDH2,IWS1,NEDD8-AcM-UBE2M:CRL1 E3 ubiquitin ligase:C…	21	15	[Gene Expression, Hereditary Disorder, Neurological Disease]
10	Actin,Actin alpha-Ca2 -Myosin-Tropomyosin-TroponinC-Troponin I-Troponin T,ADP:Calcium Bound Sarcomere Protein,ARHGAP12,ATP:Calcium Bound Sarcomere Protein,Calcium Bound Sarcomere Protein,CaMKII,Cofilin,DSTN,EPB41,ERK,F Actin,FHL1,G-Actin (family),Inactive Sarcomere Protein,MAPKAPK3,Mlc,Mlcp,MPRIP,MYH6,MYL6B,Myosin,PDLIM7,PP1 protein complex group,RACGAP1,RHOC effectors,RHOV effectors,RHOV:GTP:RHO…	20	14	[Cellular Assembly and Organization, Organismal Development, Tissue Development]
11	actin/tubulin-bound CCT/TRiC:ADP,Active dynein-2 motors,ATG101,Azurophil granule membrane proteins,BANF1,connexons in Golgi transport vesicle docked to microtubules,Dynein:Dynactin:microtubule,Dynein:Dynactin:microtubules:PAFAH1B1,DYNLL1,EMD/TMPO/LEMD3/LEMD2:Lamin filaments,EMD/TMPO/LEMD3/LEMD2:Lamin filaments:BANF1:Chromatin,EML4 homotrimer:Microtubule,Ficolin-rich granule membrane proteins,GAA,…	20	14	[Cardiovascular Disease, Cellular Assembly and Organization, Organismal Injury and Abnormalities]
12	A1BG,AKR1A1,APP,ASMTL,CAGE1,CASZ1,CCDC122,CRADD,CREB1,CUTA,EFCAB5,ESR1,FAM133B,GRHL2,IRGQ,LRCH4,MACROD1,NAALADL2,NADSYN1,NMNAT2,NPL,ODF2L,PHEX,PRKN,RAB28,RTL1,SGSM1,SMCO1,TMCC1,TRIR,TTLL7,UTS2,VWA3A,ZBTB6,ZNF107	20	14	[Cell Death and Survival, Neurological Disease, Organismal Injury and Abnormalities]
13	ACHE,ADK,Akt,APEX1:FEN1:PCNA:POLD,POLE:RPA:RFC:SSB(3'dNMP-displaced 5'ddRP)-dsDNA,C11orf58,CCDC88C,CD2AP,CDK4/6,CDT1:MCM2-7,CLPTM1,Ctbp,DNA-PK,Dynein,E2f,HOXC11,JPT1,Mcm,MCM2-7 b,MCM2:MCM4:MCM6:MCM7,MCM6,MLLT11,MRN,Neurexin,NRXN2,ORC-CDC45-CDT1-MCM-RPA,Par6,POLA1,PolB PolG PolE PCNA RFC1 FEN1,PolB PolG PolE PCNA RFC1 FEN1 LIG1,Pre-replicative,RC,Rfc,RFC Heteropentamer:RNA primer-DNA primer:origin…	18	13	[Cancer, Cardiovascular Disease, Neurological Disease]
14	Active kinesin-2 motors,anterograde IFT trains,beta tubulin:GTP: Cofactor D:alpha tubulin:GTP:Cofactor E,beta-tubulin:GTP:Cofactor D:alpha-tubulin:GTP:Cofactor E : Cofactor C,CRMP2-KLC1-Tubulin,DFFA,FDPS,GGC-RAB4A:GTP:KIF3:microtubule,growth factor,IKK (complex),KIF2B,KIF3B,KIF3C,KIF5A,KIF5B,KIF5B-like proteins,KIF5C,KIFAP3,Kinesin-2,Kinesin-2 motors,Kinesin-3 dimers,Kinesins,Kinesins:Dynactin:mi…	18	13	[Cellular Assembly and Organization, Cellular Compromise, Cellular Function and Maintenance]
15	ADSS1,Alternative Splicing Factors,BVES,C11orf54,CALM1 (includes others),CAMKMT,caspase,CCDC32,CCT/TRiC:ADP:non-native tubulin,CCT/TRiC:ATP:unfolded tubulin,CCT3,CDC5L,CYRIA,DAP,Histone h3,HNRNPL,HSPB1,Integrin alpha L beta 2,MAP2K1/2,MPST,MYT1,PCNA,PLEKHH1,PRUNE2,PTGES3,RBM39,RCN2,SMOC2,SNX2,SRSF1,TATDN1,TC-NER incision complex: 5'-incised damaged DNA:trimmed nascent mRNA:(PCNA:POLD,POLE), (Mono…	18	13	[Energy Production, Nucleic Acid Metabolism, Small Molecule Biochemistry]
16	40S Ribosome-eIF3-mRNA-eIF4A-eIF4B-eIF4E-eIF4G,40S:eIF3:eIF1A,43S,43S Translation Preinitiation,43S: Ceruloplasmin mRNA:eIF4F:eIF4B:eIF4H:PABP,43S:mRNA:eIF4F:eIF4B:eIF4H,Cornified envelope,Cornified envelope:CDSN,Cytokeratin,Early cornified envelope,EIF3D,EIF3I,EIF4A,EIF4H,FLG fragment:Keratin tonofilament:Desmosome,Gamma tubulin (family),Keratin,Keratin filament units,Keratin heterodimer,Keratin…	16	12	[Cellular Assembly and Organization, Cellular Function and Maintenance, Nervous System Development and Function]
17	ATAC A,ATAC B,ATAC C,CTPS1,GSK3B,Intron Lariat Spliceosome (ILS),PRPF19,PRPF6,PUF60,RBX1:SKP1:CUL1:beta-TrCP1:catenin,SART3,SF3A1,SF3B5,snRNP,snRNP-IgG Immune complex,SNRPD1,SNU13,Spliceosomal A Reactome,Spliceosomal B Reactome,Spliceosomal Bact,Spliceosomal E,Spliceosomal Pre-B,Spliceosome B,Spliceosome B activated,Spliceosome B star,Spliceosome C,Spliceosome C star,Spliceosome P,SUGP1,U2 snRNP …	14	11	[Cell Cycle, DNA Replication, Recombination, and Repair, RNA Post-Transcriptional Modification]
18	ADAR,Ap1,BDH2,BUB3,Centrosome:AURKA,Centrosome:AURKA:AJUBA,CKAP5,Collagen Alpha1,Complement component 1,Creb,Ifn,IFN Beta,IgG,IL1,IL12 (complex),Immunoglobulin,Interferon alpha,INTS1,Kinetochore:CDC42:GTP:DIAPH2-2,Kinetochore:Mad1:MAD2,LDL,MHC CLASS I (family),MMP28,MTORC1,NUDC:EML4 homotrimer:Microtubule-bound kinetochore,PPP2CA,Pro-inflammatory Cytokine,PVR,SAMD9,Sister Centromere:Kinetochore:M…	14	11	[Developmental Disorder, Neurological Disease, Organismal Injury and Abnormalities]
19	AIDA,Bag1-Hsp-Stub1-misfolded,Cadherin,CHIP/Hsc70/Hsp70/Hsp90/Bag2,CRIP2,DNAJ,DNAJA1,DNAJB1,Dnajb1-Hsp70,DNAJB12,FKBP51-TEBP-GR-HSP90-HSP70,Hd-perinuclear inclusions,Heat shock inducible proteins,Hikeshi:HSP70s:ATP,HSF1 target gene,HSF1 trimer:target gene,HSP,Hsp-misfolded,HSP-MR,Hsp22/Hsp40/Hsp90,HSP40:HSP70:ADP:nascent protein,HSP40:HSP70:ATP:nascent protein,HSP70 co-chaperone,HSP70:DNAJB1,HSP7…	12	10	[Drug Metabolism, Endocrine System Development and Function, Lipid Metabolism]
20	26s Proteasome,26S proteasome Reactome,26S proteasome Reactome b,ADRM1:26S proteasome,ADRM1:26S proteasome:UCHL5,ADRM1:26S proteasome:USP14,Alpha tubulin,CAND1,Centrosome,CFAP58,cNAP-1 depleted centrosome,CRL E3 ubiquitin ligase:CAND1,cytokine,Ficolin-rich granule lumen proteins,HISTONE,Hsp70,HSPA6,Ikb,MIF,NEDD8,UBD:NUB1:26S proteasome,NFAT (complex),Nldepleted centrosome,PAFAH1B2,PGM1,Proteasome…	12	10	[Cellular Development, Cellular Growth and Proliferation, Embryonic Development]
21	18SE pre-40S particle,40S ribosomal,48s,80S:aminoacyl tRNA:mRNA:eEF1A:GTP,80S:Met-tRNAi:mRNA:SECISBP2:Sec,ADCY,Alp,Alpha Actinin,Alpha catenin,CACNA2D3,Calmodulin,DKK1,DPYSL2,EIF3,EIF4F,estrogen receptor,G protein,GCN1:80S ribosome:mRNA,GNAO1,GNAQ/11,Gpcr,Hif1,Hsp27,Hsp90 (family),LYPLA2,NPY,p70 S6k,PAIP1,PP2A,Ribosomal 40s subunit,RPS15,RPS29,SRC (family),tubulin,voltage-gated calcium channel	11	9	[Cellular Compromise, Glomerular Injury, Organismal Injury and Abnormalities]
22	60S ribosomal,60s ribosomal complex lacking L13a subunit,AMPK,AUF1 Complexed with Translation and Heat Shock Proteins,CK1,Collagen type I (complex),Collagen type IV,Cyclin A,Cyclin D,DDT,EIF4G1,Gsk3,GSPT1,Lamin b,Me-Q185-ETF1 dimer:eRF3:GDP:80S Ribosome:mRNA:peptidyl-tRNA,Me-Q185-ETF1 dimer:eRF3:GTP:80S Ribosome:mRNA:peptidyl-tRNA,NUDT5,PARP,Pdgf (complex),PDGF BB,phosphatase,Phosphorylated UPF1:…	9	8	[Carbohydrate Metabolism, Cell-To-Cell Signaling and Interaction, Reproductive System Development and Function]
23	Ag-substrate:E3:E2:Ub,CCDC113,CCDC73,Centrosome:AURKA:BORA:PLK1,Centrosome:AURKA:TPX2:HMMR,Centrosomes containing recruited CDK11p58,CFAP44,CSPP1,DAZAP1,DNAH1,ENC1,FNIP1,GAN,HERC1,HSP90AA1,IMP3,KLHL26,Mature centrosome enriched in gamma-TURC:NUMA1 homodimer,Mature centrosomes enriched in gamma-TURC complexes,Nfat (family),NR3C1,NUMA1 homodimer:Mature centrosome:nucleated microtubules,PHLDB1,RDH11…	6	6	[Cancer, Organismal Injury and Abnormalities, Reproductive System Disease]
24	ABLIM3,Alpha-beta tubulin dimer,AP2 clathrin:L1:KIF4:microtubule,CCDC7,CNGA2,CREB3L2,CRYBG1,CTDSPL,DHRS11,DUSP19,EGFR,Estrogen-Dependent Breast Cancer Signaling,EXOC6B,GRIN1:GRIN2B di-heterotetramer:LIN7:CASK:APBA1:DLG1:KIF17:Microtubule,guanosine triphosphate,HSD17B14,Lpa receptor,LRRFIP1,PI3K p85,PLD,PTEN,RAB11FIP3,RALGAPB,RAR Activation,SEMA3B,SEMA4D,SH2B1,SH2D2A,SLITRK3,STX16,STX2,SUGP2,TOPAZ…	4	4	[Cancer, Cell Death and Survival, Organismal Injury and Abnormalities]
25	FER1L4,RB1	2	1	[Cancer, Cell Cycle, Cell Death and Survival]
