# Supplementary material for: Proteomics Analysis of Proteotoxic Stress Response in In-Vitro Human Neuronal Models
Source: Int J Mol Sci. 2024 Jun 20;25(12):6787. doi: 10.3390/ijms25126787 (PMC11204259; doi:10.3390/ijms25126787)
Supplement: Supplementary file 1 [file ijms-25-06787-s001.zip › Supplementary Table S12.SH(D)-Time Series-NETWORK.xlsx]

## Sheet: SH(D)-MI-0H
© 2000-2023 QIAGEN. All rights reserved.
ID	Molecules in Network	Score	Focus Molecules	Top Diseases and Functions
1	ACO2,AHSG,ATAD2,ATPase,CACYBP,Cargo of TOMM40,CPNE2,DARS1,DNA2,EEF1A1,EEF2,Ficolin-rich granule lumen proteins,FYN,HSP70s:ADP,HSPA6,LTA4H,MAGED2,MCM7,MRN,OLA1,PAFAH1B2,PAFAH1B3,peroxidase (miscellaneous),PGM1,Platelet alpha granule contents,PPIA,PSMD7,RC,RPA,Secretory granule lumen proteins,SRP14,TET3,TOMM40,VARS1,XRCC6	44	25	[Cellular Assembly and Organization, Lipid Metabolism, Small Molecule Biochemistry]
2	ANP32E,CCT/TRiC:substrate,CHD3,CNN3,CWF19L1,DNA damage response,FUBP1,G3BP1,GARS1,GG-NER incision complex:5'-incised damaged DNA:(PCNA:POLD,POLE),(MonoUb:K164-PCNA:POLK):RPA:RFC,GLUD2,H1-10,HP1BP3,L1TD1,MATR3,Mature centrosome enriched in gamma-TURC:NUMA1 homodimer,NAE1,NUMA1,PARP1,PCBD1,PHF6,PRRC2B,RPL13,RSF1,SRI,TARDBP,TP53BP1,tubulin (family),Ub,SUMO:XPC:RAD23:CETN2:Open bubble-dsDNA:PAR-UV-DD…	44	25	[Hereditary Disorder, Neurological Disease, Organismal Injury and Abnormalities]
3	ATAC B,ATAC C,ATP1A1,ATP5F1B,BDH2,CCDC18,COQ9,Creb,ECHS1,ECI2,EFTUD2,EXD2,HADH,HADHB,HSPD1,IARS2,Intron Lariat Spliceosome (ILS),ISOC1,mediator,Mitochondrial complex 1,NDUFA7,NDUFV2,NIPSNAP1,Oxphos,PFKP,PHB2,PHGDH,Pka,PRPF6,SART3,TSNAXIP1,U4 ATAC:U5:U6 ATAC,U4:U5:U6 tri-snRNP,U5 snRNP Reactome,ZNHIT2	41	24	[Energy Production, Lipid Metabolism, Small Molecule Biochemistry]
4	Active dynein-2 motors,Alpha-beta tubulin dimer,AP2 clathrin:L1:KIF4:microtubule,ATAC A,beta-tubulin:GTP:Cofactor D:alpha-tubulin:GTP:Cofactor E : Cofactor C,EFCAB5,GRIN1:GRIN2B di-heterotetramer:LIN7:CASK:APBA1:DLG1:KIF17:Microtubule,GTSE1:MAPRE1:microtubule plus end,H1-5,KIF7:microtubule,LBR,LMNA,PHB1,Phosphorylated UPF1:SMG5:SMG7:SMG6:PP2A:Translated mRNP,RAB1:GTP:coatomer:p24 dimers:SEC22B:ki…	34	21	[Cellular Assembly and Organization, Cellular Function and Maintenance, Protein Synthesis]
5	Alternative Splicing Factors,ATG101,capped, methylated pre-mRNP:CBC,DDX17,FGFR2 IIIb-specific splicing,HNRNPF,HNRNPH2,HNRNPM,HNRNPR,MLEC,PCBP2,PUF60,RAS,RB1CC1,RBMX,SAFB,SCAMP3,SF3B2,SF3B5,SNRPD1,spliced mRNA:EJC:CBC complex:Alternative splicing factor,Spliceosomal A Reactome,Spliceosomal B Reactome,Spliceosomal Bact,Spliceosomal C Reactome,Spliceosomal C*,Spliceosomal E,Spliceosomal P,Spliceosom…	32	20	[Cell Cycle, DNA Replication, Recombination, and Repair, RNA Post-Transcriptional Modification]
6	AARS1,ATP6V1A,ATP6V1B2,ATP6V1E1,BANF1,CKB,EGLN,EIF5A,EMD/TMPO/LEMD3/LEMD2:Lamin filaments:BANF1:Chromatin,HSP,HSPE1,L-lactate dehydrogenase,LDH (family),LDH tetramer,LDHA,LDHC,Mapk,MTORC1,MTPN,NARS1,PDIA3,PITPNB,RLF,SOD1,TPI1,UCHL1,V-ATPase Reactome,V-ATPase:ATP6AP1,v-ATPase:Ragulator:RRAGA,B:GDP:RRAGC,D:GDP,v-ATPase:Ragulator:RRAGA,B:GDP:RRAGC,D:GDP:mTORC1:RHEB:GTP,v-ATPase:Ragulator:RRAGA,B:GDP…	30	19	[Connective Tissue Disorders, Dermatological Diseases and Conditions, Developmental Disorder]
7	ACHE,Akt,Alpha tubulin,ANP32A,BETA TUBULIN,CADM1,calpain,CDK4/6,CHGA,COPB2,Cyclin A,Cyclin E,DNA-PK,Dynein,E2f,Fascin,GOT2,Laminin1,MAP2,MAP4,MAPRE3,PFDN1,PGM2L1,Ppp2c,Prefoldin-associated actin/tubulin,RAB1:GTP:GBF1:ARF:GTP:coatomer,RAB1:GTP:GBF1:USO1:ARF:GTP:coatomer,Rac/Cdc42,Rb,Septin,SEPTIN11,SEPTIN14,SEPTIN2,SEPTIN6,SEPTIN7	24	16	[Cell Morphology, Cellular Assembly and Organization, Cellular Compromise]
8	BUB3,CAPZA2,CAPZB,Centrosome,CLIP1,cNAP-1 depleted centrosome,Cytoplasmic Dynein,DYNC1I2,DYNC1LI1,Dynein Reactome,Dynein:Dynactin:microtubule,Dynein:Dynactin:microtubules:PAFAH1B1,DYNLL1,EML4,EML4 homotrimer:Microtubule,F-actin capping protein:f-actin,FHAD1,GPAT4,HSPA5,Kinetochore:CDC42:GTP:DIAPH2-2,Kinetochore:Mad1:MAD2,MET channel:Tip link:USH1C:USH1G:MYO7A:cytoskeleton (IHC),NEFM,Nldepleted ce…	24	16	[Cellular Assembly and Organization, Cellular Function and Maintenance, Organismal Development]
9	Alpha catenin,Basal body,Basal body:transition zone proteins,basal body:transition zone proteins:RAB3IP:RAB11A:GTP:Golgi-derived vesicle,Centrosome:AURKA,Centrosome:AURKA:AJUBA,Centrosome:AURKA:BORA:PLK1,Centrosome:AURKA:TPX2:HMMR,centrosome:C2CD2:distal appendage proteins:TTBK2:MARK4,Centrosome:C2CD3:distal appendage proteins,Centrosome:C2CD3:distal appendage proteins:TTBK2,Centrosomes containin…	20	14	[Cellular Assembly and Organization, Connective Tissue Disorders, Tissue Development]
10	3' end cleaved, ligated exon containing,43S,ALYREF,CCAN:DNA:CASC5:Mis18 complex:HJURP complex:CENPA nucleosome,CDC5L,EEF1G,HNRNPA2B1,HNRNPU,IWS1,LUC7L2,NPM1,NXF1,2:NXT1::polyadenylated, capped mRNA:CBC:EJC:TREX:SRSF proteins,P-TEFb,PCBP1,polyadenylated, capped mRNA:CBC:EJC:TREX:SRSF proteins,PP1 protein complex group,PRC1,PRP19-CDC5L,PRPF19,RNA polymerase II,Rnr,RPS10,RPS8,SART1,snRNP,snRNP-IgG I…	20	14	[Cardiac Dysfunction, Molecular Transport, RNA Post-Transcriptional Modification]
11	14-3-3,ALB,AMPK,ARL3,caspase,CPNE3,FAM20C:FAM20C substrates,Gsk3,hemoglobin,HNRNPA1,HSPA1A/HSPA1B,HSPB1,IFN Beta,IgG,IKK (complex),Interferon alpha,MAP2K1/2,MCM2,MHC Class II (complex),MIF,NPLOC4:UFD1L:VCP:SPRTN:POLH:MonoUb:K164-PCNA:RPA:RFC:(TT-CPD:AA-polydNMP)-DNA Template,NPLOC4:UFD1L:VPC:SPRTN:MonoUb:K164-PCNA:RPA:RFC:(TT-CPD:AA-polydNMP)-Template DNA,PARP,PKM,Pro-inflammatory Cytokine,PTGES3…	20	14	[Cell Death and Survival, Organismal Injury and Abnormalities, Renal Necrosis/Cell Death]
12	Ap1,BCR (complex),CD3,CDC42,Ck2 alpha,DEF6,EEF1A2,estrogen receptor,GFPT1,Igm,IL12 (complex),Integrin alpha L beta 2,KIF13A,LDHB,MCF2L,MDH1,MHC Class I (complex),MRTO4,NCK,Nfat (family),p70 S6k,PGAM1,PGK1,PTK,RAC2,RAC2:GTP:RAC2 cytosolic effectors,RAC3:GTP:RAC3 effectors,Ras homolog,Rsk,Sapk,TCR,TXN,tyrosine kinase,Ub-Beta-Pix:CDC42:GTP,VAV	18	13	[Cell Death and Survival, Nucleic Acid Metabolism, Small Molecule Biochemistry]
13	60S ribosomal,60s ribosomal complex lacking L13a subunit,60S ribosomal subunit,80S Ribosome:mRNA:peptidyl-tRNA with elongating peptide,80S:aminoacyl tRNA:mRNA:eEF1A:GTP,80S:Met-tRNAi:mRNA:eIF5B:GTP,80S:Met-tRNAi:mRNA:SECISBP2:Sec,80S:Met-tRNAi:mRNA:SECISBP2:Sec-tRNA(Sec):EEFSEC:GTP,Arf,ARF3,Coatomer,GCN1:80S ribosome:mRNA,HMGN2,IMPACT:GCN1:80S ribosome:mRNA,Me-Q185-ETF1 dimer:eRF3:GDP:80S Ribosom…	16	12	[Hematological System Development and Function, Immune Cell Trafficking, Inflammatory Response]
14	ACAT2,Acetylated microtubule,actin/tubulin-bound CCT/TRiC:ADP,Active kinesin-2 motors,ACTR3B,ARL6IP5,Azurophil granule lumen proteins,beta tubulin:GTP: Cofactor D:alpha tubulin:GTP:Cofactor E,CCT/TRiC:ADP:actin,CCT/TRiC:ADP:non-native tubulin,CCT/TRiC:ATP:actin,CCT/TRiC:ATP:unfolded tubulin,CCT2,CCT3,CG,cofactor A:GTP:beta-tubulin folding intermediate,Cofactor D:GTP:beta tubulin,Collagen type IV,…	16	12	[Cancer, Dermatological Diseases and Conditions, Organismal Injury and Abnormalities]
15	A1BG,APP,CAGE1,CCDC122,CCDC73,DCAF6,DIP2A,DUX4L4 (includes others),EIF4G3,FAM47A,FNDC3A,FNDC3B,GOLGA8K (includes others),HEY1,HTRA1,L-glutamic acid,NAE1,NKX2-3,NPL,NR2F2,NTRK1,PI3K p85,PLC gamma,PLD1,RNASEK,RNF123,SH2D2A,SHKBP1,SLC16A1,SLC6A11,TRIM25,VIM,XPOT,ZNF684,ZSCAN16	16	12	[Cell Death and Survival, Cellular Compromise, Cellular Function and Maintenance]
16	18SE pre-40S particle,40S ribosomal,40S Ribosome-eIF3-mRNA-eIF4A-eIF4B-eIF4E-eIF4G,40S:eIF3:eIF1A,43S Translation Preinitiation,43S: Ceruloplasmin mRNA:eIF4F:eIF4B:eIF4H:PABP,43S:mRNA:eIF4F:eIF4B:eIF4H,48s,CCDC57,Cornified envelope,Cornified envelope:CDSN,Early cornified envelope,EIF4A,Eif4g,EIF4H,ELAVL4,FH,FLG fragment:Keratin tonofilament:Desmosome,Keratin,Keratin filament units,Keratin heterod…	14	11	[Cardiovascular Disease, Developmental Disorder, Hematological Disease]
17	ARHGAP25,ATP5ME,BROX,COL4A2,CREB1,FN1,HSPA4,HTRA1,JAKMIP2,KRAB-ZNF / KAP,KRBA1,MAT2A,MBOAT7,multiubiquitinated Cyclin A associated with MCC:APC/C,Multiubiquitinated Nek2A,PRSS23,RNF14,SH2D2A,SMCO1,SPINT1,TENT5A,TMEM39A,TRAFD1,TRIM28,UBC,ZBTB6,ZFYVE9,ZNF250,ZNF263,ZNF273,ZNF571,ZNF589,ZNF684,ZNF721,ZNF799	14	11	[Connective Tissue Disorders, Hereditary Disorder, Immunological Disease]
18	CDC42 effectors,CDC42:GTP:CDC42 effectors,CHMs:GGC-RABs:GDP,COPG1,CRABP2,IQGAP2,Jnk,N-cor,PAK3,RAB10,RAB11B,RAB1:GTP:coatomer:p24 dimers:SEC22B:cargo,RAB1:GTP:coatomer:p24 dimers:SEC22B:cargo:NBAS:RINT1:ZW10:STX18:USE1L:BNIP1,RAB1:GTP:GBF1:ARF:GTP:coatomer:p24 dimers:ARFGAPs:SEC22B:cargo,RAB1:GTP:GBF1:USO1:ARF:GTP:coatomer:ARFGAP1,2,3:PalmC-YKT6:p24 dimers:cargo:spectrin:ankyrin,RAB1:GTP:USO1 coa…	12	10	[Cancer, Infectious Diseases, Organismal Injury and Abnormalities]
19	ATP1A2,CFL1,Cofilin,Cr3,EEF1A,ERK1/2,FCGR1A/2A/3A,G6PD,Histone H2b,Limk,Mlc,Mlcp,MSN,NUCB2,Pak,PDGF-AA,phosphatase,Pkg,Platelet releasate cytosolic proteins,protein-disulfide reductase,RAC3,Rho gdi,Rho-GDP,Rho-GTP,RHOBTB1 interacting proteins,RHOBTB1:GTP:RHOBTB1 interacting proteins,RhoGDI-Rho-GDP,RHOH effectors,RHOH:GTP:RHOH effectors,ROCK,ROCK2,STAT4 dimer,TAGLN2,TXNDC17,Vacuolar H ATPase	11	9	[Embryonic Development, Organismal Development, Tissue Morphology]
20	activated RAF:scaffold:MAP2K:MAPK,activated RAF:scaffold:MAP2K:MAPK complex:dual mechanism MAP2K inhibitors,activated RAF:scaffold:MAP2K:MAPK:dual mechanism MAPK inhibitors,activated RAF:scaffold:MAP2K:MAPK:single mechanism MAP2K inhibitors,activated RAF:scaffold:MAP2K:MAPK:single mechanism MAPK inhibitors,Activator:PI3K,ACTL6A,Ahr-Aip-Hsp90-Ptges3-Src,Cadherin,DHRS12,EPHBs:EFNBs:SRC,FYN:GRB4:GIT…	11	9	[Cancer, Cell Cycle, Hematological Disease]
21	Actin,Actin alpha-Ca2 -Myosin-Tropomyosin-TroponinC-Troponin I-Troponin T,Actomyosin,ADP:Calcium Bound Myosin Actin,ADP:Calcium Bound Sarcomere Protein,Alpha Actinin,Arp2/3,ATP:Calcium Bound Myosin Actin,ATP:Calcium Bound Sarcomere Protein,Calcium Bound Myosin Actin,Calcium Bound Sarcomere Protein,CAP1,Cytokeratin,DES,Dynamin,F Actin,FSCN1,G-Actin (family),Gamma tubulin (family),Hd-perinuclear in…	9	8	[Hereditary Disorder, Organismal Injury and Abnormalities, Skeletal and Muscular Disorders]
22	AUF1 Complexed with Translation and Heat Shock Proteins,CHIP/Hsc70/Hsp70/Hsp90/Bag2,Dnajb1-Hsp70,ECI1,GNL1,Heat shock inducible proteins,Hikeshi:HSP70s:ATP,HSF1 target gene,HSF1 trimer:target gene,HSP40:HSP70:ADP:nascent protein,HSP40:HSP70:ATP:nascent protein,HSP70 co-chaperone,HSP70:ATP,HSP70:DNAJB1,HSP70:DNAJB1:Ac-K80-HSF1,HSP70:DNAJB1:Ac-K80-HSF1 trimer:target gene,HSP70s:ATP,HSP90:ATP:FKBP4:…	9	8	[Cell Morphology, Post-Translational Modification, Protein Folding]
23	ACTB,ADCY,Beta Arrestin,CACNA2D3,CALM1 (includes others),Calmodulin,Ck2,Clathrin,EXOC3,G protein,G protein alpha,G protein beta gamma core,GGC-RALA:GTP:MYO1C:Exocyst,GNAI2,HNRNPK,MET channel:Tip link:USH1C:USH1G:MYO7A:cytoskeleton (OHC),MonoUb:K164-PCNA:RPA:RFC:Damaged DNA Template,multi-ubiquitinated APOBEC3G:Vif:Cul5:SCF,MYH9,NMDA Receptor,PI(4)P:AP-2:clathrin:ITSNs:EPS15:REPS1:SGIP1:NECAPs:AAK…	9	8	[Cardiac Arrythmia, Cardiovascular Disease, Hereditary Disorder]
24	:C87-UBE2N:UBE2V2,:Misfolded proteins:PRKN:UBE2N:UBE2V1,CK1,Cpla2,ERK,FKBP3,HSPA8 bound autophagic substrates,HSPA8:LAMP2a multimeric,HSPA8:Substrate:LAMP2a,LAMP2a multimer complex:GFAP,Misfolded Proteins:HDAC6,Misfolded Proteins:HDAC6:Dynein,Misfolded Proteins:HDAC6:Microtubule:Dynein,Misfolded proteins:PRKN:UBE2N:UBE2V1:Ub,Misfolded Proteins_b,MonoUb:K164-PCNA homotrimer,PARK7,PCNA homotrimer,M…	8	7	[Cardiovascular Disease, Endocrine System Disorders, Organismal Injury and Abnormalities]
25	19S Proteasome,20s proteasome,26s Proteasome,26S proteasome Reactome,26S proteasome Reactome b,ADRM1:26S proteasome,ADRM1:26S proteasome:UCHL5,ADRM1:26S proteasome:USP14,BRCA1-BARD1,c-Src,CRMP2-KLC1-Tubulin,E1 bound ubiquitin,GFAP,Hif1,HISTONE,Hsp27,Hsp70,Hsp90 (family),Ikb,IKKA/B,MAP1LC3,NEDD8,UBD:NUB1:26S proteasome,PI3K (family),PP2A,PRKAA,Proteasome,Proteasome PA700/20s,PSAP,PSMB5,PSMC6,PSME1…	8	7	[Cancer, Neurological Disease, Organismal Injury and Abnormalities]

## Sheet: SH(D)-MI-6H
© 2000-2023 QIAGEN. All rights reserved.
ID	Molecules in Network	Score	Focus Molecules	Top Diseases and Functions
1	48s,60S ribosomal,60S ribosomal subunit,ANP32E,BANF1,CHD3,DPY30,DSTN,EFTUD2,G3BP1,H1-4,KRT16,LRRC59,MATR3,NEFM,PHGDH,PYM1,RPL10,RPL13,RPL13A,RPL23,RPL31,RPLP0,RPS13,RPS2,RPS8,RTRAF,SRP14,SRP68,TARDBP,TOR1AIP2,U4 ATAC:U5:U6 ATAC,U4:U5:U6 tri-snRNP,U5 snRNP Reactome,Vegf	54	28	[Cancer, Cell Death and Survival, Organismal Injury and Abnormalities]
2	APRT,ATAC B,ATAC C,BTRC,CALM1 (includes others),CD3,CRL E3 ubiquitin ligase complex:COMMDs:CCDC22:DCUN1Ds,DBN1,DCUN1D5,E3 cofactor-E3 ring-target,ELOC,ENO1,FIP1L1,HNRNPA2B1,HNRNPD,Integrin alpha L beta 2,IPO5,ITGAM,KPNA2,LDHB,LDHC,LMNA,MAPRE3,N-cor,NUDT21,PHB1,PRPF6,RALA,RBBP4,SEC23B,SMC3,Spliced mRNA:CBC:EJC:TREX,SUGT1,TIMM13,TPI1	52	27	[Carbohydrate Metabolism, Cellular Growth and Proliferation, Gene Expression]
3	3' end cleaved, ligated exon containing,:Misfolded proteins:PRKN:UBE2N:UBE2V1,ACTN1,CHGB,CKB,DDX39B,DNM1L,ERK,FAM20C:FAM20C substrates,GANAB,HSPA8:LAMP2a multimeric,LAMP2a multimer complex:GFAP,Misfolded proteins:PRKN:UBE2N:UBE2V1:Ub,MPDU1,PARK7,PDIA4,PEBP1,PGK1,PITPNB,PLD3,polyadenylated, capped mRNA:CBC:EJC:TREX:SRSF proteins,PRDX2,PRKCSH,protein-disulfide reductase,PTMA,RHOBTB2 interacting pro…	39	22	[Free Radical Scavenging, Neurological Disease, Organismal Injury and Abnormalities]
4	Alternative Splicing Factors,ARHGAP25,ATP5F1B,BDH2,capped, methylated pre-mRNP:CBC,Cargo of TOMM40,cytokine,ECI2,HADH,HNRNPA1,HSPA9,HSPD1,IARS2,IL12 (complex),LRPPRC,MDH2,METTL15,MHC Class I (complex),MRPS36,PHB2,POTEE/POTEF,PUF60,SNRPD1,spliced mRNA:EJC:CBC complex:Alternative splicing factor,Spliceosomal A Reactome,Spliceosomal B Reactome,Spliceosomal Bact,Spliceosomal C Reactome,Spliceosomal C…	32	19	[Energy Production, Lipid Metabolism, Small Molecule Biochemistry]
5	A1BG,ATP1A2,C11orf58,C22orf31,CCDC122,CISD1,COQ9,CREB1,CRLF3,CRTC1,DCAF16,DEF6,ESD,FLI1,FNDC3B,HDAC1,IPO13,IRGQ,IWS1,KLF1,NIT2,NTNG1,PDLIM7,PIAS3,RAB4B,RAB8B,RHOA,RTL1,SEPTIN14,SEPTIN6,SMCO1,SYNPO2,TRIM67,UQCRC1,WDR88	30	18	[Cell Morphology, Hematological System Development and Function, Hematopoiesis]
6	anterograde IFT trains,ARHGDIA,ATAD2,ATPase,CACYBP,CHIP/Hsc70/Hsp70/Hsp90/Bag2,Dnajb1-Hsp70,FKBP51-TEBP-GR-HSP90-HSP70,HMGN2,HP1BP3,HSF1 target gene,HSP,HSP70 co-chaperone,HSP70:DNAJB1:Ac-K80-HSF1 trimer:target gene,HSP70s:ADP,HSP70s:ATP,HSP90:ATP:FKBP4:STIP1:HSP70:nascent protein,HSP90:ATP:FKBP5:STIP1:HSP70:nascent protein,HSP90:ATP:STIP1:HSP70:nascent protein,HSP90:STIP1:HSP70:nascent protein,H…	25	16	[Developmental Disorder, Hereditary Disorder, Neurological Disease]
7	Actin,Alpha catenin,Arp2/3,ATP6V1G1,BCR (complex),caspase,Ck2 alpha,DFFA,EEF2,F Actin,Ficolin-rich granule lumen proteins,GADD45,GPI,Heat shock inducible proteins,Hikeshi:HSP70s:ATP,HSF1 trimer:target gene,HSPA6,HSPH1,Immunoglobulin,IMPDH2,MIF,Mlc,MRTO4,MYL6,NME2,PAFAH1B2,PARP,PPIA,RACGAP1,ROCK,SERPINH1,SIRT1:HSP70:DNAJB1:Ac-K80-HSF1:target gene,Spliced mRNP,SRC (family),U2AF2	25	16	[Cell Signaling, Nucleic Acid Metabolism, Small Molecule Biochemistry]
8	ANXA2,AUF1 Complexed with Translation and Heat Shock Proteins,Azurophil granule lumen proteins,CANX,Ck2,CKAP4,CPPED1,Cyclin A,EMD,ESR1:ESR1 agonists,ESR1:ESR1 antagonists,ESR:ESTG:chaperone complex,FRS3,GSTO1,HEBP2,HEXB,HSP90 complexes,HSP90:ATP:FKBP4:PTGES3:AR:Androgens,HSP90:ATP:FKBP4:PTGES3:NR3C2:NR3C2 ligands,HSP90AA1,HSPA1A/HSPA1B,HSPB1,IDH2,LGALS1,MAN2B1,Mek,MTORC1,NAE1,p70 S6k,PLAC8,SERPIN…	21	14	[Cardiovascular Disease, Organismal Injury and Abnormalities, Post-Translational Modification]
9	40S Ribosome-eIF3-mRNA-eIF4A-eIF4B-eIF4E-eIF4G,40S:eIF3:eIF1A,43S,43S Translation Preinitiation,43S: Ceruloplasmin mRNA:eIF4F:eIF4B:eIF4H:PABP,43S:mRNA:eIF4F:eIF4B:eIF4H,ANP32A,Cbp/p300,EIF3B,EIF3C,EIF4H,ENO2,HISTONE,Histone h2a,Histone H2b,Histone h3,Histone h4,HP1,Importin alpha,Importin beta,KLF1,L13a associated wth the 3 prime UTR GAIT element of ceruloplasmin mRNA within the translation init…	19	13	[Cellular Function and Maintenance, Gene Expression, Protein Synthesis]
10	ARL3,ATG101,CCDC57,CDC37,ESR1:chaperone,ESR2:chaperone,ESTG:ESR1:chaperone,ESTG:ESR2:chaperone,FH,FKBP4,HSF1 trimer:HSP90:FKBP4:PTGES3,HSP90:ATP:FKBP4:PTGES3:AR,HSP90:ATP:FKBP4:PTGES3:AR:AR agonists,HSP90:ATP:FKBP4:PTGES3:AR:AR antagonists,HSP90:ATP:FKBP4:PTGES3:nascent protein:,HSP90:ATP:FKBP4:PTGES3:NR3C1,HSP90:ATP:FKBP4:PTGES3:NR3C1:NR3C1 agonists,HSP90:ATP:FKBP4:PTGES3:NR3C2,HSP90:ATP:FKBP4:P…	19	13	[Drug Metabolism, Endocrine System Development and Function, Lipid Metabolism]
11	18SE pre-40S particle,40S ribosomal,60s ribosomal complex lacking L13a subunit,80S Ribosome:mRNA:peptidyl-tRNA with elongating peptide,80S:aminoacyl tRNA:mRNA:eEF1A:GTP,80S:Met-tRNAi:mRNA:eIF5B:GTP,80S:Met-tRNAi:mRNA:SECISBP2:Sec,80S:Met-tRNAi:mRNA:SECISBP2:Sec-tRNA(Sec):EEFSEC:GTP,EIF5B,FYN,GCN1:80S ribosome:mRNA,GSPT1,IMPACT:GCN1:80S ribosome:mRNA,Me-Q185-ETF1 dimer:eRF3:GDP:80S Ribosome:mRNA:p…	19	13	[Cancer, Cardiovascular Disease, Developmental Disorder]
12	Acetylated microtubule,Active dynein-2 motors,beta tubulin:GTP: Cofactor D:alpha tubulin:GTP:Cofactor E,beta-tubulin:GTP:Cofactor D:alpha-tubulin:GTP:Cofactor E : Cofactor C,CCNE1,CCT/TRiC:ADP:non-native tubulin,CCT/TRiC:ATP:unfolded tubulin,CCT/TRiC:substrate,CCT3,CCT4,COPB2,CRMP2-KLC1-Tubulin,DYNC1LI1,Focal adhesion kinase,KIF7:microtubule,LRRC8C,MCF2L,NUDC:EML4 homotrimer:Microtubule-bound kin…	19	13	[Cell Morphology, Cellular Compromise, Protein Trafficking]
13	ADCY,AMPK,CACNA2D3,Calmodulin,CaMKII,CCDC88A,Collagen Alpha1,Collagen type IV,Collagen(s),DIXDC1,DKK1,EPRS1,estrogen receptor,G protein,G protein alpha i,GNAI2,GNAO1,Gpcr,Histone H1,Ifn,KIDINS220,Mapk,Mmp,NADPH oxidase,PDGF BB,Pdgfr,PLD,PP2A,Rac,Raf,RND1 effectors,RND1:GTP:RND1 effectors,SRI,UCHL1,voltage-gated calcium channel	14	10	[Cell Morphology, Cell-To-Cell Signaling and Interaction, Nervous System Development and Function]
14	Akt,C11orf58,CARHSP1,CCDC88C,Cdc45:CDK:DDK:Mcm10:Activated claspin:pre-replicative,CDK4/6,CDK:DDK:MCM10:active pre-replicative,CDK:DDK:MCM10:active pre-replicative complex:CDC45,CDK:DDK:MCM10:active pre-replicative complex:CDC45:RPA1-4,CDT1:MCM2-7,CPNE2,Cyclin D,Cyclin E,DNA-PK,Dynein,E2f,FAM98B,Mcm,MCM10:active pre-replicative,MCM10:pre-replicative,MCM2,MCM2-7,MCM2-7 b,MCM2:MCM4:MCM6:MCM7,MCM4,M…	12	9	[Cancer, Cardiovascular Disease, DNA Replication, Recombination, and Repair]
15	19S Proteasome,20s proteasome,26s Proteasome,26S proteasome Reactome,26S proteasome Reactome b,ADRM1:26S proteasome,ADRM1:26S proteasome:UCHL5,ADRM1:26S proteasome:USP14,Ag-substrate:E3:E2:Ub,Alpha tubulin,c-Src,Eif4g,Hd-perinuclear inclusions,Hif1,Hsp27,Hsp70,MAP1LC3,NEDD8,UBD:NUB1:26S proteasome,NFkB (complex),peroxidase (miscellaneous),PFDN1,PFDN6,Prefoldin-associated actin/tubulin,Proteasome,…	12	9	[Cancer, Gastrointestinal Disease, Hepatic System Disease]
16	AKT1,APP,CCDC7,CCDC73,CDC42,CFAP58,DGCR6,ETV7,FAM47A,GDNF Family Ligand-Receptor Interactions,GIMAP8,GOLGA8K (includes others),IGSF10,Ikb,IKK (complex),ITGA6,KITLG,KLHL21,LCA5L,miR-185-5p (and other miRNAs w/seed GGAGAGA),NfkB1-RelA,NRXN2,OSGIN1,PARVG,PI3K (family),PI3K p85,RGS3,RNASEK,RNF123,RNF14,Rnr,TCEAL3,TCEAL5,TNF,TRIM25	12	9	[Cell-To-Cell Signaling and Interaction, Hematological System Development and Function, Immune Cell Trafficking]
17	alcohol group acceptor phosphotransferase,CDC42 effectors,CDC42:GTP:CDC42 effectors,Cofilin,EMD/TMPO/LEMD3/LEMD2:Lamin filaments,EMD/TMPO/LEMD3/LEMD2:Lamin filaments:BANF1:Chromatin,EPHBs:EFNBs:SRC,FYN:GRB4:GIT1:ARHGEF7:RAC1:GTP:PAK1,3,ERK1/2,IQGAP2,NUCB2,Pak,PAK2,PAK3,RAB4B,RAC1 effectors,RAC1:GTP:RAC1 effectors,RAC2,RAC2:GTP:RAC2 cytosolic effectors,RAC3,RAC3:GTP:RAC3 effectors,RHOD plasma memb…	10	8	[Cell Morphology, Cellular Assembly and Organization, Cellular Function and Maintenance]
18	ACTB,Actin filament bound Myosin-X,actin/tubulin-bound CCT/TRiC:ADP,ACTR3,ACTR3B,Alpha Actinin,Arp2/3-F actin,ARPC3,CCT/TRiC:ADP:actin,CCT/TRiC:ATP:actin,CLTCL1,CSRP1,EPHBs:EFNBs:ITSN1:N-WASP:CDC42:GTP:PI(4,5)P2:ARP2/3;G-actin,G-Actin (family),G-actin-Profilin-WASP-ARP2/3,GGC-RALA:GTP:MYO1C:Calmodulin:F-actin,GGC-RALA:GTP:MYO1C:Exocyst,Mother filament:ARP2/3:actin:ADP,Mother filament:branching,Mo…	10	8	[Cell Signaling, Cellular Assembly and Organization, Post-Translational Modification]
19	Active kinesin-2 motors,Alpha-beta tubulin dimer,AP2 clathrin:L1:KIF4:microtubule,Cofactor B:GTP-alpha tubulin,Cofactor E:GTP-alpha tubulin folding,connexons in Golgi transport vesicle docked to microtubules,Detyr-alpha tubulin:beta tubulin,Dynein:Dynactin:microtubule,Dynein:Dynactin:microtubules:PAFAH1B1,EML4 homotrimer:Microtubule,GGC-RAB4A:GTP:KIF3:microtubule,GRIN1:GRIN2B di-heterotetramer:LI…	8	7	[Cancer, Cellular Assembly and Organization, Endocrine System Disorders]
20	14-3-3,Alp,Ap1,Calcineurin protein(s),CG,Collagen type I (complex),Creb,FSH,GFAP,GRK5,Gsk3,Hsp90 (family),IFN Beta,IgG,IL1,Interferon alpha,Intron Lariat Spliceosome (ILS),LDL,Lh,MAP2K1/2,Nfat (family),NFkB (family),P-TEFb,PCNA,PDLIM7,Pka,Pka catalytic subunit,PRPF19,PTK,RALGPS2,RNA polymerase II,snRNP,snRNP-IgG Immune complex,Tgf beta,TMOD1	8	7	[Cardiovascular System Development and Function, Cellular Assembly and Organization, Cellular Function and Maintenance]
21	ANXA2P2,CDKN1A	2	1	[Cancer, Cell Cycle, Cellular Assembly and Organization]
22	FER1L4,RB1	2	1	[Cancer, Cell Cycle, Cell Death and Survival]
23	NUDT4B,USP37	2	1	[Cancer, Cellular Response to Therapeutics, DNA Replication, Recombination, and Repair]
24	MYZAP,RND1	2	1	[Cardiovascular Disease, Cell-To-Cell Signaling and Interaction, Cellular Compromise]
25	CROCC2,H1-2,OBSL1,SOX2	2	1	[Developmental Disorder, Hereditary Disorder, Neurological Disease]

## Sheet: SH(D)-EX-0H
© 2000-2023 QIAGEN. All rights reserved.
ID	Molecules in Network	Score	Focus Molecules	Top Diseases and Functions
1	Ag-substrate:E3:E2:Ub,ATP1A1,BTRC,C1QBP,CCT3,CHCHD2,COQ9,COX6B1,CS,DDX3X,E3-ISG15,FIS1,G3BP1,HADH,Interferon alpha,LMNA,LRRC59,MHC Class I (complex),MTDH,NDUFA7,NIPSNAP1,P-TEFb,PPM1G,RAC1 effectors,RNA polymerase II,RPN1,RRP12,RTN4,SLC16A1,TMPO,TRIR,TUFM,UBE2N,VAPB,XRCC6	51	28	[Cell Morphology, Cellular Assembly and Organization, DNA Replication, Recombination, and Repair]
2	ADAR,CKB,CUTA,cytokine,DARS1,DDX5,EPRS1,FGFR2 IIIb-specific splicing,FUS,HDLBP,HNRNPA0,HNRNPA1,HNRNPD,HNRNPM,Ifn,IGF2BP3,INTS1,MATR3,mediator,PCBP1,PCBP3,PRPF6,PYM1,RBMX,RNase A,RND3:GTP:RND3 effectors,RUVBL2,SART3,SMC3,snRNP,snRNP-IgG Immune complex,SNU13,TARDBP,Telomere Attachment Plate,Transportin	43	25	[Hereditary Disorder, Neurological Disease, RNA Post-Transcriptional Modification]
3	Active kinesin-2 motors,ARF4,Azurophil granule membrane proteins,CCT/TRiC:substrate,CDKL5,CLINT1,CPNE1,CPNE3,CRMP,DPYSL2,DSCAM,ECI2,Ficolin-rich granule membrane proteins,HMGB3,KIF13A,KIF21A,KIF3B,KIF5A,KIF5B,KIF5B-like proteins,KIF5C,KIFAP3,Kinesin-3 dimers,Kinesins,Mother filament:branching,NAA10,RAB1:GTP:coatomer:p24 dimers:SEC22B:kinesins:microtubules,RAB1:GTP:GBF1:ARF:GTP:coatomer:p24 dimers…	36	22	[Cell Morphology, Cellular Assembly and Organization, Cellular Function and Maintenance]
4	60S ribosomal subunit,Ap1,BANF1,CAND1,CFAP58,Cornified envelope,Cornified envelope:CDSN,Early cornified envelope,EEF1A2,EEF1G,EIF4A3,EMD/TMPO/LEMD3/LEMD2:Lamin filaments:BANF1:Chromatin,FLG fragment:Keratin tonofilament:Desmosome,GLRX3,GSPT1,Keratin,Keratin filament units,Keratin heterodimer,Keratin tonofilament:Desmosome,Keratin tonofilament:Keratin associated proteins polymer,KRT16,KRT20,KRT76,…	34	21	[Cancer, Cell Death and Survival, Organismal Injury and Abnormalities]
5	26S proteasome Reactome,26S proteasome Reactome b,ADRM1:26S proteasome,ADRM1:26S proteasome:UCHL5,ADRM1:26S proteasome:USP14,CNN2,CRIP2,DBH,Dishevelled,EEF1A1,EEF2,Ficolin-rich granule lumen proteins,GCK,glutathione transferase,GST (complex),GSTO1,GSTP1,IMPDH2,Jnk,LANCL1,MIF,NEDD8,UBD:NUB1:26S proteasome,NRCAM,NuRD,PAFAH1B2,PAFAH1B3,PPIA,Proteasome,PSMD13,PSME1,PSME3,Secretory granule lumen prote…	29	19	[Cancer, Lipid Metabolism, Small Molecule Biochemistry]
6	ACTR3,ARL3,ARL6IP5,CG,CTTN,DLST,DNM2,EIF5A,EPHBs:EFNBs:ITSN1:N-WASP:CDC42:GTP:PI(4,5)P2:ARP2/3;G-actin,FSH,HGS,IFT74,KIDINS220,Lh,MBOAT7,MTORC2,Myosin-Actin filaments,PDCD6IP,PI(4)P:AP-2:clathrin:ITSNs:EPS15:REPS1:SGIP1:NECAPs:AAK1:CLASP proteins:cargo:F-BAR proteins:BAR domain proteins:ARP2/3 complex:WASL:f-actin:HIP dimers:DNM:GDP:SYNJs,PI(4)P:AP-2:clathrin:ITSNs:EPS15:REPS1:SGIP1:NECAPs:AAK1:C…	27	18	[Cell-To-Cell Signaling and Interaction, Cellular Assembly and Organization, Infectious Diseases]
7	60S ribosomal,60s ribosomal complex lacking L13a subunit,80S Ribosome:mRNA:peptidyl-tRNA with elongating peptide,80S:aminoacyl tRNA:mRNA:eEF1A:GTP,80S:Met-tRNAi:mRNA:eIF5B:GTP,80S:Met-tRNAi:mRNA:SECISBP2:Sec,80S:Met-tRNAi:mRNA:SECISBP2:Sec-tRNA(Sec):EEFSEC:GTP,B-WICH:rDNA Promoter:KAT2B:KAT2A:EP300,B-WICH:rDNA Promoter:SL1:RNA Pol I,DEK,GCN1:80S ribosome:mRNA,HDGF,HINT1,HNRNPH3,HP1BP3,IMPACT:GCN1…	25	17	[Cellular Assembly and Organization, Infectious Diseases, Organismal Injury and Abnormalities]
8	Basal body,Basal body:transition zone proteins,basal body:transition zone proteins:RAB3IP:RAB11A:GTP:Golgi-derived vesicle,Centrosome,Centrosome:AURKA,Centrosome:AURKA:AJUBA,Centrosome:AURKA:BORA:PLK1,Centrosome:AURKA:TPX2:HMMR,centrosome:C2CD2:distal appendage proteins:TTBK2:MARK4,Centrosome:C2CD3:distal appendage proteins,Centrosome:C2CD3:distal appendage proteins:TTBK2,Centrosomes containing r…	23	16	[Cell Morphology, Cellular Assembly and Organization, Cellular Function and Maintenance]
9	ATG101,CORO1A,CRL E3 ubiquitin ligase complex:COMMDs:CCDC22:DCUN1Ds,CRL E3 ubiquitin ligase:CAND1,CRL E3 ubiquitin ligase:COMMDs:CCDC22,CRL E3 ubiquitin ligases,E3 cofactor-E3 ring-target,E3:K48-iquitinated substrate,EDF1,EGLN1,ELOB,ELOC,Elongation,HMGN2,Holo RNA polymerase II,hydroxyPro-HIF-alpha:VHL:EloB,C:CUL2:RBX1:LIMD1,AJUBA,WTIP:PHD2,3,IWS1,Lamin b,Mpt pore,NEDD8-AcM-UBE2F:CRL5 E3 ubiquitin…	21	15	[Cellular Assembly and Organization, Molecular Transport, Protein Trafficking]
10	Alp,AUF1 Complexed with Translation and Heat Shock Proteins,CCAR2,DNAJC9,Heat shock inducible proteins,HSF1 target gene,HSF1 trimer:target gene,HSP,Hsp70,HSP70 co-chaperone,HSP70:DNAJB1:Ac-K80-HSF1 trimer:target gene,HSP90:ATP:FKBP4:STIP1:HSP70:nascent protein,HSP90:ATP:FKBP5:STIP1:HSP70:nascent protein,HSP90:ATP:STIP1:HSP70:nascent protein,HSP90:STIP1:HSP70:nascent protein,HSPA1L,HSPA8,HSPB1,HSP…	21	15	[Drug Metabolism, Post-Translational Modification, Protein Folding]
11	ALCAM,C1orf35,CCDC88A,CTR9,EFCAB5,FANCI,FHAD1,GCN1,GLUD2,H1-4,H1-5,H2BC12,H2BC9,HDGFL2,KRAB-ZNF,KRAB-ZNF / KAP,LRRC27,MLH1,MPDU1,PITPNA,PLCD3,RIGI,RNF40,RPS13,RPS16,RTL1,TRIM67,TSGA13,VWA3A,ZNF184,ZNF273,ZNF354A,ZNF446,ZNF571,ZNF721	21	15	[Developmental Disorder, Hereditary Disorder, Neurological Disease]
12	14-3-3,Cbp/p300,CSE1L,CUX2,cytochrome-c oxidase,EEF1A,ERK,ERP29,GADD45,histone deacetylase,Histone h2a,Histone h3,Histone h4,Importin alpha,Importin alpha/beta,Importin beta,Importin-Cargo,Importin-Cargo-RAN-GTP,Importinα-RAN-GTP-CSE1,IPO5,JINK1/2,KPNA2,KPNA3,L1TD1,LMNB2,Mitochondrial complex 1,NASP,NUTF2,RANBP1,RBBP4,RCC1,Sin3,TIP60,Top2,TXNDC5	19	14	[Molecular Transport, Nucleic Acid Metabolism, Protein Trafficking]
13	actin/tubulin-bound CCT/TRiC:ADP,Ap2,ATAD2,ATPase,ATXN2L,BBS/CCT,CAPNS1,CCT/TRiC:ADP,CCT/TRiC:ADP:actin,CCT/TRiC:ADP:Sphingosine kinase 1,CCT/TRiC:ATP:actin,CCT4,CCT5,Ck2 alpha,COPS7B,FERMT3,GNB5:CCT/TRiC:ADP,GPS1,NEDD8-STONs:TOR1 hexamer:COP9,NFkB (complex),OLA1,PDCL3,PDCL:Partially folded G-protein beta 1-4:CCT/TRiC:ADP,PDCL:Partially folded G-protein beta subunit:CCT/TRiC:ADP,PDCL:Partially fo…	19	14	[Free Radical Scavenging, Post-Translational Modification, Small Molecule Biochemistry]
14	3' end cleaved, ligated exon containing,Alternative Splicing Factors,ALYREF,ATAC A,ATAC B,ATAC C,capped, methylated pre-mRNP:CBC,HNRNPF,HNRNPH2,HNRNPR,NXF1,2:NXT1::polyadenylated, capped mRNA:CBC:EJC:TREX:SRSF proteins,PCBP2,PDLIM5,PDLIM7,polyadenylated, capped mRNA:CBC:EJC:TREX:SRSF proteins,Post exon ligation,PTBP1,PUF60,SNRPA1,Spliced mRNA:CBC:EJC:TREX,spliced mRNA:EJC:CBC complex:Alternative …	19	14	[Cellular Growth and Proliferation, Embryonic Development, RNA Post-Transcriptional Modification]
15	Actin alpha-Ca2 -Myosin-Tropomyosin-TroponinC-Troponin I-Troponin T,Actomyosin,ADP:Calcium Bound Sarcomere Protein,Akt,ATP:Calcium Bound Sarcomere Protein,CADM1,Calcium Bound Sarcomere Protein,CDK4/6,CHGA,CHGB,Chromogranin,DNA-PK,Dynein,FAM20C:FAM20C substrates,G-Actin (family),Inactive Sarcomere Protein,ITPR,JPT1,MET channel:Tip link:USH1C:USH1G:MYO7A:cytoskeleton (IHC),MET channel:Tip link:USH1…	17	13	[Cellular Assembly and Organization, Cellular Function and Maintenance, Protein Trafficking]
16	ALDH2,anterograde IFT trains,ATP1A2,BUB3,CaMKII,Ck2,Collagen type IV,Creb,DYNLL1,EGLN,ENSA,FH,Gsk3,IFT172,KIF3C,Kinesin-2,Kinesin-2 motors,Kinetochore:CDC42:GTP:DIAPH2-2,Kinetochore:Mad1:MAD2,Nos,NUDC:EML4 homotrimer:Microtubule-bound kinetochore,NUDT1,NUDT5,P38 MAPK,Pdgf (complex),phosphatase,Phosphorylated UPF1:SMG5:SMG7:SMG6:PP2A:Translated mRNP,Pkg,PPFIA4,PPP2CA,PTPN20,RBX1:SKP1:CUL1:beta-TrC…	17	13	[Cell Cycle, Cellular Development, Connective Tissue Development and Function]
17	Azurophil granule lumen proteins,CALM1 (includes others),caspase,CDC37,DFFA,ELAVL1,ERP44,ESR1:chaperone,ESR1:ESR1 agonists,ESR1:ESR1 antagonists,ESR2:chaperone,ESR:ESTG:chaperone complex,ESTG:ESR1:chaperone,ESTG:ESR2:chaperone,GNB2,GRN,Hsp90 (family),HSP90 complexes,HSP90:ATP:FKBP4:PTGES3:AR:Androgens,HSP90:ATP:FKBP4:PTGES3:NR3C1:NR3C1 agonists,HSP90:ATP:FKBP4:PTGES3:NR3C2:NR3C2 ligands,HSP90:ATP…	17	13	[Cell-To-Cell Signaling and Interaction, Cellular Growth and Proliferation, Nervous System Development and Function]
18	ANP32A,ANXA5,C1Q (family),CCT/TRiC:ADP:non-native tubulin,CCT/TRiC:ATP:unfolded tubulin,Collagen type II,Cr3,CRMP2-KLC1-Tubulin,Cytoplasmic Dynein,DYNC1LI1,Dynein:Dynactin:microtubule,Dynein:Dynactin:microtubules:PAFAH1B1,ERK1/2,GGC-RAB4A:GTP:KIF3:microtubule,Histone H2b,HPRT1,HSPA8:LAMP2a multimeric,Kinesins:Dynactin:microtubule,Kinesins:microtubule,Misfolded Proteins:HDAC6:Dynein,Misfolded Prot…	16	12	[Neurological Disease, Organismal Injury and Abnormalities, Psychological Disorders]
19	18SE pre-40S particle,40S ribosomal,40S Ribosome-eIF3-mRNA-eIF4A-eIF4B-eIF4E-eIF4G,40S:eIF3:eIF1A,43S,43S Translation Preinitiation,43S: Ceruloplasmin mRNA:eIF4F:eIF4B:eIF4H:PABP,43S:mRNA:eIF4F:eIF4B:eIF4H,48s,Ceruloplasmin mRNA:eIF4F:eIF4B:eIF4H,EIF3,EIF3B,EIF3C,EIF4A,EIF4B,EIF4F,Eif4g,EIF4G1,EIF4H,L13a associated wth the 3 prime UTR GAIT element of ceruloplasmin mRNA within the translation init…	16	12	[Cellular Function and Maintenance, Gene Expression, Protein Synthesis]
20	Actin filament bound Myosin-X,Alpha Actinin,Arp2/3,ARP2/3 complex (ATP bound),ARP2/3 Reactome,Arp2/3-F actin,ARPC3,ARPC4,CDC42 effectors,CDC42:GTP:CDC42 effectors,CHMs:GGC-RABs:GDP,CNDP2,CSRP1,CYTH1,G-actin-Profilin-WASP-ARP2/3,growth factor,IQGAP,IQGAP2,Mother filament:ARP2/3:actin:ADP,Mother filament:branching complex:daughter filament,NADPH oxidase,PI3K (complex),Rab11,RAB11B,RAB4B,Rab5,RAB6A,…	14	11	[Cellular Assembly and Organization, Infectious Diseases, Organismal Injury and Abnormalities]
21	26s Proteasome,Alpha tubulin,calpain,Cyclin A,Cyclin D,Cyclin E,DNA damage response,E2f,estrogen receptor,FEN1,FUBP1,Hdac,HDAC2,Hif1,HISTONE,HSP90:ATP:FKBP4:PTGES3:AR:AR agonists,HSP90:ATP:FKBP4:PTGES3:AR:AR antagonists,IDH2,Igm,MT2A,N-cor,NARS1,NR3C2:fludrocortisone,PFDN2,PGR:PGR agonists,PGR:PGR antagonists,POLbeta-POLepsilon-POLgamma-XRCC1-LIGI-PARP1-PCNA-FEN1,PTGES3,RAS,Rb,RPRD1A,Sapk,Smad,tr…	12	10	[Cancer, Neurological Disease, Organismal Injury and Abnormalities]
22	ACAT1,ALB,BCR (complex),CD3,Cofilin,Collagen Alpha1,Complement component 1,F Actin,Fibrinogen,GAPDH,GLS,GTF2I,HDL,hemoglobin,Hsp27,IFN Beta,IgG,Ikb,IKK (complex),IL1,Immunoglobulin,Ldh (complex),LDHC,LDL,MHC CLASS I (family),MICAL2,PARP,PLS3,PPA1,PRKAA,RAC3,RAC3:GTP:RAC3 effectors,STAT5a/b,TCR,Ubiquitin	12	10	[Cellular Movement, Hematological Disease, Small Molecule Biochemistry]
23	Acute Phase Response Signaling,Alp,E2F4,ERCC6,EXOC3,GDNF Family Ligand-Receptor Interactions,Growth Hormone Signaling,Gα12/13 Signaling,HMGB1,HNRNPH1,IGF-1 Signaling,JAK/STAT Signaling,MCM4,MRTO4,NAFLD Signaling Pathway,NONO,P110,PCNA,PI3K p85,PLEKHA6,POLR2A,Prolactin Signaling,RC,RUVBL2,SET,SNRPA,SOCS3,Sphingosine-1-phosphate Signaling,SSRP1,TOP1,TOP2A,Type II Diabetes Mellitus Signaling,WDR76,X…	11	9	[Cell Cycle, Cellular Function and Maintenance, DNA Replication, Recombination, and Repair]
24	Ahr-Aip-Hsp90-Ptges3-Src,apyrase,Cadherin,Caveolin,CK1,Dynamin,EPHBs:EFNBs:SRC,FYN:GRB4:GIT1:ARHGEF7:RAC1:GTP:PAK1,3,FKBP4,FKBP51-TEBP-GR-HSP90-HSP70,Gamma tubulin (family),GNAO1,Hd-perinuclear inclusions,hnRNP H,HSF1 trimer:HSP90:FKBP4:PTGES3,HSP90:ATP:FKBP4:PTGES3:AR,HSP90:ATP:FKBP4:PTGES3:nascent protein:,HSP90:ATP:FKBP4:PTGES3:NR3C1,HSP90:ATP:FKBP4:PTGES3:NR3C2,HSP90:ATP:FKBP4:PTGES3:PGR,HSP9…	9	8	[Cellular Assembly and Organization, Endocrine System Development and Function, Skeletal and Muscular System Development and Function]
25	A1BG,AKT3,APP,BCKDK,beta-estradiol,C1orf35,CAGE1,CCDC122,Clathrin,dinoprost,E3 ligases in proteasomal degradation,E3:Ub:substrate,ESR1,FAM47A,GALR2,GOLGA8K (includes others),Gpcr,HSD17B4,IWS1,KBTBD8,Mek,MTORC1,NPL,PEX14,PLC gamma,PLCD3,PPM1A,Prolactin Signaling,PTGFR,RNF123,SAMD1,SOCS5,Sos,UTS2,UTS2R	8	7	[Drug Metabolism, Endocrine System Development and Function, Lipid Metabolism]

## Sheet: SH(D)-EX-6H
© 2000-2023 QIAGEN. All rights reserved.
ID	Molecules in Network	Score	Focus Molecules	Top Diseases and Functions
1	18SE pre-40S particle,FXR2,G3BP1,GLUD2,H2AX,IGF2BP3,KPNA2,LRRC59,MATR3,MBD4,MBOAT7,MPDU1,MTDH,MYBBP1A,NCL,Nfat (family),NONO,P-TEFb,PGLS,Ras homolog,RPL19,RPL36,RPS13,RPS14,RPS15,RPS17,RPS2,RPS3A,RRP12,SGCA,TALDO1,TARDBP,TCR,TOR1AIP2,TRIM28	57	30	[Cellular Assembly and Organization, Cellular Function and Maintenance, Gene Expression]
2	3-hydroxyacyl-CoA dehydrogenase,ACAT1,acetyl-CoA C-acetyltransferase,ATG101,C1QBP,CFDP1,CHCHD3,COX4I1,CS,ECI2,EGLN,enoyl-CoA hydratase,FBP1,HADH,HADHA,HADHB,HMGN2,HNRNPDL,HSD17B4,IMMT,IWS1,LETM1,LRPPRC,mediator,Mpt pore,NIPSNAP1,Pkc(s),pyruvate dehydrogenase,RTN4,SLC25A5,STOML2,TIMM13,TUFM,UQCRC2,VDAC1	49	27	[Energy Production, Lipid Metabolism, Small Molecule Biochemistry]
3	ALB,Bag1-Hsp-Stub1-misfolded,BDH2,CDH2,CHGB,Collagen Alpha1,DNAJC9,ENO2,ENSA,FAM20C:FAM20C substrates,Hif1,HSP,Hsp-misfolded,HSP-MR,L-lactate dehydrogenase,Ldh (complex),LDHAL6B,LDHB,LDHC,LGALS1,Mapk,MET channel:Tip link:USH1C:USH1G:MYO7A:cytoskeleton (IHC),MET channel:Tip link:USH1C:USH1G:MYO7A:cytoskeleton (OHC),MIDEAS,MYH9,PCBP3,RLF,SASS6,succinate dehydrogenase,SYTL4,TRAP1,TWF2,UCHL1,UCHL1,UC…	34	21	[Cell Morphology, Cellular Assembly and Organization, Small Molecule Biochemistry]
4	Alternative Splicing Factors,ALYREF,ASAP3,capped, methylated pre-mRNP:CBC,CSDE1,DDX5,FUBP3,FUS,GSK3B,GTPase,HNRNPA2B1,HNRNPF,HNRNPM,HNRNPR,KHSRP,Microprocessor,mRNA:CBC:EJC:POLDIP3,PCBP2,PTBP1,PUF60,RARS1,spliced mRNA:EJC:CBC complex:Alternative splicing factor,Spliceosomal A Reactome,Spliceosomal B Reactome,Spliceosomal Bact,Spliceosomal C Reactome,Spliceosomal C*,Spliceosomal E,Spliceosomal P,S…	32	20	[Infectious Diseases, Organismal Injury and Abnormalities, RNA Post-Transcriptional Modification]
5	26S proteasome Reactome,26S proteasome Reactome b,ADRM1:26S proteasome,ADRM1:26S proteasome:UCHL5,ADRM1:26S proteasome:USP14,ALDOC,ANXA5,APEH,C1Q (family),CNN2,Collagen type II,CPNE3,Cr3,CYFIP1,DBH,DBNL,EEF2,Eotaxin,ERK1/2,Ficolin-rich granule lumen proteins,GPI,NEDD8,UBD:NUB1:26S proteasome,PGAM1,PGM1,PLS3,PPA1,PPIA,Proteasome PA700/20s,PSMB1,PSMD7,Rab5,Secretory granule lumen proteins,STAT4 dim…	26	17	[Carbohydrate Metabolism, Ophthalmic Disease, Organismal Injury and Abnormalities]
6	14-3-3,ACTB,actin/tubulin-bound CCT/TRiC:ADP,ADD1,ADD3,ARFIP1,ARHGEF40,Centrosome,Centrosome:AURKA,Centrosome:AURKA:AJUBA,Centrosome:AURKA:BORA:PLK1,CKAP5,cNAP-1 depleted centrosome,CTNNA1,Cytoplasmic Dynein,F Actin,GEFs,GSTO1,HNRNPA0,MCF2L,Nldepleted centrosome,PDCL3,PDLIM5,RAS,RASGRF2,RHOA GEFs,RHOD:GTP:RHOD plasma membrane effectors,RHOF effectors,RHOF:GTP:RHOF effectors,SAMD9,TJP1,TUBG1,tubul…	26	17	[Cell-To-Cell Signaling and Interaction, Cellular Assembly and Organization, Cellular Function and Maintenance]
7	ADSS2,AHSA1,c-Src,CBR1,CHIP/Hsc70/Hsp70/Hsp90/Bag2,CSE1L,DNAJB1,Dnajb1-Hsp70,FKBP4,FKBP51-TEBP-GR-HSP90-HSP70,Hd-perinuclear inclusions,Heat shock inducible proteins,HSF1 target gene,HSF1 trimer:target gene,HSP40:HSP70:ADP:nascent protein,HSP40:HSP70:ATP:nascent protein,HSP70 co-chaperone,HSP70:DNAJB1,HSP70:DNAJB1:Ac-K80-HSF1,HSP70:DNAJB1:Ac-K80-HSF1 trimer:target gene,HSP90:ATP:FKBP4:STIP1:HSP70…	26	17	[Drug Metabolism, Endocrine System Development and Function, Lipid Metabolism]
8	ADP:Calcium Bound Myosin Actin,ADP:Calcium Bound Sarcomere Protein,ARHGAP12,ATP:Calcium Bound Myosin Actin,ATP:Calcium Bound Sarcomere Protein,Calcium Bound Myosin Actin,Calcium Bound Sarcomere Protein,collagen,DBN1,FHL1,Inactive Myosin Actin Contractile,Inactive Sarcomere Protein,LIMA1,MPRIP,MYH14,MYL6,NUDT1,P38 MAPK,Pdgf (complex),PDLIM7,PEPD,phosphatase,PTPN20,RANBP1,RHOBTB1 interacting protei…	24	16	[Cellular Assembly and Organization, Cellular Function and Maintenance, Organismal Development]
9	60S ribosomal,60s ribosomal complex lacking L13a subunit,60S ribosomal subunit,80S:aminoacyl tRNA:mRNA:eEF1A:GTP,80S:Met-tRNAi:mRNA:eIF5B:GTP,80S:Met-tRNAi:mRNA:SECISBP2:Sec,ATAD2,ATPase,CCAN:DNA:CASC5:Centromeric nucleosome:RSF,CHD3,DDX4,DNA damage response,GCN1:80S ribosome:mRNA,GG-NER incision complex:5'-incised damaged DNA:(PCNA:POLD,POLE),(MonoUb:K164-PCNA:POLK):RPA:RFC,HDGF,HP1BP3,L1TD1,PAR…	24	16	[Cell Cycle, Cellular Assembly and Organization, DNA Replication, Recombination, and Repair]
10	80S Ribosome:mRNA:peptidyl-tRNA with elongating peptide,80S:Met-tRNAi:mRNA:SECISBP2:Sec-tRNA(Sec):EEFSEC:GTP,Ck2,cytokine,EEF1A1,EEF1B2,EEF1G,FEN1,Hsp70,IMPACT:GCN1:80S ribosome:mRNA,IPO5,Me-Q185-ETF1 dimer:eRF3:GDP:80S Ribosome:mRNA:peptidyl-tRNA,Me-Q185-ETF1 dimer:eRF3:GTP:80S Ribosome:mRNA:peptidyl-tRNA,NAP1L1,PFDN2,polypeptide signal:Translocon,Proteasome,RNA polymerase II,Rnr,RPL12,RPL5,RPL8…	24	16	[Molecular Transport, Nucleic Acid Metabolism, Small Molecule Biochemistry]
11	BANF1,Cbp/p300,Creb,CTSB,CYB5A,EMD,EMD/TMPO/LEMD3/LEMD2:Lamin filaments:BANF1:Chromatin,GLS,Hikeshi:HSP70s:ATP,Histone h3,HSP70s:ADP,HSP70s:ATP,Hsp90 (family),HSPA1A/HSPA1B,HSPA4,HSPA6,HYOU1,IFN Beta,IL1,IL12 (complex),Interferon alpha,LDL,LMNB1,MTORC1,OSGIN1,p70 S6k,PITPNB,RTL1,SERPINH1,SGTA,Tail-anchored protein:SGTA dimer,Tail-anchored protein:SGTA:BAG6:GET4:UBL4A:ASNA1:ATP,Tgf beta,Ubiquitin,…	24	16	[Cancer, Organismal Injury and Abnormalities, Tumor Morphology]
12	Active kinesin-2 motors,anterograde IFT trains,apyrase,Cadherin,CAPZA1,CHMs:GGC-RABs:GDP,CRIP2,DNAJ,Dynein:Dynactin:microtubules:PAFAH1B1,GGC-RAB4A:GTP:KIF3:microtubule,Hsp22/Hsp40/Hsp90,Jnk,KIF3B,KIF3C,KIF5A,KIF5C,KIFAP3,Kinesin-2,Kinesin-2 motors,Kinesins,Kinesins:Dynactin:microtubule,Kinesins:microtubule,Prefoldin-associated actin/tubulin,Rab11,RAB11B,RAB13,RAB14,RAB1:GTP:coatomer:p24 dimers:S…	20	14	[Cellular Assembly and Organization, Cellular Compromise, Cellular Function and Maintenance]
13	BUB3,CRMP,CRMP1,DPYSL3,DYNC1LI1,DYNC1LI2,Dynein Reactome,Dynein:Dynactin:microtubule,DYNLL1,EML4,FANCM,Ficolin-rich granule membrane proteins,FUBP1,Kinetochore:CDC42:GTP:DIAPH2-2,Kinetochore:Mad1:MAD2,Misfolded Proteins:HDAC6:Dynein,Misfolded Proteins:HDAC6:Microtubule:Dynein,Misfolded Proteins_b,MonoUb:K561,FANCD2:MonoUb:K523,FANCI:FA Core Complex:ICL-DNA,MonoUb:K561,FANCD2:MonoUb:K523,FANCI:FA …	20	14	[Cellular Assembly and Organization, Neurological Disease, Organismal Injury and Abnormalities]
14	26s Proteasome,3' end cleaved, ligated exon containing,caspase,Ceruloplasmin mRNA:eIF4F:eIF4B:eIF4H,Cyclin A,EIF4A3,EIF4B,EIF4G1,ERLIN2,GPS1,GSPT1,hemoglobin,HISTONE,IgG,Igm,Immunoglobulin,MAP2K1/2,MARCKSL1,mRNA:eIF4F:eIF4B:eIF4H,NMT1,NPC:NXF1,2:NXT1:EJC:CBC:mRNA,NXF1,2:NXT1::polyadenylated, capped mRNA:CBC:EJC:TREX:SRSF proteins,PARP,peroxidase (miscellaneous),Phosphorylated UPF1:SMG5:SMG7:SMG6:…	20	14	[Cellular Function and Maintenance, Gene Expression, RNA Damage and Repair]
15	Actin alpha-Ca2 -Myosin-Tropomyosin-TroponinC-Troponin I-Troponin T,Actomyosin,ADK,Akt,ALCAM,CDK4/6,CHGA,CLPTM1,DNA-PK,DNA2,Dynein,E2f,EPB41,FGFR,GOT2,JPT1,Mcm,MCM4,MCM6,Mlcp,MRN,Myosin,N-Cadherin,NUCKS1,Par6,POLA1,PP1 protein complex group,Rar,Rb,RC,RPA,RTN4R,Spectrin,TFIIH,Tropomyosin	18	13	[Cancer, Cardiovascular Disease, Neurological Disease]
16	ATP5F1B,CBX5,CCT3,CENPK,CFAP58,COPS4,DNAJB1,E2F6,EFCAB5,ELP2,ERLEC1,FANCA,FANCC,FER1L4,MCM3AP,MNAT1,NAXE,OSBPL9,PPFIBP2,PRKN,RB1,RBBP7,RIGI,RPLP2,SORD,SPATA48,SPIDR,TBR1,TCEAL3,TKFC,TRERF1,VWA3A,ZNF250,ZNF571,ZNF785	18	13	[Cell Cycle, Connective Tissue Development and Function, Gene Expression]
17	ABCC6,ANP32B,Azurophil granule lumen proteins,BCDIN3D,CMPK1,COP1,CROCC2,CTSA,DNAJC3,DSP,ELAVL1,FABP5,GFPT1,GLB1,HEBP2,ISOC1,L1TD1,MAEL,MAN2B1,MIDEAS,MRTO4,MTPAP,NFIA,NFIB,RAB5B,ROCK2,SETD2,SOX12,SOX2,TMOD3,TRERF1,VAT1,XPO5,ZFHX3,ZNF148	16	12	[Developmental Disorder, Neurological Disease, Organismal Injury and Abnormalities]
18	40S ribosomal,40S Ribosome-eIF3-mRNA-eIF4A-eIF4B-eIF4E-eIF4G,40S:eIF3:eIF1A,43S,43S Translation Preinitiation,43S: Ceruloplasmin mRNA:eIF4F:eIF4B:eIF4H:PABP,43S:mRNA:eIF4F:eIF4B:eIF4H,48s,ATP synthase,calpain,cytochrome-c oxidase,EIF1AY,EIF3,EIF3C,EIF3D,EIF3I,EIF4A,EIF4H,ERK,Histone h2a,Histone H2b,Histone h4,Importin alpha,Importin beta,JINK1/2,L13a associated wth the 3 prime UTR GAIT element of…	13	10	[Cellular Function and Maintenance, Gene Expression, Protein Synthesis]
19	Actin,Alpha tubulin,BCR (complex),CD3,Cofilin,Collagen type I (complex),Collagen type IV,Collagen(s),Complement component 1,DNAJB11,HSPE1,Integrin,Integrin alpha L beta 2,ITGB1,Laminin (complex),MAP7D2,MAPRE3,Mlc,Pak,PAK2,PLD,PRPH,RAB7A,RAC1 effectors,RAC2 plasma membrane effectors,RAC2:GTP:RAC2 cytosolic effectors,RAC3,RAC3 effectors,RAC3:GTP:RAC3 effectors,Rap1,RHOH effectors,RHOH:GTP:RHOH effe…	13	10	[Cell-To-Cell Signaling and Interaction, Cellular Assembly and Organization, Cellular Function and Maintenance]
20	Actin filament bound Myosin-X,ACTR3,Alpha actin,Alpha Actinin,Alpha catenin,Arp2/3,Arp2/3-F actin,ARPC3,CAP1,CDC42 effectors,CDC42:GTP:CDC42 effectors,CORO1A,CORO1B,CSRP1,CYTH1,ENaC,EPHBs:EFNBs:ITSN1:N-WASP:CDC42:GTP:PI(4,5)P2:ARP2/3;G-actin,G-Actin (family),G-actin-Profilin-WASP-ARP2/3,Gamma tubulin (family),GRK4,IQGAP2,Mother filament:ARP2/3:actin:ADP,Mother filament:branching,Mother filament:b…	11	9	[Cell Signaling, Cellular Assembly and Organization, Cellular Function and Maintenance]
21	20s proteasome,ADCY,AMPK,ARL3,CACNA2D3,Calmodulin,CaMKII,estrogen receptor,FSH,G protein,G protein alpha i,G protein beta gamma core,GNAL,GNAO1,GNB2,GNG2,Gpcr,Heterotrimeric G-protein (o/t2) (inactive),Ligand:GPCR complexes that activate Gi:Heterotrimeric G-protein Gi (active),Ligand:GPCR complexes that activate Gi:Heterotrimeric G-protein Gi (inactive),Mek,Mmp,NPY,PDGF BB,PI3K (family),Pka,PP2A,…	11	9	[Hereditary Disorder, Neurological Disease, Organismal Injury and Abnormalities]
22	Basal body,Basal body:transition zone proteins,basal body:transition zone proteins:RAB3IP:RAB11A:GTP:Golgi-derived vesicle,Centrosome:AURKA:TPX2:HMMR,centrosome:C2CD2:distal appendage proteins:TTBK2:MARK4,Centrosome:C2CD3:distal appendage proteins,Centrosome:C2CD3:distal appendage proteins:TTBK2,Centrosomes containing recruited CDK11p58,CLTC,CTTN,Focal adhesion kinase,Gsk3,GTF2I,KRT76,Mature cent…	11	9	[Cell Cycle, Cellular Function and Maintenance, Developmental Disorder]
23	Ap1,CG,CLASP proteins:cargo,DNA polymerase Y:MonoUb:K164,ISG:K164,ISG:K168-PCNA:RPA:RFC:TLS-DNA Template,DNA polymerase Y:MonoUb:K164-PCNA:RPA:RFC:TLS-DNA Template,EPS15,EPN1,EPN2:ubiquitinated cargo,GFAP,HSPA8 bound autophagic substrates,HSPA8:LAMP2a multimeric,HSPA8:Substrate:LAMP2a,LAMP2a multimer complex:GFAP,Lh,Misfolded Proteins:HDAC6,MS4A1,PL:HSPA8:Autophagy substrate,PLIN3,POLI,POLI:MonoU…	8	7	[Cancer, Cardiovascular Disease, Cellular Compromise]
24	Ag-substrate:E3:E2:Ub,AP1M1,Ck2 alpha,CNGA2,DET1,DNA DNA DSBs:MRN:S1981,Ac-K3016-ATM:KAT5:K14,K16,H2AFX,Me2K21-HIST1H4A-Nucleosome:MDC1:WHSC1:RNF8:Zn2 :SUMO1:HERC2:UBE2N:UBE2V2:RNF168:PIAS4:TP53BP1,DNA DNA DSBs:MRN:S1981,Ac-K3016-ATM:KAT5:K14,K16,H2AFX,Me2K21-HIST1H4A-Nucleosome:MDC1:WHSC1:RNF8:Zn2 :SUMO1:HERC2:UBE2N:UBE2V2:RNF168:PIAS4:TP53BP1:BRCA1-A,DNA DNA DSBs:MRN:S1981,Ac-K3016-ATM:KAT5:K14…	6	6	[Cellular Assembly and Organization, Humoral Immune Response, Post-Translational Modification]
25	:C87-UBE2N:UBE2V2,:Misfolded proteins:PRKN:UBE2N:UBE2V1,Activated TAK complexes,CFLAR:LUBAC:Ub:UBE2D3,E2 Ubiquitin-conjugating enzyme,HLTF:monoUb:K164-PCNA:RAD18:UBE2B:Ub:UBE2N:UBE2V2,IRAK1: Pellino-1,2,(3):UBE2N:UBE2V1:,IRAK1:3xTRAF6:3xUBE2N:UBE2V1:,IRAK1:Pellino:E2 complexes,K63pUb-TRAF6:TAK1 complexes,Misfolded proteins:PRKN:UBE2N:UBE2V1:Ub,NFkB (complex),OTULIN,RIP1 ubiqutin ligases,RIPK1:RIP…	4	4	[Hereditary Disorder, Inflammatory Disease, Post-Translational Modification]
