# Supplementary material for: Proteomics Analysis of Proteotoxic Stress Response in In-Vitro Human Neuronal Models
Source: Int J Mol Sci. 2024 Jun 20;25(12):6787. doi: 10.3390/ijms25126787 (PMC11204259; doi:10.3390/ijms25126787)
Supplement: Supplementary file 1 [file ijms-25-06787-s001.zip › Supplementary Table S2. PC Plot Components.xlsx]

## Sheet: Daoy-MI
Accession	D-MI-C-1	D-MI-C-2	D-MI-C-3	D-MI-0H-1	D-MI-0H-2	D-MI-0H-3	D-MI-6H-1	D-MI-6H-2	D-MI-6H-3
P78540	0	0	0	0	0	0	215.475	275.609	289.987
P0DMV8	7077.31	6726.11	6724.52	10847.2	11320.4	10905.1	89883.2	92498.4	104414
P53396	4721.52	4551.92	4553.61	3973.6	4273.06	3967.44	30710.1	31428.7	34170.1
Q7L014	3033.81	2952.25	2974.8	522.445	478.011	479.893	545.218	580.44	586.336
Q5K651	358.85	315.486	294.678	668.426	824.3	722.386	9719.91	11265.3	11993.3
Q9HAC7	968.158	964.481	980.156	2352.01	2482.89	2295.85	2336.82	2313.99	2451.26
Q5TDH0	955.623	985.192	984.317	1604.2	1537.58	1553.6	1974.23	2057.92	2077.78
P34931	241.736	225.639	217.71	259.695	249.304	248.423	876.573	865.936	960.94
P35250	6101.21	6137.57	6152.55	12622.2	13909.1	13309.3	18401.6	19200.8	20396.7
Q14203	4625.48	4816.34	4761.38	3615.55	3828.85	3572.28	10235.2	9518.81	10598.7
P60903	8.60886	11.7086	14.0124	0	0	0	0	0	0
P04792	10168.8	10331.8	10569.7	8937.98	9367.31	8954.89	26201.2	24688.6	28590.4
Q96I24	1660.31	1668.87	1533.43	521.06	548.321	557.353	4181.05	4326.07	5393.22
Q9NY65	35.6906	47.0906	36.0876	33.2368	23.0157	34.8859	1042.69	1231.97	1154.14
O00151	1703.43	1687.46	1563	1863.17	1925.94	1903.91	4442.31	4432.69	4940.59
O43151	13233.9	12262.8	11294.3	6479.84	6852.74	6558.08	26577.8	29038.1	30493
P07196	781.54	737.464	700.444	1261.96	1334.39	1300.64	1974.59	2138.12	2156.69
O95817	1406.68	1261.8	1214.97	1559.09	1749.13	1640.54	6291.16	6007.56	7153.1
Q12972	1439.31	1377.87	1495.08	573.64	644.8	562.439	4452.17	4361.22	5598.94
P35247	1631.46	1654.55	1667.42	2520.68	2561.79	2388.05	5665.39	5848.41	6804.38
Q15435	717.329	692.515	673.778	428.608	368.789	388.969	1862.17	1632.37	1933.7
Q9Y4L1	2301.17	2483.88	2493.69	3211.43	3378.71	3194.29	4961.17	4799.33	4945.03
P61163	445.861	387.764	431.839	1148.61	1173.96	1186.46	1545.49	1591.85	1872.46
Q6ZMR5	373.526	389.358	349.67	1781.25	1983.12	1910.73	1166.66	1040.09	889.98
P02769	23208.8	23153.2	22399.8	9529.59	10705.6	8064.02	54279.2	51488	61503.5
Q99613	1268.3	1319.6	1205.04	2426.6	2414.72	2444.28	3062.99	3371.67	3629.24
B5ME19	338.561	352.256	321.676	647.761	644.589	652.48	817.641	900.04	968.797
P42166	2043.29	2130.27	1979.89	1958.89	2101.05	2194.39	4717.86	4751.91	5437.35
P35749	1586.1	1933.02	1699.42	1907.43	2123.45	2064.22	5394.04	4942.91	5209.42
Q8N163	1968.85	2316.22	1998	1858.08	1791.41	1923.84	4357.69	4332.95	4441.83
Q6P656	591.603	471.837	535.575	714.351	747.017	790.413	1963.88	2035.95	2329.03
O94927	5.78083	5.16319	7.93049	110.509	153.007	127.732	117.816	202.639	198.112
Q9UHD9	26.3334	20.8124	17.8739	32.345	26.0684	26.0835	148.677	140.446	142.591
Q15459	13870.6	13707.1	13558.6	20355.1	23005.5	23382.3	34947.7	31517.7	35909.2
Q9BY67	3961.7	4362.77	4711.48	7517.28	8358.24	8024.42	10588.9	11320	11446.6
Q7Z5U6	608.74	738.551	636.444	195.014	201.516	213.599	257.151	303.209	292.066
Q13263	19237.6	18485.3	18378.4	35177.5	38972.9	38141.9	49270	49749	59735
P05062	54.7903	60.4238	100.329	1097.23	1009.44	825.981	1687.37	1297.14	1858.84
P50822	645.07	644.857	581.872	1082.54	1137.79	900.022	1942.03	1961.05	2049.47
P20700	14868.6	14622.9	15868.5	27355.1	28653.5	29930.7	39731.8	42974.9	49739.8
P00491	1789.33	1681.84	1648.13	3105.26	3307.28	3406.89	4024.62	4185.8	4839.03
Q02218	1073.01	1062.79	1011.18	1918.55	2180.87	2205.63	1692.83	1703.04	1780.08
Q96NB3	14147.4	13402.8	12195.4	22648.6	22175.5	22862.9	30070.9	32162.4	35467.2
P33240	3212.09	2773.23	2652.82	2397.88	2488.45	3119.41	9418.33	9053.89	9199.17
P23381	8577.68	8232.8	8184.51	11891	13538.7	12970.1	16693.9	17344.5	19030.2
P22033	321.278	304.866	292.962	493.65	477.571	484.126	572.922	672.63	631.734
O00410	261.686	239.489	242.145	575.284	598.073	514.189	437.576	499.197	467.034
P52272	5682.56	5510.77	5466.87	8664.35	9519.67	9468.89	10805.9	11265.7	12700
Q5TB80	2328.89	1827.51	1787.45	3426.71	3956.35	3339.44	7875.18	8951.72	9885.37
Q92769	196.862	201.3	112.954	298.704	309.263	273.464	1841.91	2190.69	2581.05
P0C7T5	1450.79	1450.57	1843.12	1445.66	1841	1261.06	6900.95	8025.87	8406.13
O95786	305.275	288.417	280.997	602.944	661.796	650.323	688.631	604.58	758.318
O60493	1077.91	1060.25	1049.4	1299.55	1407.76	1193.38	2279.65	2300.1	2645.77
P42765	617.392	651.186	603.563	817.961	908.431	1016.6	1524.39	1516.58	1687.69
O43290	2977.03	3192.69	3031.58	2751.59	2517.7	2944.33	6580.89	6665.75	5645.62
Q9UPZ6	65.1165	37.8323	49.4302	167.862	155.105	171.032	777.648	499.797	710.552
Q9NSB2	194.917	181.538	191.758	483.773	650.831	511.454	475.85	464.281	460.601
Q92526	1592.77	1614.68	1769.69	1914.79	1778.87	1622.83	898.375	909.086	831.117
P30044	2448.34	2292.71	2049.99	1928.31	2147.45	1971.68	4042.49	4353.13	4493.2
Q92598	3175.95	3404.88	3167.59	4050.17	4636.4	4645.94	7548.93	6740.29	7942.06
Q9UHD1	4281.9	3944.21	3873.63	7305.4	7594.84	7702.54	9125.13	9780.78	11640.1
Q16513	671.562	699.989	713.079	1038.15	1144.58	1089.02	1715	2291.51	2128.23
P15311	9185.79	8904.22	8381.2	8793.31	10228.6	9893.5	17687.4	17323.5	19950.1
Q92922	177.689	179.755	207.532	411.257	384.989	430.462	431.3	366.227	413.54
Q6ZRK6	1171.05	1138.09	1053.4	915.149	1057.74	1072.22	2069.57	2109.22	2389.02
Q5T6L9	1374	1149.05	538.84	33.573	18.0873	11.9002	7.56119	12.6146	6.59518
Q96QS3	1033.09	921.688	1019.93	1095.84	1099.02	1222.73	1893.55	2230.58	2204.59
Q7Z417	18.6689	38.1923	28.8761	12.6214	23.1123	7.14538	0	0	0
O60828	614.392	474.701	470.77	418.613	441.067	325.566	1420.31	1578.78	1441.98
Q9QNB3	821.042	763.299	715.428	1250.81	1472.99	1287.1	1751.39	1672.71	1989.94
Q7Z406	2448.34	2293.67	1941.15	4301	4700.88	4740.04	4298.96	4257.42	4518.05
P13796	2054.23	1819.47	1694.57	2164.12	2553.45	2561.15	4364.88	4414.17	4992.77
A0MZ66	326.653	316.495	269.724	131.806	130.509	96.0947	496.238	670.638	692.041
Q12840	451.583	369.036	353.111	1002.12	943.298	977.259	1297.18	1174.79	981.279
P09471	1969.35	2166.08	2369.08	1038.45	1141.5	961.305	978.41	1112.48	1048.63
Q9NRX2	136.754	200.962	230.158	900.518	1170.6	1148.64	1317.08	1022.02	1473.75
P11388	280.413	240.764	273.502	455.315	557.197	477.329	648.662	572.642	638.136
Q6FI81	41.976	37.357	31.7996	67.777	71.6586	61.9448	9.92709	11.0295	16.2947
O60522	112.931	59.8855	66.6201	80.7519	118.686	187.977	1323.64	1437.23	1314.42
P08758	8556.81	7894.95	7469.33	9462.5	10086.2	11005.5	15454.8	16388.1	18279
Q5VYK3	116.819	103.157	87.7688	104.546	164.286	131.452	405.757	464.96	471.124
P25787	202.907	285.861	302.853	1031.03	1030.83	831.069	1064.07	1226.33	1503.09
P49419	1906.19	1741.58	1750.04	2098.56	2280.46	1635.43	789.055	821.374	797.484
Q96DR4	677.736	824.373	645.411	1643.35	1958.71	1859.77	1955.18	1581.19	1946.52
P06794	528.221	554.548	547.195	2530.5	2315.62	1688.19	1919.55	2131.76	2866.28
P22102	3057.46	2696.22	2693.64	4426.97	4428.85	4240.35	5425.04	5775.32	6808.86
Q9BUP0	2810.97	2768.74	2528.26	2476.64	2642.91	2297.48	4775.97	5744.49	6272.76
Q08J23	1289.05	1332.35	1003.21	312.118	149.811	235.27	1579.36	1727.35	1583.99
Q13643	237.046	224.853	194.667	351.433	415.102	365.629	563.238	784.426	676.785
Q15102	326.398	305.632	326.572	390.488	513.564	457.703	693.783	676.21	745.304
A8MWA6	1313.34	1888.35	2383.8	5123.35	5130.25	6059.85	8699.08	8819.45	9128.89
O14776	931.005	1073.12	851.497	957.891	825.955	956.103	1736.7	1949.14	1898.5
Q8WZ73	1010.06	1148.19	1136.94	1690.19	1546.32	1327.15	2669.31	2747.62	3424.37
Q8TBP0	50.6251	125.335	12.0992	129.487	137.139	186.837	0	0	0
Q9Y3D8	85.9229	96.5514	57.79	182.642	155.558	140.764	362.485	384.189	467.37
A2A3N6	83.6592	51.2181	52.8949	47.4947	42.9051	39.3788	191.987	167.198	183.647
P35659	4367.96	4359.31	3990.68	6062.4	6481.7	6364.9	8408.75	7456	9571.8
Q6ZV77	346.065	373.012	450.13	540.668	966.126	994.75	2442.17	2299.61	2553.92
Q9BTA0	338.211	470.724	441.164	276.998	262.777	236.805	76.6092	46.3008	33.3241
Q8TEX9	6003.92	6169.71	5500.63	3549.34	4143.64	4836.8	9792.51	10268.3	12076
P51149	2425.66	2959.01	2857.83	2297.74	2875.9	2548.27	5144.84	5918.87	6419.55
Q9H1E3	1033.58	975.446	1058.28	1638.59	1684.8	1267.71	2242.55	2692.92	2524.32
P63261	1215.74	1199.88	1226.5	699.525	839.256	721.748	1562.08	1408.67	1834.03
P55795	474.425	488.181	486.455	472.174	493.326	737.659	1300.59	1368.41	1437.05
Q05655	484.753	423.208	471.695	494.198	464.997	487.135	875.403	1141.25	1302.98
Q8N1F7	1349.15	1615.86	1614.95	2826.83	3081.82	3269.28	3081.76	3162.85	4053.37
Q9Y2Z0	808.253	806.398	897.157	1044.27	1105.59	701.882	169.831	187.235	88.8298
Q96QC0	91.2118	44.2339	27.4834	278.031	261.665	253.265	621.849	921.522	960.297
Q14257	817.661	799.497	754.834	704.283	889.871	832.63	1367.68	1641.8	1749.92
Q9NQ31	3461.15	3022.52	1820.83	3480.89	3547.99	3992.83	10570.7	10505	11366.1
P08240	651.629	454.101	464.801	350.555	385.779	325.503	883.213	966.888	849.578
Q14651	666.837	684.205	590.418	1265.19	1564.38	1530.78	1246.68	1526.36	1808.04
O15260	285.007	206.284	180.826	293.948	272.749	236.078	50.9624	76.3808	81.0766
Q9NZN4	1383.67	1527.94	1552.09	1431.73	1727.21	1696.99	5652.73	4247.95	8715.26
Q9UNH7	127.606	129.141	101.901	252.828	291.083	207.155	253.482	263.348	260.502
P59047	71.472	73.8688	69.8264	57.0096	26.2396	21.2691	274.736	233.182	269.321
Q12864	4.99686	0	0	0	0	0	142.368	75.1573	61.5504
P63220	2959.22	1797.76	1683.16	1086.88	900.956	911.8	3383.81	3742.85	3405.38
A7E2U8	477.612	371.095	369.548	917.297	975.018	849.751	905.45	813.512	1169.68
Q8N531	1993.82	2104.12	2305.55	127.033	42.7863	186.455	632.342	941.155	949.929
P02768	133.159	122.181	152.417	131.528	148.056	125.787	257.159	280.752	370.78
Q96QR8	974.754	1527.92	1734.87	715.819	614.868	606.253	262.926	339.186	392.549
P14324	71.6679	64.9091	62.9795	173.173	142.716	180.751	199.824	329.877	416.51
Q9BZK7	492.532	482.313	490.142	424.146	464.428	232.357	62.7181	118.374	81.5062
Q16352	55.7173	27.4826	46.2543	151.704	197.939	183.345	151.665	122.815	165.94
P04179	1671.2	2101.59	1628.48	1896.1	2254.08	1422.27	5071.92	4070.01	5206.26
Q92890	179.932	160.088	95.9496	126.402	130.086	119.848	378.494	518.708	618.112
P62873	12.4021	37.8393	48.1252	29.251	29.4706	67.5666	0	1.62285	1.32303
Q9NYA4	269.134	354.905	348.994	835.305	878.823	627.397	837.324	641.488	700.305
Q9H0Q0	251.456	299.014	267.028	585.483	849.652	752.51	667.289	1176.31	1086.57
Q9NXW2	28.4593	136.294	172.384	273.065	221.738	244.533	0	0	5.00236
Q96C19	246.667	186.926	166.956	119.602	111.283	73.5149	298.359	308.169	304.214
P04264	38.5134	50.9586	69.1601	91.1673	63.0866	59.7194	14.0637	7.67859	16.6898
O75792	120.708	145.151	200.318	162.873	180.712	180.681	68.9944	38.0771	51.413
Q9NX63	2197.04	1685.83	1517.96	3085.4	4051.15	4353.26	3744.52	4153.88	4043.03
Q9Y2I6	16.897	21.5223	23.1788	37.9143	45.1406	45.6526	22.1037	20.2034	15.2939
P52566	441.853	336.175	289.568	216.387	174.701	204.539	522.54	414.742	461.708
A8MPS7	1726.51	2057.31	2179.11	3039.27	4078.47	3873.64	3967.01	4759.41	5902.01
P53985	170.194	200.875	101.684	27.628	23.9675	7.9465	344.661	152.775	272.806
Q86T90	2183.22	2218.95	2200.14	1356.16	853.575	845.35	2226.33	2160.21	1945.33
Q5T655	370.354	362.693	327.243	239.538	173.601	236.231	398.499	493.346	410.501
Q9NXH9	891.993	798.741	757.181	426.075	368.658	296.598	900.392	601.237	776.105
P61956	124.961	114.367	61.8298	0	4.49767	0	15.4173	63.6477	47.3097
Q8B9Q8	54.2111	70.3488	84.0748	117.804	93.2065	13.0452	1668.45	1509.28	1674.5
Q13409	408.806	282.901	309.016	198.713	224.97	125.939	524.636	603.232	535.694
Q5MJ68	0	0	6.34019	81.1877	82.7744	77.6252	41.7685	34.4613	28.4393
Q05639	70.9723	185.04	238.381	342.865	276.836	684.337	22.6638	15.3234	42.7849
P06727	413.596	443.105	423.516	567.761	745.758	883.238	302.109	354.487	381.635
P42677	124.314	145.133	161.683	102.571	90.3854	89.8805	68.7604	40.7868	33.8322
Q9QBZ1	39.8611	22.0781	30.5377	102.18	44.7433	72.2647	13.2992	3.56385	5.02904
Q96PK6	257.827	347.351	344.728	243.23	170.239	448.785	69.2822	90.5536	63.9346
Q9IDV9	15.5009	358.496	384.208	300.987	169.146	26.5936	0	0	0
Q9BQ39	2894.32	2101.98	1705.45	1502.7	1562.28	1626.69	3937.01	3201.72	3448.95
P04271	519.636	439.222	366.085	371.213	273.765	348.988	791.588	632.303	952.56
Q96J84	7643.03	8311.71	7942.88	8379.66	11509.7	10533.3	13897	14683.2	19589.8
Q9UMX0	365.432	219.409	185.677	232.891	97.6001	211.834	788.415	874.589	830.299
P39748	3552.42	3383.98	3077.74	2462.65	2326.92	1545.19	4561.57	4342.95	4138.9
Q93084	16.7733	70.1961	111.551	213.695	198.867	71.5881	0	0	5.75959
Q9Y3L5	290.281	445.629	459.841	21.2588	21.8784	62.8003	14.4914	44.7963	66.6693
Q96PU8	2171.13	1867.18	1734.9	2359.91	1634.14	2623.17	3866.92	3769.87	4117.64
P55769	363.072	304.368	205.611	437.723	434.521	398.005	657.636	624.337	644.809
P00492	78.3093	50.5044	59.7959	121.895	169.377	151.419	75.4431	65.3423	92.8136
Q9C0E8	170.041	139.224	90.8713	274.167	352.605	263.354	304.288	300.902	381.178
P54136	3065.27	2895.7	3014.91	2380.59	2085.59	4233.65	6918.71	6722.81	6861.09
P0DPF3	1782.94	2263.19	2162.46	1824.02	1433.21	1339.55	996.979	823.673	1195.84
O43423	316.24	308.347	257.842	216.741	170.049	127.877	362.037	364.465	493.033
O43283	276.841	281.086	198.476	235.165	245.816	196.79	381.868	566.399	597.928
P24666	2036.83	2021.47	1781.43	2090.91	2045.89	1243.99	3295.14	3751.29	3868.67
P54709	611.305	189.376	77.7477	42.1757	26.1292	45.1713	466.536	528.291	510.749
P09268	168.638	145.061	150.431	354.428	384.123	300.604	325.963	209.05	385.669
P55042	6.02234	0	0	2.52495	0	0	55.9408	41.2537	29.4674
Q14152	3085.15	2645.97	2551.53	2116.68	1836.47	1184.23	4097.25	3436.53	3559.84
Q9Y3Z3	29.9136	11.4787	0	0	0	0	108.994	149.068	55.9778
Q99471	63.3304	111.473	114.455	83.6414	132.028	120.247	31.9211	22.6277	47.5997
A8MZG2	438.727	824.516	797.179	1913.77	2270.43	2317.52	1145.12	552.975	540.693
O14530	395.595	301.783	391.125	183.333	182.856	165.047	215.814	338.759	222.164
Q8IV38	21.0251	10.5307	27.791	90.9409	96.4155	81.1644	38.6617	24.5242	13.7621
P28831	1.52176	12.4267	35.0832	60.9298	13.17	153.601	0	0	0
P03169	12.4064	11.5238	12.8038	0	5.76965	0	0	0	0
Q9UMS0	74.6625	166.58	167.771	75.4526	173.914	75.332	385.565	535.481	434.957
Q14344	276.699	244.407	296.055	318.369	266.009	771.494	955.619	1126.49	984.556
P50897	126.814	139.732	148.955	185.492	141.77	439.233	33.0774	60.6413	17.1214
P02538	533.29	483.133	550.656	309.384	240.508	647.031	155.744	168.95	163.602
O15226	186.588	126.066	78.9708	162.119	114.464	97.6133	32.2048	37.1156	11.1423
P36871	512.619	273.08	178.874	341.577	416.695	397.123	941.305	974.403	943.652
O95185	163.831	144.19	290.55	296.392	283.302	322.035	127.629	134.278	110.039
Q9NSE4	173.252	175.542	140.824	110.033	89.8247	46.9623	255.929	206.789	202.655
P17066	189.847	144.916	148.159	188.305	113.168	200.317	292.728	350.738	464.034
Q96M83	23.1789	50.6751	55.6182	9.03989	0.490791	1.88653	4.86007	3.82046	4.26547
Q9UHD8	4593.09	4662.23	4403.8	2552.38	3008.58	1322.8	1911.12	1749.14	1855.35
Q7Z3E5	132.729	40.8119	18.1494	0	0	0	8.59926	13.7445	0
Q9H2F5	207.896	192.157	316.708	600.456	797.105	286.142	156.464	134.568	119.436
P08133	4445.64	2591.73	2278.14	2560.74	2641.25	3068.27	5928.28	5525.6	5736.32
O60716	1752.4	1338.12	1363.58	765.443	919.909	350.516	1737.14	2058.58	2130.5
L0R819	836.947	949.768	737.087	512.668	322.617	170.98	955.722	856.931	1098.68
P27797	28126.5	14856	11534.9	11908.4	12264.6	9810.59	29198.7	32680.3	33269.2
P62280	2997.65	3053.41	2884.49	1493.04	1766.8	848.987	2172.09	2434.54	2449.69
P62195	22.5418	25.415	13.8079	10.2609	8.26296	5.16686	15.7284	20.8173	19.4587
P05026	32.9063	94.0278	101.399	186.386	160.794	760.009	31.7053	29.4675	30.2544
O43865	68.4606	38.4121	28.5355	39.1328	72.6095	110.869	12.4343	0	0
Q9Y5K6	679.783	522.337	419.503	342.823	265.553	601.606	1060.77	964.605	1081.66
Q6GQQ9	154.222	216.437	148.727	298.393	192.809	251.024	378.251	458.245	294.433
Q9Y6R4	746.426	724.958	645.099	143.304	431.837	170.849	716.464	521.485	737.752
Q00534	42.9297	57.7452	42.9358	90.572	98.4084	180.646	78.8831	57.7712	64.1897
P84098	1488.52	1104.97	1025.03	356.025	1010.61	468.631	2044.16	1584.43	1806.04
Q1MSJ5	164.264	135.981	128.654	13.4772	29.7933	2.42797	42.5712	72.2828	107.65
O75711	485.317	512.131	306.282	206.842	177.591	99.2659	264.021	358.947	388.614
Q13123	2528.76	2780.82	2369.27	1562.03	1497.14	649.24	2745.09	2948.82	3178.28
Q9Y6R0	875.1	323.241	237.529	225.414	165.501	96.9347	695.73	843.237	756.93
P82909	335.249	434.381	405.98	137.153	197.469	158.886	232.477	533.811	326.109
O15305	8.66274	13.7199	13.8588	0.697318	0.077391	0	2.12217	0.0172244	8.53271
Q13148	1609.1	2475.79	1983.16	1212.54	550.842	1068.01	1860.41	2257.86	2337.26
O76031	13.2311	302.163	373.966	140.752	155.042	11.6161	0	0	3.73182
Q8N6D5	666.901	778.012	838.726	545.712	481.269	202.807	268.261	209.895	282.671
Q9NRN7	365.953	169.059	89.1112	83.622	72.7492	469.196	1123.4	1391.2	1442.63
Q15363	333.01	262.711	185.965	67.2289	64.2279	151.828	115.13	71.672	54.4867
O76094	82.7825	70.914	19.5304	15.9033	0	0	144.911	39.6707	203.258
P52475	482.408	502.844	535.178	458.951	277.238	634.71	27.4717	91.693	197.44
P51003	419.753	528.521	611.966	540.09	631.913	758.09	1527.98	837.792	985.903
Q9HAV0	41.9986	30.5253	14.4521	38.8065	51.2283	25.2876	208.28	72.2256	113.579
P09496	185.849	150.689	96.0277	57.7987	35.7634	329.415	822.507	692.884	803.9
P07205	10.8488	23.5258	29.716	3.10071	1.87134	17.9993	53.9441	50.2728	50.5893
P21281	278.878	338.792	209.898	115.531	51.1617	51.2873	56.9776	176.002	100.448
A0A075B6I7	11.2769	270.825	364.391	224.28	126.318	30.3576	0	0	8.87949
P49748	55.7684	149.901	159.753	87.3815	98.4456	4.06751	0	2.01304	6.81241
O14556	127.606	110.916	74.882	48.957	74.8579	133.646	215.244	202.321	225.01
P48735	367.693	262.094	135.498	224.634	258.64	2.25676	5509.99	6315.14	6426.91
Q99873	10.7626	27.8655	51.0207	37.6508	70.6248	204.508	8.20822	0	5.41826
O75828	40.9036	21.6704	16.6776	20.7403	14.5711	126.131	184.24	195.897	204.417
P31946	2128.66	2113.89	2424.37	917.662	1815.24	844.003	2054.5	3148.07	2330.08
P53618	5026.72	1820.03	1204.13	1230.09	1254.3	1533.87	5550.42	5710.71	4237.94
Q15369	43.9417	46.1221	37.2953	5.91959	12.07	375.875	0	2.62717	0
Q969S3	89.7079	69.7704	54.933	135.931	79.9451	130.868	37.5896	67.1532	35.7385
Q96IS3	62.0998	124.274	108.947	84.5842	78.0237	62.1367	57.2302	24.2492	25.9497
O60927	22.0117	41.1362	74.0595	41.0715	42.8039	3.38633	237.566	313.646	260.804
P68431	21.9944	25.817	21.7194	32.6842	24.8203	82.4708	6.22265	6.66699	17.6791
Q9BSJ1	16.8781	0	0	7.67807	0	54.0983	325.651	318.58	255.255
P84095	46.3625	168.44	226.106	245.447	190.39	62.7863	0	0	38.7466
O95347	1071.09	395.148	470.61	533.515	456.346	198.256	1341.33	1673.35	1145.41
Q6NUQ4	39.8531	85.0817	182.273	123.735	63.7996	434.003	4.31097	29.5184	12.8098
P78346	377.963	407.767	257.963	140.9	238.037	125.953	261.198	208.313	206.897
P05362	3537.74	3712.07	3599.86	3983.89	4051.64	1105.1	946.688	1077.25	1147.29
P07942	135.794	270.107	379.357	590.735	927.286	650.164	306.769	42.4601	64.335
Q3Y452	71.273	47.6361	31.1128	25.7024	15.154	0	176.344	410.556	196.051
Q9Y3D0	185.104	331.537	457.601	283.53	221.057	16.7748	17.0292	15.0942	27.267
Q6N021	0.96627	3.62906	3.15983	12.4406	5.80888	3.48413	14.2931	20.5917	7.64025
Q6ZS17	388.426	291.61	287.517	244.955	100.7	66.5803	364.832	310.757	294.399
Q7RTS7	32.9327	114.284	192.197	106.576	101.238	0	0	0	0
P04632	686.386	568.962	493.101	453.923	426.534	422.777	551.911	1029.81	1032.32
P35580	1807.42	1738.73	1806.76	542.328	1729.01	662.864	1950.83	2807.59	2562.09
P55884	398.391	524.797	420.81	589.852	315.44	261.8	156.445	230.134	226.972
P35268	102.526	43.6262	51.2183	38.3554	23.8034	33.3259	79.8344	63.0385	68.8761
Q6P158	108.335	84.1283	123.032	270.818	250.748	118.17	101.892	15.7057	24.5159
Q02543	715.163	489.188	415.063	444.19	411.424	1789.09	2052.66	2174.62	1872.59
Q9BVJ6	649.26	655.056	737.339	2666.85	777.172	3391.39	559.644	633.907	542.71
Q92552	35.3801	0	10.0367	40.5841	42.6772	7.69477	0	0	0
Q9HCM7	30.5848	0	0	0	0	0	16.8568	23.1578	33.5544
P06493	596.293	198.567	172.158	226.47	155.211	145.917	521.605	638.864	526.421
O95455	175.379	222.025	249.946	272.555	238.3	115.98	71.0874	76.27	129.982
Q9Q720	265.909	419.488	510.466	510.155	825.477	544.021	360.051	161.839	231.923
P49257	56.3405	53.3715	66.9595	78.7293	53.6805	104.752	33.7411	48.0911	21.387
Q15021	12.3232	11.315	14.5472	37.0938	12.8302	18.7956	82.093	56.2732	23.9858
Q05136	858.784	739.432	633.721	445.764	442.415	405.083	186.353	447.133	424.047
P60468	169.204	229.965	461.783	486.986	439.892	177.405	51.7799	161.226	35.2315
Q9Y277	167.698	188.986	193.793	218.31	243.543	535.061	138.517	115.838	154.726
Q9UK59	13.4253	22.3671	2.73902	0	0	0	0	0	7.4174
Q6P1J9	0	698.816	617.248	362.026	140.05	476.857	0	0	0
Q86U44	306.63	219.037	207.709	107.339	128.938	129.634	161.429	86.8486	183.083
Q12774	43.7855	72.4056	110.759	133.041	216.515	177.017	0	62.553	0
Q96T23	68.0172	55.258	40.0021	7.96354	30.6975	18.8201	24.5433	30.8891	25.5333
P11215	3.50122	6.46434	13.2965	24.0397	16.1048	24.2293	0	0	8.62518
Q8N0Y7	24.4253	24.2002	56.521	131.091	159.372	149.8	62.6606	2.62577	6.45366
A5A3E0	50.1851	28.3678	4.27395	2.46945	2.80261	2.2511	34.2293	10.2312	15.4935
O75431	44.8743	40.0024	18.8323	0	0	0	32.2162	85.0835	0
O76021	1213.63	1301.92	1231.8	679.793	881.45	292.25	1048.71	1402.18	1312.94
Q9BUR4	43.0648	16.6422	15.3257	38.5446	45.1045	154.863	103.744	141.42	72.1347
Q9Y2Q3	154.454	122.855	112.037	159.585	113.933	13.0783	505.707	494.907	480.143
Q86YQ8	21.7899	20.8094	11.7636	16.8213	50.054	49.5059	0	15.5995	0
Q9QBZ9	54.7287	98.6557	81.945	152.374	96.7536	0.0994154	0.432597	0.58471	0
Q13177	3405.63	3187.66	3420.83	2844.71	3570.8	1365.76	4659.43	5611.92	5664.95
P24752	448.052	515.427	507.827	121.85	98.166	6.80885	58.3544	8.11355	0
O00499	34.6924	53.9022	81.6589	93.5359	87.8056	274.19	134.283	172.816	239.532

## Sheet: Daoy-EX
Accession	D-EX-C-1	D-EX-C-2	D-EX-C-3	D-EX-0H-1	D-EX-0H-2	D-EX-0H-3	D-EX-6H-1	D-EX-6H-2	D-EX-6H-3
Q96QC0	0	0	0	490.395	459.289	463.069	2128.98	1783.48	1745.29
P09294	0	0	0	51250.2	55220.6	52695.4	11076.3	8826.61	7894.98
P00751	0	0	0	0	0	0	1417.66	1636.27	1185.25
Q9C005	0	0.0636969	0	428.208	505.39	389.183	302.548	296.663	266.765
O00559	0	0	0	1721.86	2545.89	2937.35	0	0	0
Q7L014	9480.18	8917.5	9963.18	544.925	490.679	550.335	460.843	478.044	584.4
P35250	408.025	574.069	665.6	11801.2	10776.6	10675.7	24024.3	23574.2	22068
P41250	2123.74	2153.16	1868.93	4186.97	3847.44	3559.65	14206.6	13600.1	12635.1
P45985	3237.37	2951.2	3174.95	6842.31	6661.69	5750.22	11346.6	11645.4	11543
P02788	425.086	434.525	317.898	1657.65	1631.01	1408.41	4172.42	4232.99	4109.42
O00151	2029.16	1597.14	1482.13	1871.54	1912.44	1888.11	12463.7	12989.8	10535.1
Q8N531	0	0	0.850037	348.692	501.156	554.17	5.65848	8.75094	4.06254
P46782	6619.5	6051.44	6917.9	12170.9	11612.8	12442.8	5665.79	5698.1	5680.42
Q9ULQ0	0	0	1.67584	2160.69	3030.59	2812.12	9.51425	16.6547	12.4194
Q13263	6120.15	3938.78	5418.49	21857.9	18949.5	22197.7	54721.4	58641.5	55266.8
Q9NX63	2013.79	1201.43	1291.94	7934.31	7371.1	8376.99	19758.8	22165.8	20249.8
P23193	709.218	664.863	746.518	3274.55	1864.52	1562.45	25666.4	24159.1	22087.1
Q9NQG5	622.274	650.358	710.198	309.431	319.636	343.64	374.517	365.156	355.966
Q96NB3	4636.98	2555.82	4485.04	28080.5	25216.4	28622.2	61316.4	60405.2	54400.6
Q04323	0	3.82616	0	676.532	1072.31	1318.88	9736.13	10714.4	9243.99
Q5MJ68	0	0	3.43539	910.491	892.727	808.383	2540.15	2578.63	2260.26
Q9NRN7	502.892	291.491	221.04	2728.25	3093.75	3540.21	6360.56	6410.39	5535.07
Q9ULB1	0	0	0	1320.8	1369.13	971.127	4.20334	0	0
P55769	120.106	62.9832	78.3258	465.789	405.329	382.144	1025.86	915.65	845.975
P00533	516.158	336.738	425.702	5339.78	6195.24	6225.4	790.72	399.762	449.74
O15357	6.93292	0	0	2069.42	2492.07	2864.26	23405.2	23773.8	21873.6
Q9BTT0	1563.96	2317.48	2285.79	467.064	450.465	418.676	832.366	793.938	802.086
Q9Y6M1	83.195	53.2306	62.8056	95.2693	85.2539	74.1285	308.274	330.083	313.741
Q9BR76	644.519	619.285	521.102	297.429	274.009	288.101	512.291	502.109	505.445
Q9UMS4	767.535	2344.42	2643.79	126408	125061	123924	54054.4	95077.8	83112.6
Q5TB80	769.007	465.491	945.061	3613.77	4979.42	6068.57	11983.5	12401.6	10653.8
Q15021	1832.09	774.79	978.657	50.4887	48.8643	83.5633	35.8164	55.0636	43.8921
P06744	2555.96	1445.77	1893.78	10437.4	7847.44	10251.2	12172.7	15351.8	13158.8
O15498	2330.5	2065.99	1969.75	1072.31	978.981	928.75	2012.83	1828.47	1731.61
O14974	913.17	947.215	948.385	1306.32	1413.24	1335.04	2070.24	1936.04	1653.62
Q9HAC7	415.053	826.135	752.126	2669.96	2540.13	2625.77	5753.43	5691.06	4801.65
P25325	109.775	81.5215	93.4641	9.04227	3.2517	4.16597	52.748	70.3634	67.7959
O43151	7662.4	9327.35	13902.9	2394.69	1944.85	2831.11	15277.7	16314.3	16659.4
Q9BXU3	0	0	6.22969	0	0	0	775.769	693.447	973.746
Q6NUJ5	0	6.98187	0	1398.01	1333.34	1068	1914.73	2427.31	2033.91
P62899	1738.35	783.548	1098.33	20.2782	52.0407	14.2389	719.462	793.597	780.8
P49257	351.621	264.018	216.899	17.4146	13.1141	27.9363	59.9837	41.7224	36.7038
Q96MM6	0	0	0	754.515	485.388	52.0786	0	0	0
P04264	12.907	28.8436	32.8159	102.928	43.193	57.2556	629.445	608.412	803.641
Q16718	54.6291	6.19612	5.35191	2063.61	1891.77	2448.25	6308.57	5840.71	4697.25
Q9NRX2	1208.86	1081.75	780.445	657.305	678.129	651.93	1988.46	2079.59	1984.66
Q9H2C0	0.707146	6.36053	3.34903	25.5767	20.1165	29.9797	351.471	378.092	287.735
P17174	750.433	322.531	164.232	182.996	363.053	315.403	10.8721	13.6287	10.8566
O00442	44.8831	40.1632	63.1833	0	3.49615	1.83369	107.012	181.681	132.208
P20700	1992.58	2389.79	6079.86	21664.3	20134.2	21840.4	39746.5	37631.9	39235.2
Q13444	488.209	736.179	611.704	627.203	567.106	550.395	1513.36	1321.98	1353.83
P05388	2001.05	3027.08	3210.94	8223.36	7065.46	7412.41	7448.99	7297.72	6851.6
Q9H0U4	2266.43	814.927	614.459	91.2401	158.106	249.27	19.2907	15.854	31.0278
P49903	876.778	838.452	422.96	47.2709	22.3161	13.5741	199.806	176.385	123.913
B5ME19	577.671	259.393	346.172	699.558	658.519	651.15	2054.49	2105.9	1932.29
Q99613	2164.03	971.719	1296.81	2620.64	2466.9	2439.3	7696.41	7888.98	7238.62
Q05519	3816.52	1331.63	1458.52	11041	9841.82	8773.63	22839.4	22630.9	20768.8
Q9UGU5	1.41732	4.95458	14.2256	77.2319	88.6798	160.056	532.547	642.58	529.747
Q8N1F7	975.085	968.206	814.385	821.333	859.924	1029.73	1894.65	2937.45	2417.93
P00491	1575.97	717.066	1653.43	3654.23	3666.5	3671.51	8335.59	8368.68	7897.63
Q6ZT12	1362.81	2119.32	2168.39	685.959	728.293	578.727	645.093	513.777	483.282
P55265	1093.03	544.267	554.311	226.448	250.856	207.206	146.966	118.51	120.449
Q9NR31	906.801	419.382	456.442	106.331	91.4066	112.836	391.34	374.444	351.148
P04271	0	0	0	71.9024	47.6316	80.5131	4.20894	4.03546	0
P11388	108.986	165.975	109.427	394.608	192.714	344.261	838.715	1137.22	747.816
Q08945	655.891	551.87	491.255	119.045	147.524	137.006	120.046	224.857	117.666
Q53H82	31.255	28.691	48.4396	33.917	72.7095	55.2606	191.358	217.981	219.186
O43172	608.951	220.98	249.047	21.9753	27.3222	38.699	118.844	110.597	135.499
Q9Y3L5	7956.9	1599.81	2100.94	631.864	491.805	497.321	109.107	44.4673	67.8052
P20876	503.596	67.9006	99.1811	2677.27	2660.55	2120.98	7866.97	8035.91	8258.77
Q02218	2422.73	1082.71	973.429	5934.92	5252.62	5528.14	8424.89	9042.53	8337.17
O00425	1305.97	952.047	716.712	7135.63	7433.94	6754.29	1280.65	695.672	395.647
Q9H853	56.5377	17.0828	249.49	0.144211	0.066873	0.143121	20.8468	30.0368	33.1155
A1A4S6	34.6574	1481.53	1110.87	0	0	0	0.0234003	0	0
P42166	2264.13	1803.98	2191.93	2794.88	3576.18	4434.6	5492.35	5433.37	5261.29
P07339	3.05277	0	0	586.782	405.758	236.985	0	5.95752	4.54473
Q8WW12	1672.58	1034.7	1091.57	491.401	506.291	541.57	524.88	416.849	395.137
P32969	735.022	481.726	567.95	2425.18	1626.24	1753.64	1280.27	1009.32	1272.45
P20839	89.3382	58.5691	57.3157	134.233	141.746	194.218	203.686	203.06	198.262
Q99962	86.5241	159.907	214.836	305.927	332.561	342.721	702.954	898.182	767.373
P07196	0	0	20.2161	888.752	910.426	993.399	1293.52	1495.59	1316.55
Q9BXP5	4290.56	2975.57	1031.39	24162.6	26212.3	27660.1	2237.25	2543.16	3572.64
O95500	0	0	0	306.458	184.432	22.2018	0	2.82921	0
P19878	145.873	0	1.26057	47064.6	50260.1	52171.3	25867.7	28314.5	21913.8
P49790	305.871	312.658	313.306	108.434	115.403	133.826	153.481	170.934	251.763
P52945	52.5574	619.569	776.932	0	0	0	0	6.2552	0
O14981	1224.61	522.585	751.287	558.957	191.166	206.448	47.8805	67.3359	75.2001
Q8WWV6	7.69366	0	0	8329.65	3187.05	1374.57	223.017	36.3248	9.34382
P35247	83.7981	402.725	272.847	1180.3	1233.63	1277.59	3092.78	3029.53	2671.48
P03407	82.1189	114.653	122.405	155.176	154.537	108.959	58.0432	44.9543	41.8808
O95072	0	0	0	4019.56	4288.62	4040.58	7.27032	1035.61	1029.63
Q8TBP0	196.611	2781.58	1985.11	0	0	0	0	0	21.1122
P0DMV8	18631.3	4382.76	5343.35	25852.6	24045.7	24836.6	90618	92188.9	82134.6
Q5TDH0	446.442	602.951	711.686	672.784	753.102	1048.22	1572.39	1720.64	1516.65
A9Q1K8	17.1934	19.6597	3.12987	998.989	253.152	800.515	262.778	1242.26	390.836
P12004	11251.6	12477.6	16857.5	31208.8	25851.6	25590.9	22944.2	22753.3	20862
O95817	515.674	771.36	1264.11	714.606	674.681	805.918	2604.2	2603.24	2382.16
Q96J84	230.007	268.391	535.176	1105.42	1070.47	1257.87	930.946	922.941	1085.74
P23381	3176.91	5217.34	5554.11	4186.99	4514.74	4942.6	10147.8	10545	10045.7
Q9NZM5	57.9267	374.552	360.667	7.45237	5.64277	1.71249	58.6107	52.6089	39.714
Q6NW29	60.2912	169.336	392.671	7.06828	4.17301	8.61956	18.6208	43.6306	27.5434
Q16513	0	0	34.7582	981.276	970.076	1171.65	1313.2	1096.18	837.641
Q8TEX9	860.928	690.607	857.117	297.109	828.12	1353.16	78.5443	70.5056	127.675
Q86W24	91.4014	105.484	129.906	361.517	618.063	789.289	138.309	291.207	189.976
Q92688	110.307	342.151	436.881	2878.18	2017.24	1998.67	1029.25	1024.62	1178.38
Q9H361	1232.82	936.963	675.733	408.618	343.628	343.37	667.384	653.926	773.021
Q6P996	10.4746	570.45	620.992	0	0	0	0	0	0
P02768	266.795	159.223	194.459	274.755	293.802	257.833	475.101	417.548	429.868
Q9BZZ5	816.42	118.951	254.566	9840.31	9257.35	10165.8	952.795	1364.63	270.081
P09012	1167.66	709.457	375.801	192.68	168.094	247.094	120.57	46.1078	83.6786
P27348	16.7469	160.242	152.438	5957.62	1675.07	6171.59	2868.59	4427.96	1612.09
Q15459	703.027	3309.87	3556.91	7910.89	8402.25	9275.53	26182.1	25742.3	26126.2
P08727	2829.69	1238.85	1379.22	2289.53	2197.44	2389.14	6144.66	6373.54	5100.16
P26045	5461.43	264.216	582.043	8141.73	9780.55	10177.3	76351.2	74511.3	71319
Q6ZV77	0.328215	0.737686	0	0	0.191276	0	4.82705	6.34928	1.60794
O00189	0	0	0	16.3595	3368.51	2436.41	483.883	959.252	643.44
P21579	199.264	7.30991	0	11903.4	12008.8	11633.3	6821.55	7011.15	7875
Q7LBC6	221.115	130.06	72.1888	1708.29	692.113	218.547	17.6858	24.8346	35.0036
P62081	482.627	212.78	320.019	2432.42	2911.86	2896.44	413.385	1441.43	1288.02
Q8WZ73	0	0	4.17535	0	0	6.41698	67.4429	142.828	93.1556
Q99607	864.457	1406.19	858.69	17.6772	38.9491	44.2502	413.763	65.7984	40.7726
Q14257	209.349	580.007	669.167	1335.16	858.507	1035.37	2427.41	2575.53	2524.87
O15160	15639	16310.9	18481	0	27.2394	78.5578	22.9209	16.4797	0
Q9Y4P1	285.783	12951.8	8767.65	18.243	9.93473	12.0635	71.6096	119.395	48.3574
P51178	1843.43	2445.56	990.173	330.398	415.453	488.931	111.627	314.254	325.192
P78371	2029.71	4677.96	4677.27	12552.6	12434.7	11677.5	7843.13	8336.73	7683.54
A3QJZ6	176.571	3116.9	2173.2	116.416	160.32	71.0594	16.2955	0	0.789975
Q9UBR2	791.009	390.492	1062.52	71.4931	47.8579	65.1647	638.989	175.11	161.556
P63261	1567.42	645.975	1275.23	566.664	580.198	597.023	361.466	308.996	270.886
Q96DR4	137.747	275.471	296.075	63.4785	82.7715	78.3866	331.819	239.744	192.381
Q58FF3	326.547	98.7894	119.247	211.926	210.838	209.742	695.823	859.371	709.297
O91080	19.8664	0	0	2245.59	123.539	129.257	2613.85	581.247	3176.64
Q9HAV0	615.584	1457.29	203.948	42.3699	58.2877	41.2594	119.732	100.317	96.1654
P06727	5055.69	2524.89	3229.27	1430.44	1358.21	1463.62	2229.2	2363.21	2441.9
O43396	662.21	383.523	659.85	557.424	542.127	639.329	1204.27	1151.52	1095.88
Q9Y5M8	284.762	349.401	268.061	625.732	646.027	794.364	588.176	987.931	1399.6
A7E2U8	307.584	119.615	165.893	285.001	380.706	370.193	1234.43	965.593	572.466
P09972	78.1429	58.7624	90.2692	48.1416	45.5966	50.0146	81.6096	118.159	129.722
Q5SSQ6	2.67966	1.66386	11.3032	0	0	0	0	0	0
P62917	1319	1219.12	581.63	4892.71	5027.57	4987.24	3046	2997.4	1300.19
P61086	281.65	731.429	1023.82	3154.02	2855.03	2595.76	1932.64	2137.2	2310.4
Q16181	1447.89	983.044	1056.79	533.82	575.679	376.553	991.009	705.015	770.098
Q6GQQ9	176.611	56.848	151.435	369.624	314.715	340.805	591.84	571.115	423.099
Q05639	18.8222	135.837	107.048	926.359	684.883	796.451	439.065	1115.65	1116.44
Q8NDW8	63.3947	397.911	225.865	10.6241	14.692	9.30346	206.561	185.583	49.2817
P06794	0	16.3084	69.1075	22.6755	13.7291	89.208	3356.41	3996	4130.98
P40145	110.422	31.3413	47.5827	35.8854	2.24714	14.1755	391.468	354.004	467.373
P31150	123.365	1217.22	956.105	13.7235	62.7968	59.2339	8.08008	16.2237	20.5404
Q07960	440.719	296.706	253.454	603.716	708.186	685.103	592.502	631.331	487.052
Q16543	1076.16	2425.84	3698.36	9113.4	8455.28	7947.21	7422.47	6276.7	6554.1
O14602	112.537	0	0	3551.07	6305.73	7813.36	154.539	831.429	280.605
P51114	2953.26	18030.2	14162.7	1260.43	1977.33	901.667	535.839	937.931	991.255
P27635	798.464	1384.96	1818.6	443.807	441.605	601.554	545.43	528.656	501.375
Q12972	168.383	27.7669	28.0114	105.834	97.5295	94.7371	541.193	490.033	514.501
Q92930	847.38	112.882	117.603	8072.01	2069.04	1992.08	184.718	173.547	182.874
Q9Y2T7	6366.76	118.022	44.9403	0.354939	1.13822	0.0702767	0	0	4.60713
Q16385	1817.83	1111.1	813.322	255.818	400.996	128.654	625.574	688.462	567.308
Q9NYA4	622.541	321.607	137.683	486.082	462.285	751.909	1965.28	1942.59	1654.77
Q9H1E3	955.673	107.237	382.548	1242.72	1362.71	1709.81	3902.56	4515.67	4442.34
Q13066	2808.03	761.577	2044.27	2264.63	2205.48	2515.8	565.222	520.701	512.334
Q12864	628.671	0	0.603072	14963.8	16592.3	17233.5	10423.8	13046.6	13557.3
P28358	34.3998	1285.62	146.628	0	0	0	0	19.7386	0
Q3V6T2	353.894	470.026	244.956	90.4393	99.7502	169.727	234.913	199.593	177.897
P02795	0	0	60.4185	4806.3	4757.65	110.875	4624.12	2613.71	2955.95
Q75002	2818.91	1514.95	2336.32	1517.53	1568.2	1989.03	3545.57	3740.12	3532.24
P26640	2911.61	7278.07	5420.48	10048.5	9316.97	9186.86	16320	13131.9	12840.9
Q12887	428.413	316.39	242.048	110.448	142.285	99.2292	174.624	132.549	80.0259
Q8NBJ7	161.056	732.734	770.226	120.253	140.662	60.9983	37.9625	40.6056	69.3896
O94885	37.4995	142.193	24.5153	1786.92	1429.67	483.025	335.118	133.985	62.8524
Q07853	594.897	754.48	1549.96	2888.13	2328.51	2247.68	2508	2317.39	2042.68
P05915	259.505	550.499	1278.44	3250.54	2901.04	2534.26	2481.38	2264.72	2089.49
Q9NSB2	24.1277	99.5576	121.876	272.58	215.341	107.86	594.328	567.726	562.726
P82650	3964.65	609.152	1003.48	4865.95	4656.53	5426.16	10325	11255.1	10148.2
Q12840	488.095	654.789	316.969	281.085	1046.48	1181.97	4463.21	4641.45	2032.47
O15212	216.834	376.203	416.452	690.272	782.423	707.005	541.394	588.504	455.447
Q969G3	164.399	1177.38	899.503	30.0546	16.3758	76.1703	169.063	278.2	310.384
Q96PK6	662.43	12.1193	183.29	51.8797	44.5875	53.0061	0	2.17276	2.08915
P78346	1016.03	27.0808	33.2282	2895.88	4152.65	3462.83	91.2165	66.6785	27.1636
Q16401	181.398	755.621	390.866	88.5213	66.6554	67.5679	205.029	136.123	122.94
Q96RP9	2769.07	1727.22	1313.17	879.778	776.373	1036.43	867.41	735.551	914.052
Q3ZCM7	918.821	1662.8	1313.88	519.244	238.511	609.52	481.05	440.046	424.605
Q6DD88	505.235	868.425	1246.6	224.343	188.265	521.169	1140.88	1187.8	1151.38
P23527	273.868	146.202	199.548	170.862	182.854	256.756	106.293	94.5761	98.4198
Q16576	0	0	287.388	4158.23	2798.07	2975.33	4046	2931.9	2397.01
O94927	0	39.1514	0	216.241	128.117	122.979	259.725	293.208	238.962
Q1L6U9	1932.36	9555.81	501.55	168.53	164.181	132.894	86.1961	183.209	50.3164
A0A075B6N1;P0DSE2	8930.51	8268.32	4161.66	10747.6	9961.68	10295.6	4302.66	4494.74	4166.24
Q76631	41.7231	0.0504625	0.52871	177.36	5.33334	24.8727	1045.06	1199.83	1181.23
Q8N567	364.727	176.541	310.792	127.139	140.659	68.5397	101.633	105.722	90.8231
Q9H0D6	392.426	601.564	291.305	130.938	98.7443	31.9887	304.268	246.525	195.215
P08133	872.06	2989.05	1378	4009.53	3712.54	3655.11	4568.9	5959.87	5742.11
P54707	451.788	461.718	1027.17	1640.65	1509.98	1514.28	1123.29	1187.72	1538.8
Q9QBZ9	8.11223	10.3511	7.40987	507.045	87.0701	31.8358	1.12996	5.91276	8.64439
P53618	2401.73	6873.38	8058.95	1524.76	1376.22	1700.19	1220.6	1689.6	1754.47
O95786	192.551	223.407	386.222	278.796	380.806	141.015	763.341	744.211	719.075
P25685	1530.67	886.683	746.056	1172.59	1274.4	1317.02	1828.14	3632.36	2911.66
P40939	2857.24	980.463	1520.14	562.153	530.507	603.737	765.168	733.808	563.017
Q8WZA9	2.10459	24.5561	35.3664	1284.12	170.453	856.282	158.381	69.1942	237.469
P50402	3.43704	0	19.7775	46.241	141.063	249.193	150.503	198.085	67.1737
P54198	706.039	1408.38	1094.79	1194.5	1667.52	1801.61	2349.17	2242.64	2423.12
O14828	777.685	317.726	390.947	236.876	348.312	86.6789	45.2398	100.725	76.3493
O00161	479.753	128.147	305.873	61.6868	24.6481	33.9364	105.218	81.5782	32.4821
Q9Y5P4	1.88227	92.9752	630.516	0	0	6.93348	810.83	751.341	772.268
Q8IU81	23.7342	199.064	365.19	0	13.3419	5.03526	167.104	149.027	165.152
P0DPH7	481.796	672.719	1002.5	963.749	910.622	1068.2	1512.83	1446.76	1369.65
P53396	613.785	3249.12	3957.7	15394	14662	13687.7	4540.5	4186.48	3759.53
Q9NXH9	4282.66	2025.56	1169.33	748.354	1315.86	1204.94	372.207	609.178	519.362
P04179	881.95	964.731	1167.26	1513.8	1658	1255.19	971.176	601.416	477.251
Q16352	542.275	28.8045	55.5163	654.47	665.861	811.269	2032.69	2056.49	1524.78
Q9H9B4	5340.63	926.05	1175.58	1521.51	1367.26	1781.16	320.949	399.833	246.447
Q92833	256.358	911.94	428.914	27.6771	110.516	17.4113	166.233	207.296	661.148
P16402	42.7912	0.680011	80.5832	936.509	803.15	308.038	12.8267	3.18175	1.28329
Q149M9	123.869	81.218	82.8594	0	0.0299099	29.4023	88.0289	109.739	119.71
P13796	58.0973	364.402	501.384	725.528	694.59	732.691	2129.43	2028.81	1947.71
Q9NY12	0	0	671.623	13588.1	14457.9	1258.85	15096.6	6901.02	8256.73
Q13148	1062.25	259.212	555.098	126.297	126.829	160.626	322.385	291.569	287.887
P49589	1334.64	2583.94	2191.75	779.675	889.874	805.642	1521.55	899.195	1485.92
Q9H0Q0	276.657	106.817	228.825	67.8821	137.358	75.5491	284.744	273.213	313.707
Q9UFG5	9.70462	1179.56	1012.58	0	0	0	5.45985	19.8761	0
Q9ULV4	6.76533	0	26.16	379.59	200.06	146.805	357.699	124.124	57.4918
Q16777	1174.59	1899.89	2259.12	3881.87	5631.97	5149.12	1506.37	2963.43	3088.23
Q99471	501.661	363.311	193.927	569.806	621.419	713.812	205.23	287.223	239.656
P31937	307.013	217.867	205.348	167.772	147.735	297.205	76.8828	129.67	91.0776
Q00534	6.31034	99.1858	19.815	2.1888	0.1482	0	2.53287	10.9814	6.50504
Q9BUP0	214.588	501.808	1105.37	2247.04	1784.28	2535.58	1553.57	1876.75	1484.06
P20674	1343.65	548.751	540.833	182.009	28.868	186.114	80.691	158.887	76.9086
P63272	747.153	986.31	438.127	227.531	268.773	363.46	374.613	463.53	396.563
P22033	32.5506	54.7465	65.906	11.61	0	0	8.88109	27.3188	42.6587
P35579	3519.97	12148	11642.6	29531.2	27043.7	30937.1	17231.9	14810.3	15672
Q8ND56	452.188	712.737	2449.77	5046.37	4107.49	4110.08	3136.03	3000.55	2745.25
O43809	2838.18	2430.02	3826.33	1824.69	2291.2	1599.57	1173.78	1351.86	1956.35
O75638	122.239	807.104	944.44	39.3909	78.2905	12.7011	225.83	468.463	1072.33
P05062	52.6965	14.2821	35.9109	15.1534	0	27.3141	0	0	0
Q9NYF8	1201.32	661.583	688.863	1866.96	1877.28	2013.22	853.439	1565.33	1423.61
Q9NY33	2270.55	1233.16	2650.17	300.158	320.41	158.284	504.317	184.091	1388.5
P52272	568.573	2646.19	4548.01	7303	7295.56	7365.38	13227.3	12292.5	12343
P29401	2872.56	2904.75	5861.8	8653.8	8195.86	7219.27	9350.9	6128.75	6730.45
P22061	9484.33	2488.8	2333.81	1553.41	988.095	1070.06	588.774	1209.57	660.164
Q8IVN8	26.6211	358.119	27.3341	0	0.523631	3.61514	1.99645	0	10.9733
P62273	361.299	243.703	430.747	1039.65	661.639	779.456	829.552	538.787	432.39
Q86U17	138.789	6.54434	27.7641	0	0	0	4.95531	0	14.0531
P01130	0	211.363	214.485	7771.06	7795.76	7633.98	5047.15	5030.87	4269.22
P50502	1612.44	61.7208	727.68	789.148	899.222	859.26	36.4496	52.7934	50.1421
P30566	4948.9	1588.14	1576.87	660.893	655.461	765.439	1066.26	957.364	609.311
Q6PKG0	454.314	183.178	8.49316	0	0	5.71727	3.87363	2.21007	0.020108
P60174	17079.6	6234.41	5764.48	23225.1	22510.8	22745.5	20613.2	20546.9	18965.8
P48735	979.377	829.506	2030.75	2002.37	3433.45	5137.25	3367.34	3329.33	3216.79
Q8IZD9	266.864	0	122.474	89.0415	60.0383	35.9248	7217.19	7808.28	6361.93
P62633	97.3599	295.524	877.398	1744.42	6483.25	2486.73	3224.24	1504.15	1150.98
P60903	5016.92	23.6688	7.4536	0	0	0	0	0	0
Q14241	19.4133	322.618	222.919	5.65583	11.898	0	70.4919	85.4741	111.01
O75145	288.664	393.978	1049.29	1427.63	1469.02	1547.26	1185.26	1323.17	1193.47
P62269	3239.62	3730.72	2433.96	8717.27	6655.53	4789.03	2767.54	4573.62	3886.6
P39687	3045.52	7239.97	8093.16	12866.5	12273.8	13113.2	13250.9	13020.8	11718.4
Q7Z4M0	0	0	0	0	0	148.182	133.49	137.027	136.159
Q96LM6	2429.03	7835.13	3732.67	2261.53	1860.55	906.9	1238.15	1248.81	805.331
P30085	14917.8	867.991	6496.04	137.094	543.075	425.06	519.766	431.883	480.204
Q13310	3685.36	10540.8	2683.96	1948.71	1925.4	2044.28	1271.01	1364.36	1587.83
P52292	2406.72	5129.21	5717.34	1903.4	1805.59	1827.61	2577.39	2446.07	2272.57
P09001	14.7658	202.818	327.367	0	0	0	49.798	40.478	0
Q8NFQ8	17.0218	391.951	12.2168	3.54008	0	0	0.184686	0	4.14767
Q9QNB3	160.924	110.541	258.551	1686.73	601.207	607.131	37676.2	1654.66	1621.05
P62304	420.503	317.296	268.275	28.0764	31.1668	181.754	196.54	163.767	175.714
P08574	48.1977	85.4544	66.7777	124.403	181.573	111.727	76.5477	96.9131	114.532
Q9BVK6	0.516202	2.97192	0	81.1284	143.882	157.898	0	45.0113	46.0885
O14787	103.101	4.13708	0	1162.65	1088.43	949.501	51.0369	1276.8	1270.45
Q9NZL9	630.388	402.962	1226.8	317.367	354.932	338.983	155.083	275.593	276.688
Q99436	110.872	219.713	271.198	287.418	360.068	255.389	77.1662	120.815	142.592
O00410	5235.91	1013.88	878.208	7213.96	7233.91	6609.5	7515.59	7585	6705.71
P07814	390.157	1534.41	1473.63	2634.19	2818.68	2511.53	3219.77	3339.84	3299.39
Q9Y3D8	87.0561	359.053	370.173	0	3.69952	0.606337	0	101.05	0
Q3KQU3	2342.41	263.153	307.654	163.968	157.631	154.54	88.131	69.4703	68.0008
Q9C0E8	792.381	99.5372	109.405	16.155	10.25	52.0734	29.6339	39.7476	29.2175
P52566	32.9097	479.84	426.077	2941.92	2175	2334.88	608.611	837.337	730.199
Q9NUQ9	445.77	41.256	132.921	22.9229	25.8156	13.4165	29.9163	23.5809	16.6145
Q9Y2Z0	218.02	242.396	211.56	29.6608	37.7806	40.0467	46.8068	444.078	279.307
Q9NZN3	4.92238	19.8596	72.5536	1875.75	92.0905	1990.26	251.343	859.312	290.606
Q00169	1101.62	3098.45	2850.56	743.487	902.177	349.504	2226.19	1497.37	1529.19
P49736	92.1024	485.524	151.964	116.756	135.15	139.818	45.5499	57.1645	37.3723
Q5RKV6	66.3191	188.849	138.109	64.1842	47.5126	36.7843	174.387	150.608	95.3661
O00170	0	0	0	17.946	0	99.1207	1322.27	28.4326	62.0248
Q9UBT6	431.796	363.107	1485.21	1796.55	2843.84	2726.1	1380.48	1335.18	1012.34
Q8IZP7	5.58719	6206.92	4064.88	0.395372	0	6.39918	0	0	3.34601
P63167	4638.46	1669.45	3139.88	2487.42	2527.15	3033.88	667.385	1418.19	1307.39
Q00701	104.733	3812.35	3346.63	126.159	99.8923	130.647	12.53	48.8253	0
P09104	523.121	190.307	147.2	73.6692	83.4963	87.3359	109.61	126.627	86.4808
O15143	48.7138	107.353	56.0008	221.917	401.27	227.358	69.9216	248.62	203.003
Q9UIS9	231.114	460.953	44.8558	8.5704	0	7.35093	2.27032	29.8036	28.9754
P61163	4.1966	133.083	332.53	868.241	876.492	983.964	1939.39	2034.42	2161.39
Q9Y6D6	452.971	537.543	347.362	395.415	858.322	935.842	1067.59	1065.84	967.167
P98174	317.55	0	257.406	21010.7	20636.7	20832.2	494.212	12888.9	10940.2
Q7Z5L9	10.2396	165.546	56.3498	218.719	924.845	1277.15	341.14	659.643	298.589
Q92619	164.511	186.805	206.233	12.7676	4.79097	11.4892	37.1131	13.1192	0
Q7KZF4	1462.63	2733.13	2604.69	1518.17	2989.38	1537.05	6202.56	4156.21	3728.24
O60568	1579.13	109.578	120.019	2575.28	2914.82	2504.08	1926.8	1989.84	1702.25
Q9Y281	231.626	645.528	719.291	1124.88	1000.66	1057.39	1161.17	1353.29	1168.14
P07355	1263.99	2769.12	4029.13	7075.08	5246.88	6707.3	4849.32	4830.68	4598.92
Q9Y295	0	0	187.666	403.334	329.778	614.115	415.879	473.058	372.771
Q92552	13.7811	146.34	225.321	0	0.947269	0	0	48.8045	0
Q13733	37789.5	234.804	233.837	6278.25	9315.19	8579.04	160.262	56.4528	28.6129
P22102	2224.28	370.04	1936.41	3222.5	3408.65	2407.11	5691.54	6076.7	5595.41
P05783	1761.44	699.819	1298.41	941.505	735.387	1100.25	526.002	500.962	558.675
Q96HC4	1159.9	380.48	572.821	334.792	533.73	380.235	202.998	233.016	274.162
Q16740	470.904	89.9937	148.598	33.9914	29.7629	46.1106	3.93739	26.9445	46.0238
P12035	209.705	184.495	238.421	126.798	82.6563	13.7899	3.67927	0	42.3736
Q96A23	10.154	37.8934	20.3699	0	0	0	26.5391	0	0
P11279	274.798	222.986	1076.68	516.437	583.32	459.112	183.335	98.9204	135.047
Q9H4E7	0.154249	8.65233	0.0194874	42.9037	20.0458	12.9308	7.73286	8.49742	34.7528
P49419	7.16308	99.5545	88.4916	16.2051	43.9786	5.99125	720.612	154.851	270.164
Q05513	4.20148	426.879	452.432	2.31156	32.7925	0	0	0	0
Q6PJG2	37.8749	210.311	96.5155	16273.7	1551.72	22247.4	102.074	9448.35	264.233
O94760	1.76922	0	36.2225	127.998	177.436	64.1767	29.5528	24.0215	94.6022
O95487	974.709	88.2097	103.058	20.9917	21.8628	18.152	17.6853	86.4319	26.9441
Q96QH2	51.5814	166.082	174.099	304.487	988.093	517.159	581.385	362.426	209.627
Q13905	0.201429	185.414	5.86118	122.317	35.1474	24.9775	0	0	0
P41223	0	0	73.4832	281.1	138.968	32.6419	661.285	107.433	318.04
O60844	0	3.81511	0	844.987	16.0537	12.9448	6.95486	4.72891	5.50131
O43847	11.7593	65.37	2.91289	95.7425	232.807	150.995	54.3909	119.987	94.9399
Q86T90	701.058	15.7203	73.592	7.13185	20.677	8.57123	281.375	226.964	143.671
P24752	188.721	133.514	58.644	19.5542	44.9509	38.0608	24.8144	8.96515	48.9809

## Sheet: SH-MI
Accession	SH-MI-C1	SH-MI-C2	SH-MI-C3	SH-MI-0H-1	SH-MI-0H-2	SH-MI-0H-3	SH-MI-6H-1	SH-MI-6H-2	SH-MI-6H-3
O95785	0	0	0	33.6022	75.831	72.0255	0	0	0
P62266	0	0	0	30.5966	64.2229	19.6617	0	0	0
Q6P161	0	0	0	181.646	272.866	56.0388	390.736	289.38	145.669
Q15459	97.9482	114.879	103.955	2645.12	1271.05	2773.06	3120.01	1310.91	1584
Q8N323	0	0	0	299.78	864.551	3709.21	134.567	861.292	227.462
Q9P2B4	1915.63	291.328	580.79	1071.02	153.031	1902.18	0	0	0
A6NEV1	86.7874	154.332	426.345	293.408	924.489	63.3847	0	0	0
P49591	0	0	0	965.672	269.144	676.795	1663.02	532.068	49.8592
P11215	0	0	0	965.422	1348.93	468.627	13.7392	0	0
A1A5D9	306.682	350.112	541.824	549.226	581.817	401.301	1456.29	2408.58	2121.06
Q9UP83	0	0	0	35.9708	574.596	35.1118	0	0	0
Q9NYB9	0	0	0	20.252	369.875	600.086	0	0	0
Q9UBQ7	4965.14	4244.33	9593.27	3797.47	9469.9	2093.75	35.1979	0	0
Q9Y6J0	212.243	81.6992	848.58	1451.91	327.203	892.698	8.18994	0	0
Q9QBZ9	413.884	558.646	602.702	1197.61	1151.1	2044.09	1467.8	1789.54	1531.72
O15374	9368.9	9130.08	15757.3	3829.18	7928.9	1902.32	847.814	1095.1	1063.36
Q96HQ2	3966.17	4414.38	8080.9	3145.58	10948.3	2074.04	149.178	517.557	125.974
Q8N6D5	0	34.9132	0	1520.01	2199.35	883.861	4383.6	1012.95	951.684
O60716	353.339	86.6606	466.99	5308.32	7265.7	5019.68	5341.4	1506.42	1797.17
P53999	28809.7	17014.9	16944.6	7707.24	6601.32	9135.51	8799.83	11476.3	8775.07
Q16881	488.377	123.95	716.502	562.573	1094.8	453.202	22.8343	0	0
Q86Y82	14.9133	0	98.0278	2782.38	3958.7	1489.84	9848.89	6746.75	6163.84
P24666	127.65	35.41	238.097	955.362	1062.46	2338.15	1541.45	952.648	3275.02
P56537	938.242	1308.55	1154.14	1335.73	2018.75	802.63	3085.47	3439.53	3552.57
P38919	46.581	114.132	66.5959	780.121	73.8998	504.1	2025.93	2056.84	1177.8
P61081	23.6561	0	41.162	1079.55	1440.62	612.351	1042.2	1440	1095.44
Q58FG1	22.5486	3.65834	64.823	538.008	268.056	389.062	1586.08	765.862	295.334
Q16774	0	61.8001	0	153.509	273.865	387.922	0	0	0
Q03154	0	34.2373	0	903.833	944.119	508.496	1508.08	187.379	111.262
A0A1B0GVN3	154.692	143.287	254.95	1292.46	1293.74	639.577	1586.7	511.665	521.855
Q9Y2G5	0	124.817	0	197.022	974.398	1541.71	0	0	0
Q01813	0	22.4385	0	39.453	121.616	386.877	332.518	282.659	305.213
Q9HB31	8360.95	6589.97	11338.7	10294	23817.7	7457.83	3836.85	2003.33	2209.16
Q99714	4181.62	2387.06	2992.17	1664.5	2525.11	2540.92	4342.32	6823.64	6392.57
O75368	274.586	318	147.107	1915.52	3200.74	1628.45	2600.58	586.284	557.533
Q7L0Y3	0	0	0	207.388	30.6385	321.859	30.2879	0	0
P14735	7848.24	9250.43	11540.2	3177.13	10799.3	2001.99	390.628	0	5.38786
Q9BX93	12524.8	12415	17284.5	3534.84	13641.4	1800.03	718.859	83.3468	1080.56
O95347	360.106	237.866	547.861	2031.04	2536.42	1688.55	479.983	36.0206	73.5041
Q13232	0	0	69.3909	675.165	913.663	3219.28	233.56	99.9382	470.812
P0DPH7	8108.11	8968.05	12386.2	3656.71	9271.59	2695.85	2028.57	2805.78	1974.25
O95573	0	24.3422	0	234.653	227.208	155.984	486.568	143.846	43.917
Q96AC1	396.612	141.049	453.262	7357.43	8766.52	3749.5	3998.65	387.911	493.884
P61019	0	0	16.7213	248.94	117.992	1973.55	39.548	517.706	904.182
Q14999	0	0	0	184.624	51.6886	54.6286	36.2992	0	0
Q9BY44	4111.28	2004.26	4831.81	3079.6	8164.48	2652.04	1293.51	264.697	226.725
Q8IZT9	0	0	0	11.4944	34.398	1530.99	17.2309	269.809	122.897
Q2M3V2	1262.85	1607.38	6284.91	1511.37	4072.66	880.281	195.545	0	0
Q5XKE5	4370.95	4814.4	7192.55	3743.38	8544.71	1761.04	652.531	30.1587	361.496
P14923	808.18	1307.3	1191.54	589.926	2078.43	453.698	0	0	127.431
O15173	0	0	0	1727.57	3700.73	875.636	712.775	0	0
Q86WB0	736.735	2319.64	3083.53	2938.78	5457.45	1236.74	572.59	217.135	209.529
P60842	12344.4	12111.7	17684.5	4664.72	10907.1	2875.13	15273.8	29975.4	33100.6
Q14410	1680.1	258.464	1675.29	1556.32	1966.91	739.441	157.663	0	0
Q6QNY1	0	0	0	12606.1	22803.8	8082.95	6817.05	0	0
Q6P2E9	243.089	264.224	216.336	1701.97	2459.55	1209.19	2587.37	516.262	430.958
O95630	0	0	0	139.388	272.407	247.702	152.024	0	0
Q99613	3428.39	2700.69	5165.36	3399.66	5306.72	8280.23	1049.39	2214.3	1671.98
Q9Y6C9	0	0	0	152.75	308.948	267.227	170.527	0	0
P15735	13932.6	4515.84	5901.77	3936.46	3843.72	7818.76	1746.21	2456.85	1334.26
Q13435	13999.6	9228.86	18994.5	7988.38	9661.61	6713.84	6876.48	6364.21	6243.31
P84103	244.211	102.402	2106.57	6348.37	13041.9	6249.51	6274.31	6136.65	1875.93
P46060	10.508	0	0	40.976	35.4417	276.991	105.209	15.1184	32.1296
P60981	0	0	0	682.159	1572.45	340.71	497.121	0	0
P39656	528.709	268.414	176.822	1429.89	2682.39	1124.85	2212.18	591.917	878.806
Q9BZZ5	307.698	202.896	579.772	217.479	601.362	87.2434	1140.42	1755.01	1977.86
P61970	0	0	0	293.484	519.288	179.62	242.916	0	0
Q9Y265	10488.9	3853.5	8586.59	5030.27	8538.05	4842.23	17909.7	13878.2	23650.9
Q9P015	0	0	0	613.394	311.638	490.171	417.454	0	0
O75526	0	0	0	3798.28	663.114	2231.97	1445	0	0
P22695	196.551	249.916	647.727	157.381	472.655	213.817	1433.57	736.428	1713.63
Q9ULV4	0	0	0	1274.05	3605.1	698.102	1244.39	0	0
P36797	36852.8	46209	52391	41557.1	97075.2	26679.8	21765.9	10020.3	11520.1
P05114	0	0	0	542.421	1267.86	255.643	477.354	0	0
P00387	0	0	0	190.99	183.968	752.304	359.947	158.072	0
Q7Z434	0	0	0	158.789	122.839	203.949	159.03	0	0
Q9H299	620.459	175.554	66.3051	2100.16	863.228	1637.15	151.415	0	0
Q9BPU6	0	0	254.702	2794.92	2302.98	2097.42	2419.34	288.025	245.691
P09132	0	0	0	1761.22	5779.52	1077.77	2105.3	0	0
Q9BQ04	0	0	0	614.816	138.161	778.261	357.764	0	0
Q9BRP8	0	0	0	2116.84	6563.22	1140.3	2389.01	0	0
Q15293	0	0	0	272.311	305.555	194.058	267.535	0	0
O75352	0	0	0	416.543	564.541	445.25	518.413	0	0
Q9Y2Z0	67588.9	61104.7	24041.1	6662.28	10057.2	3997.82	8749.33	49769.6	30523.5
Q13595	0	0	0	1041.39	1781.97	553.037	1086.61	0	0
Q92733	0	0	0	3520.03	4356.59	2388.45	3845.36	0	0
P48681	8258.12	7654.36	11287.5	3515.34	7521.37	2467.67	2112.8	2055.35	4112.15
O60884	0	0	147.936	3630.87	1039	2589.38	4260.32	291.371	79.6754
P43243	276732	263005	89715.9	25060.3	54833.2	28610	93515.9	272000	73339.2
Q9H773	1961.81	1684.6	1876.28	193.886	268.229	171.46	142.047	993.593	1459.2
P52429	0	0	0	6165.23	3008.81	4425.89	5501.46	0	0
P56470	0	0	0	135.701	55.2432	106.93	102.4	0	0
Q717R9	0	0	0	5251.65	9078.58	2994.74	6587.16	0	0
Q9UII2	0	0	0	7933.33	11571.3	3612.57	8805.21	0	0
O95721	0	0	0	1203.54	2557.78	894.75	1703.41	0	0
P47813	285.274	413.556	356.116	5299.14	3749.65	2762.19	7266.17	532.567	979.628
Q99439	231.834	173.617	827.066	2225.56	3118.2	1265.43	2242.18	682.578	1098.08
O43504	0	0	0	1234.61	1445.9	680.565	1378.58	0	0
Q9NXE4	0	0	0	5926.13	1998.85	3536.32	4613.41	0	0
Q96FN4	0	0	0	4212.63	10945.7	3288.79	7214.47	0	0
P30622	8724.8	3781.71	26938.8	14310.4	13496.9	9260.34	3870.7	69.1225	130.99
P30043	10530.7	14479	13589.8	3942.09	12926.1	1998.87	2141.02	470.75	2481.78
P19623	0	0	0	82.9717	91.4098	134.344	126.492	0	0
Q9Y4Z0	0	0	0	431.68	297.139	667.84	1141.76	300.924	0
P07196	0	0	0	221.148	512.812	148.589	330.263	0	0
P83881	0	0	0	4541.02	1481.25	2698.94	4000.94	0	0
Q9BW30	0	0	0	80.3819	65.8372	191.43	208.626	71.7406	0
Q9NRC8	0	0	0	5825.7	3215.82	3275.62	6543.73	0	0
O95218	4615.96	6421.26	9277.27	1500.7	4387.64	1272.68	1857.45	2769.58	1455.72
A0MZ66	0	0	14.64	1109.18	2456.92	698.425	375.613	0	0
Q13451	0	0	0	1782.67	402.064	771.169	1175.87	0	0
A8MTJ3	0	0	0	182.395	1168.58	315.853	522.112	0	0
P28799	0	0	0	962.178	696.873	912.258	1299.45	1880.24	0
P43307	0	0	0	83.1776	104.793	223.624	167.777	0	0
O15145	0	0	0	2234.51	2590.91	1200.62	3198.94	0	0
Q8IY81	0	0	0	438.505	782.814	226.078	619.871	0	0
Q9Y2X7	0	0	0	258.405	148.858	178.079	724.049	39.6185	0
P28838	43.8491	339.426	388.377	1381.5	2584.24	1412.3	1809.96	757.149	534.377
P21108	0	0	0	917.425	290.483	423.182	743.184	0	0
P62820	0	0	0	971.486	275.445	555.959	822.819	0	0
Q9NQT8	0	0	0	249.267	861.58	252.324	569.01	0	0
P06703	0	0	0	20483.5	5915.98	13249.7	24397	0	0
O96019	0	237.019	0	640.028	1227.77	251.428	3111.8	337.028	1332.33
Q9H8Y8	7093.81	7453.82	8507.16	3201.94	9890.09	1652.92	1371.91	60.5693	793.717
O95394	0	0	0	65.1573	436.965	180.593	234.3	0	0
Q3ZCM7	1164	1701.92	1865.9	3085.23	5814.31	2085.99	5995.28	3386.2	3700.08
P36542	0	0	0	116.872	36.8956	56.0926	108.134	0	88.1485
Q9NWV4	0	0	0	224.502	269.692	654.902	576.987	0	0
Q9BPX5	0	0	0	310.195	214.119	202.972	413.779	0	0
P40763	0	0	0	693.464	1557.22	448.482	1437.81	0	0
P28482	0	0	0	195.682	55.4341	156.967	179.459	0	0
Q9NX46	787.206	321.383	422.54	267.125	509.181	613.999	189.386	0	0
Q9Y2V0	0	0	0	1257.81	387.098	683.631	1307.5	0	0
P49840	0	0	0	17753.4	3806.49	11020.8	22346.8	0	0
P00390	0	0	0	183.307	128.099	98.0689	229.222	0	0
Q9H1E5	0	0	0	67.7528	250.104	77.8346	330.24	0	85.9063
Q6PJF5	0	0	0	93.318	104.659	42.2312	117.774	0	0
Q8N1N4	0	0	0	974.36	218.295	262.149	700.475	0	0
P11940	17857	12111.9	21194.8	10130.8	19630.8	7136.41	6023.92	1418.72	5562.72
P08574	11508.5	8491.6	11761.3	19283.1	35534.9	9434.53	6444.91	6491.5	2582.48
Q15119	7470.93	3929.23	15426.9	9445.33	7855.62	6674.37	2580.9	0	0
P35754	0	0	0	213.206	151.558	1874.5	37.3957	0	1638.28
Q8TBZ2	0	0	2.29652	178.105	372.715	128.256	199.196	0	0
Q13233	385.736	0	312.675	708.643	41.702	701.326	0	0	0
P48556	0	0	0	104.288	171.763	128.811	298.421	321.637	0
P31947	44.5181	25.3718	33.4154	83.9513	84.2995	139.098	87.6323	27.3498	46.1851
Q13557	0	0	0	5391.15	1367.58	3368.83	7781.57	0	0
Q92888	2195.3	674.937	8788.93	4837.52	3893.49	3565.22	1070.8	0	0
Q7Z460	0	158.607	0	503.188	595.605	540.887	483.357	80.7289	151.308
P09709	0	0	1349.04	1119.89	290.516	603.447	0	0	0
P84098	18.7766	0	622.999	10684.3	2080.59	7915.85	12648.1	2836.8	459.054
O15085	328.665	359.817	620.329	2093.53	2697.9	1473.87	861.948	128.88	34.9182
Q92878	14357.8	16799	17514	17948.2	34941.9	8652.25	8003.35	4687.25	6286.11
Q10713	32.108	0	186.522	2335.22	304.781	1558.98	3912.31	1767.11	535.254
Q8IZH2	3074.85	2211.33	1905.97	6535.58	6912.06	4494.93	7865.94	4933.22	2749.69
P36575	5908.36	5321.46	8131.18	2700.11	6720.24	1158.77	185.972	0	344.212
O60282	29139.5	18346.4	81123.5	32130.4	35993	24483.9	19377.2	802.834	903.443
Q5JT25	0	0	0	69.332	76.98	319.968	202.831	364.429	0
P82979	3734.64	237.183	4611.06	6539.08	2936.18	5328.75	27722.6	26234.7	15319.4
P22061	490.239	1421.88	1294.2	2819.61	4194.68	1372.23	5492.44	2439.96	3823.57

## Sheet: SH-EX
Accession	SH-EX-C-1	SH-EX-C-2	SH-EX-C-3	SH-EX-0H-1	SH-EX-0H-2	SH-EX-0H-3	SH-EX-6H-1	SH-EX-6H-2	SH-EX-6H-3
P12035	0	0	0	753.405	733.816	695.759	1179.55	1440.28	892.29
Q15121	0	0	0	1070.53	1290	787.234	1631.86	1422.92	1237.5
P23258	0	0	0	1018.61	1245.58	741.881	3478.91	3053.24	2311.54
Q9NR71	0	0	0	0	0	0	2952.95	2357.01	1391.52
A6NEV1	0	0	0	100.164	81.4387	118.084	1303.22	1529.86	870.685
Q07960	0	0	0	502.701	381.562	557.058	2179	2144.51	1078.19
O75969	4344.45	10191.1	3739.21	1470.37	1253.19	1395.04	0	0.408413	0
Q9BZZ5	0	0	0	735.98	818.213	570.73	2147.38	2257.89	863.575
P38606	0	0	0	381.221	523.748	146.146	2945.97	2871.39	2298.13
Q92888	1063.07	1948.78	4449.97	1152.82	1524.09	1271.37	0	0	0
Q13867	1503.36	1367.64	1369.14	3406.24	4096.99	3315.09	9433.93	9654.4	8424.24
P11171	0	0	0	453.562	526.383	216.024	373.895	740.022	322.698
Q9QSR3	0	0	0	611.442	575.887	361.223	1928.48	824.952	539.076
Q5T2T1	355.507	1216.81	1631.13	1141.21	1063.29	1626.84	0	0	0
Q96HF1	3358.45	4069.91	3375.92	1628	1374.66	1639.01	157.736	79.388	100.039
Q9NYD6	0	0	0	241.032	59.7069	122.83	0	0	0
Q73368	3425.33	6923.01	4014.02	8332.8	11401	6554.38	341504	287428	231331
Q9NP97	971.995	238.756	1214.14	801.12	848.459	440.64	0	0	0
O75380	0	0	0	389.193	670.741	205.356	1658.27	1387.95	386.513
P62266	0	0	0	129.201	167.281	59.8174	1324.59	1393.8	361.225
Q96NL8	646.835	2897.28	6270.07	1410.24	1400.15	1468.94	0	0	0
Q9Y3D0	151.435	461.797	964.04	492.516	351.284	495.175	0	0	0
Q15388	555.073	1062.35	5352.13	2698.03	2381.04	2446.9	0	0	0
Q00535	0	0	0	460.295	525.16	120.002	211.543	400.58	181.926
P39656	1686.9	1572.57	2460.17	1204.71	1057.37	1142.48	37.7768	13.9579	12.1634
Q9NVA2	201.724	653.533	1707.1	835.176	533.242	932.673	0	0	0
Q9Q720	4771.19	7372.36	1248.92	63.3298	256.01	77.5121	0	0	0
Q53GS9	18.1633	29.4601	8.7505	435.092	375.331	508.926	2985.98	2185.08	1619.46
P40222	120.139	264.906	1106.35	639.648	675.045	743.808	0	0	0
Q9UIR0	307.325	2501.36	508.6	137.436	216.318	174.267	0	0	0
P17066	153.416	314.007	95.8661	561.197	737.09	728.535	14421.6	10301.1	10479.1
P08779	25798.5	31692.4	21781.8	11515.1	13532.3	6279.29	1510.08	1501.03	1384.17
P0DMV8	27487.4	30119.8	17010.9	17038.1	21035.3	17367	304546	248388	175842
Q9UHV9	88.2648	163.994	836.251	441.813	446.114	472.684	0	0	0
P12277	8251.49	8365.44	7277.33	16268.8	19646.7	20852.6	49346.9	37864.6	32745.9
P82979	22107.1	23294.4	13936	5922.55	5467.94	4387.63	488.168	196.908	134.517
Q15020	177.826	420.671	2752.39	1189.15	1188.09	1499.14	0	0	0
P49642	1543.79	3322.79	360.57	262.866	495.85	103.783	0	0	0
P49023	378.089	295.87	692.016	2237.5	2665.57	2554.44	6158.88	6265.88	5254.7
Q9Y383	201.968	344.714	3056.53	1697.73	878.733	2249.1	0	0	0
P67775	488.488	891.141	449.593	1532.98	1639.29	1718.05	4605.44	4535.36	4390.13
Q7L1Q6	1891.89	1817.22	1619.93	2259.1	2657.14	2350.34	7218.99	6752.64	4774.33
O95373	195.238	498.668	399.795	2718.54	2992.22	2645.41	6684.83	4996.44	4055.19
Q86W24	0	0	0	190.37	241.395	128.958	23.0625	169.39	222.185
P04792	38250.8	38054.6	19927.8	20174.3	33766	19480.7	300912	221214	224591
P49189	0	0	5.46936	307.83	334.999	233.312	0	0	0
Q9H0D6	2995.43	2611.65	3390.72	5210.94	5392.9	4928.92	10712.2	9751.65	7540
Q9UNF1	1495.82	8818.68	14349.6	3057.24	1897.19	3183.91	6.35336	0	0
Q9HDC9	98.4186	1332.89	3451.76	1913.16	1649.28	2563.53	0	0	0
Q2TAA2	0	0	2.47764	1388.76	2904.26	898.025	4654.8	3356.36	360.965
Q12972	120.26	166.736	566.909	236.678	252.051	252.388	2.94057	0	0
Q96PK6	97.2509	598.757	2387.57	723.023	584.73	755.685	0.437173	0.368619	0
P09211	16410.4	11449.3	14058.8	32533.9	35886.1	32846.9	65555.3	43026.7	59709.6
O15067	766.447	987.713	1304.58	2867.91	3202.14	3291.18	8085.7	5600.83	4902.79
Q9NZA1	117.607	216.566	410.524	2631.63	2745.65	1562.72	7285.93	4923.54	5922.31
Q9NRR5	9841.56	5466.22	6719.79	3933	4881.24	4243.03	790.63	370.391	263.528
Q13233	64.2584	144.967	1219.42	356.021	207.301	337.798	0	0	0
O60841	2056.07	2601.62	1855.68	955.372	1115.99	1207.88	555.356	445.353	317.123
P56537	387.358	517.039	640.99	2055.38	2454.25	1371.15	3873.84	2903.49	3121.74
P53675	289.852	677.922	1243.09	1340.82	1469.5	1111.89	22241.3	18335.1	14802.7
P54652	309.752	256.801	328.192	560.838	755.574	468.658	1256.67	1165.85	991.783
O00151	52.2496	247.431	1992.88	1223.15	927.975	1038.58	0	0	0
P53999	19367.4	28522.6	10964.6	7038.87	6220.09	7195.64	2243.9	1739.63	1918.79
P36405	468.161	865.438	960.276	3166.59	4109.34	2601.29	6887.77	4924.06	5416.74
O75431	8900.29	6663.03	5155.03	13191.2	15732.9	12520.1	32621.6	26641.2	25358.2
Q9H074	53.2805	626.632	3188.78	2215.03	1776.92	2394.94	0	0	0
Q9UPQ0	34874.3	67245.2	10152.1	14.0359	0.00814071	0	132.498	126.638	30.8272
Q562R1	2766.28	3947	1661.78	1572.54	1959.98	2871.22	315.574	348.812	285.783
P62249	494.855	963.289	822.75	3482.7	3750.08	3733.31	5584.93	3282.64	3592.94
Q9Y277	697.365	308.901	726.759	2977.6	3390.03	2873.41	4579.18	4382.88	3387.53
Q15185	9576.25	17940.8	8344.16	6410.62	5921.88	5491.8	1238.5	1650.76	785.787
P39023	3691.98	5022.08	5150.65	3934.25	4618.29	5518.74	12434.1	11822.1	10907.8
Q8WWM7	204.788	976.773	2319.73	1562.59	1210.95	1477.46	6.35978	0	0
P60900	40.0282	53.3939	166.832	1627.43	2061.95	1064.74	1441.28	1082.26	1166.35
Q9BWD1	3418.4	6067.76	984.055	2603.75	3991.55	2330.27	87131.5	98057	78553.5
Q15293	0	0.914477	9.80175	869.379	1486.67	695.579	2252.88	2321.33	432.238
P33991	2638.17	4106.94	6132.45	3168.64	3126.6	4028.55	746.034	417.447	355.89
O00299	4834.62	4256.97	5831.99	11556	12608	8764.76	11591	12927.3	12483.4
P48723	0	4.35735	14.908	817.184	988.577	820.529	1684.19	1146.23	1110.4
Q9Y285	2244.11	3634.44	8910.18	7737.18	4887.27	6270.42	490.099	361.493	435.228
Q5U5Z8	0	0	0	1264.65	2062.18	1153.87	5183.24	1614.43	57.3073
P07858	9827.62	14233.2	8901.1	5593.97	5896.29	5551.16	1146.82	329.391	207.366
P47756	1101.31	5166.02	11929.4	8151.94	6789.46	6934.59	114.557	61.8571	126.284
P31153	275.989	132.324	275.583	885.577	955.478	683.079	1189.68	1136.53	957.047
O60936	112.964	170.255	80.9978	233.135	451.342	312.837	885.795	1351.04	739.285
P09936	27571.3	59812.7	57766.5	44569	42849.9	48111.7	9387.76	4867.02	3309.17
P35244	540.764	622.733	1011.78	3092.2	3647.09	3015.21	6885.4	3558.97	3165.3
P52209	6957.26	12547.7	4732.2	2525.81	2307.67	3822.31	1019.68	1028.98	825.883
Q9Y577	36630.7	47679.8	32674.5	32456.6	27100.5	37535.9	6194.67	2168.64	1272.3
O75083	66891.8	73718.1	13550.2	7132.03	7420.89	6748.31	529.968	1252.32	296.857
Q9GZU8	17.6158	336.015	1645	1161.41	1085.43	1096.32	0	0	0
A6NGU5	1097.55	2701.13	419.916	392.86	915.056	965.928	0	0	11.9484
Q9NY33	0.727993	1.54608	8.15463	600.178	632.653	188.317	47.9779	195.032	50.4535
Q9NQ29	44.5207	18.0825	799.831	430.602	244.116	635.012	0	0	0
P62424	313.874	831.99	4150.12	2709.62	2746.24	3601.74	15.9545	0	0
P09493	803.854	1835.39	5508.11	2197.78	3219.53	2270.71	150.258	92.0738	111.098
Q9C0A0	20078.6	20201.7	17093.3	9643.78	9830.66	8095.38	11695.5	12665.4	8985.48
O15013	622.711	1300.69	2406.63	1778.45	2245.22	1776.77	68.4951	3.38057	9.37653
Q5JWF2	8497.63	4723.1	6449.82	2751.89	3013.21	2763.78	1703.22	726.835	740.49
P46109	22.1553	40.0982	114.541	628.886	672.745	461.941	2782.74	1476.56	748.259
Q16740	1503.53	2857.98	6534.12	3658.8	2949.92	2960.07	278.214	42.0529	69.0303
P43490	251.031	646.55	200.39	1216.33	1410.13	1145.2	4127.9	3065.43	2308.53
P40200	14624.8	26048.8	3115.67	2013.5	1992.67	2111.31	98097.2	89528.1	61119.8
P31939	1986.68	3102.91	2780.68	3441.96	4253.32	3870.86	11133	8859.86	6447.23
P62942	9160.1	13872.4	8099.26	5116.56	5198.62	5564.89	1002.25	297.595	116.572
Q02952	7887.45	9525.18	18932.2	7860.24	11959.7	6862.76	482.916	407.141	1704.12
Q9BU89	691.785	642.774	2999.7	9644.23	11040	10421.3	18438.3	15436.8	13347.5
Q5VTT2	2596.3	2969.93	4175.8	2645.33	3486.27	3415.41	44.3028	0	0
Q8IZ26	3174.19	1602.52	2600.55	5387.01	6706.46	5967.65	12516.3	9099.36	7709.57
A6NLW8	118.39	99.7488	624.021	2084.96	3039.76	1174.07	0	0	15.4356
Q5XKE5	2126.23	3959.39	1229.48	1364.7	1944.89	956.408	14593.4	14837.9	9245.39
P11315	0	0	27.6575	1170.8	1401.89	404.757	2886.53	3342.08	1694.39
Q2M2I8	484.888	259.249	655.869	955.892	1130.94	825.021	2429.38	2432.22	1923.81
Q6ZUG5	36824.2	70888.9	8976.75	3557.36	3525.07	1644.71	717.641	544.151	200.771
P02545	9270.64	30018.6	36558.4	19332	19904.5	27617.1	2245.23	415.231	423.134
Q08752	633.036	603.922	266.026	214.251	202.404	244.028	1705.95	1567.17	971.814
P30084	282.404	683.698	753.448	1350.67	1170.36	1578.46	5073.89	4423.85	2798.3
O00629	85.0867	268.727	310.856	1246.72	1319.73	852.024	2265.74	3015.72	1670.9
Q15942	5348.68	11282.3	11928.4	6632.06	6930.65	7161.06	2209.77	1535.16	935.761
P68400	647.439	1428.57	1059.81	1750.86	1956.4	1814.62	5127.29	3926.06	3370.28
P40925	1615.02	2380.63	3900.63	3201.74	2874.78	3617.92	816.619	333.841	491.974
P00390	0	0	39.4509	1157.1	1412.37	941.526	3145.59	2652.37	2358.33
O00425	5996.39	11185.6	4769.45	4906.82	4524.99	5584.95	24719.1	21832.6	17077.6
P63027	710.913	610.675	1493.49	1338.94	1411.33	1309.55	4100.89	4200.63	3278.78
P14735	15437	23263.9	3446.27	395.983	189.731	441.355	1488.72	1246.55	713.519
O43390	157.844	1418.19	2874.19	2000.64	1551.51	2102.01	25.255	2.38025	1.16071
P26640	5087.73	5847.58	3688.02	1461.98	1599.96	2189.98	2140.12	1937.77	1416.82
P62879	128.688	113.528	433.851	1005.87	1190.95	1169.34	3557.95	1452.27	3633.22
Q9UL46	428.031	1235.9	184.827	1528.06	1555.33	1605.48	10034.8	9229.23	6405.11
P53621	785.684	736.047	2157.75	3331.23	3239.75	3830.09	7586.46	6645.96	5859.16
O75348	431.573	713.101	5509.93	2516.48	2184.43	3392.67	27.6261	0	0
Q14247	2984.62	9236.43	7497.45	4119.53	3405.09	6239.63	401.737	82.0294	23.1002
Q8IYD8	5647.69	2551.8	2992.34	790.978	971.752	450.111	8015.9	4118.73	3767.87
Q8IZH2	1112.09	3506.04	3189.59	1759.54	1752.93	2745.38	440.016	236.565	173.766
Q13428	150.883	294.151	3615.95	1859.18	1459.65	2551.53	15.1587	0	0
P07205	50.6124	113.276	866.411	642.785	503.482	660.442	13.0734	2.88117	4.42318
Q9BRX8	0	0	15.6529	523.742	710.949	280.778	1333.43	1050.8	176.444
P62829	2421.79	3562.04	2216.62	1525.47	1562.8	1707.06	858.974	441.381	284.823
Q9NQG5	201.049	376.516	373.202	1048.98	1477.36	722.05	1919.67	1173.58	1309.12
Q8TD19	238.985	120.285	1622.35	1013.37	988.039	1106.73	16.385	0	0
P22102	10288.8	12754.3	5047	2520.05	2800.97	3357.71	2121.67	1677.34	1087.7
O43169	107.77	705.846	807.453	4320.35	5299.39	4788.03	9125.46	7963.85	7353.31
P61081	70.3042	360.296	167.068	1535.04	1603.03	1241.44	1951.19	1250.6	1086.88
P14868	40.5635	200.331	1931.19	1647.63	1398.97	1704.74	9.76684	0	0
O94906	883.218	1795.38	402.433	0	0	0	64.0206	22.3059	0
Q15019	1112.68	1802.76	3533.67	9453.62	9943.88	9675.5	6693.61	6727.25	5410
P04080	0	0	77.2267	1076.99	1162.6	1432.03	0	0	0
Q86V81	36718.7	62726.1	36526.4	19435	27375.3	23893.1	16467.1	13747	10379.3
O95067	0	0	54.611	963.741	1128.6	610.809	3286.21	3727.22	2480.34
O75351	311.438	1149.9	2070.64	1145.48	1340	1334.58	22.9486	10.0958	0
P00924	1673.43	8161.9	15174.8	5751.22	3589.42	7198.21	236.103	116.32	18.7866
Q9BWW7	257.304	698.815	1881.69	10390.8	11720.2	5059.07	9247.88	12253	11633.9
P01303	815.123	2372.35	7013.36	4419.52	2947.56	4757.28	62.1484	0	0
Q02543	65.0755	298.951	1285.45	1325.74	803.632	1339.91	16.4598	0	0
P46779	81.9784	112.307	1052.1	699.361	298.216	974.773	11.3521	0	0
P78330	201.363	1177.43	1662.82	1609	1348.83	1455.03	97.211	54.9448	59.8783
Q6PJF5	17.3387	5.62807	35.8318	187.437	242.804	205.1	321.631	107.343	189.099
P06493	46.7129	412.195	1110.31	941.352	802.997	959.677	13.5108	0	0
Q13561	46.8552	215.246	270.87	1282.04	1580.22	1268.1	1893.03	1827.53	1149.32
P16152	1628.02	2003.38	2658.64	3442.94	3582.12	3522.95	5414.41	4683.23	3828.46
Q16644	224.666	1396.46	3231.19	2612.55	2625.56	2982.8	118.241	30.4221	26.6464
Q8WXI9	65.2313	234.156	1524.09	595.961	760.385	689.742	13.5304	0	0
Q9UPQ7	432.694	574.112	1900.87	1980.06	1999	1612.96	195.829	268.254	141.999
A6NHL2	223.656	442.512	931.729	917.354	1142.17	1369.22	4050.27	4152.56	2687.04
O15355	7696.93	14403.1	5376.73	1697.17	1359.44	1943.24	3452.66	3014.73	1791.49
O14880	0	0	63.7374	1628.85	2872.2	1206.57	1937.58	1191.64	1761.06
O60343	9081.1	12556.6	1687.66	333.383	499.333	758.841	433.019	260.083	226.801
Q9H9B4	7871.58	5206.15	4852.61	8884.75	9768.14	8073.5	16889.6	11499.7	15312.1
P62913	34.8321	1025.34	5549.15	2349.8	2326.19	3884.54	8.63681	0	0
Q6TFL3	5385.56	7994.22	2030.99	761.773	697.562	929.072	885.574	683.72	424.831
P62495	0	0	59.3532	410.689	996.445	921.944	3875.71	1762.53	2606.03
P61956	7242.61	30614.8	25592.1	9932.38	8051.51	11065.3	2411.37	403.735	515.08
Q12874	657.391	3693.3	6858.77	2858.5	3868.37	3447.36	48.5039	189.133	165.167
P62263	2765.31	4216.02	8963.11	5202.72	4953.28	6804.6	110.419	14.9907	0
P42677	7674.53	5468.73	9140.85	6051.99	5825.17	6573.35	731.101	70.1484	18.7915
O75390	4243.96	7239.68	7671.61	5458.1	4600.52	5609.96	2489.13	1826.98	1099.03
Q04760	1047.06	1782.2	531.804	2742.56	2853.74	2830.48	6810.69	5270.98	4198.97
P08397	5080.34	7796.96	5094.5	2388.07	2155.8	2830.87	2921.44	2418.99	1630.81
P37235	832.178	1148.64	2867.31	2054.91	1963.81	2343.43	68.6294	0	0
O15260	32.505	194.933	193.105	580.206	759.296	746.541	2059.07	1808.49	1183.2
O43143	109180	121894	127250	58558.5	86589.9	52393.1	29635.7	44606.9	53931.9
Q13526	296.937	666.349	1145.55	3080.62	3666.58	2166.04	3183.67	3462.22	3335.4
Q13137	150.567	1220.45	2322.53	2570.11	2470.5	2439.55	101.732	20.5017	16.6782
P54725	4072.27	8314.68	7109.27	3715.58	3319.75	3944.54	2194.53	1620.1	1002.42
Q9H8Y8	1404.49	2719.29	610.858	1107.42	1245.79	862.787	8882.2	7935.43	5323.9
Q9NSB2	4782.49	11856.3	15837	4677.23	9096.84	4288.27	175.427	10.5108	0
P17661	18.5508	66.7163	60.7669	140.363	250.29	241.465	431.975	258.441	272.447
Q9NPH2	0	0	49.6736	242.593	401.752	324.608	0	0	0
O75352	0	0	84.8554	1826.51	1984.52	1578.78	5124.11	3914.09	1156.4
Q99497	16533.9	39411.4	18850.4	14561.7	13591.6	15522.7	6086.16	4631.18	2061.38
Q14914	2729.02	1551.91	8906.72	6112.27	6897.05	4512.54	99.8741	705.882	193.473
Q5BKZ1	310.542	100.119	691.553	797.478	1009.13	1142.41	4243.45	3036.82	3147.05
O15247	1123.4	1162.74	2106.09	791.814	883.003	1039.25	63.9755	0	0
P52292	18143.9	27956	5262.41	2158.53	2016.4	1772.02	16739.4	13819.6	10710.5
P62937	44121.6	36831.6	40670.4	70590.4	85475.6	69659.6	121681	76844.1	70485.6
Q9Y696	2320.55	3084.53	2113.83	884.746	941.25	521.58	2934.86	1873.49	1498.12
P26373	3676.19	13027.1	18083.4	11956.6	11475.9	11771.1	1217.89	45.1446	76.0396
O75175	84475	148665	19474.3	8085.11	11353.3	10996.9	5697.78	4559.3	3148.74
P60866	1283.85	4547.23	11663.8	9380.88	8440.08	10004.9	542.996	146.409	30.0152
O15523	82.1361	158.996	215.272	801.749	731.426	484.814	312.14	221.939	168.171
Q9Y2R4	32372.5	51103.5	7300.88	1985.08	1273.72	1284.71	7313.42	6277.37	3564.54
P07203	17154	10387.3	14021.6	2685.47	2682.96	2322.03	1782.07	268.515	1659.32
Q8WXX5	366.315	1028.83	2540.65	2012.06	2196.95	2267.23	68.4116	0	0
P16402	210.013	2729.72	4185.89	4191.52	3208.08	4507.23	134.231	11.1963	13.5382
Q9Y6N6	1012.56	7916.53	7614.92	4003.9	3835.59	4422.24	307.28	8.90846	22.5528
Q13084	0	0	29.2251	526.987	720.647	637.485	1009.07	115.823	1272.51
Q9BUF5	132.257	120.181	549.273	1046.18	1383.66	1068.02	2042.87	1814.07	1179.54
P54707	0	1.49767	86.3666	288.195	472.813	249.204	0	0	0
O75531	3193.75	6038.45	5556.67	3104.48	3087.97	3787.61	2088.38	1033.08	1003.01
Q9H173	0	0	77.8567	1425.23	1795.65	1248.05	1720.1	699.285	1558.11
P30622	15095.6	16566.1	11635.5	3337.27	3368.82	4348.01	1303.24	237.718	42.4985
Q5W0A0	235.866	929.245	2853.81	2083.92	2024.09	2354.41	41.8964	14.4871	0.190044
P16403	287.072	3076.78	4894.8	4923.86	3789.57	5671.52	198.824	15.3046	18.5057
Q15119	2220.58	7520.95	7777.8	3219.11	4430.65	3679.76	183.015	0	0.988124
Q13637	7075.1	42729.6	34127	19289.2	14745	23097.9	3511.29	1359.73	1385.29
P62244	1100.95	1660.48	963.953	997.263	1420.4	1090.65	574.907	551.027	355.359
Q58FG0	11167.5	10042.5	5973.72	9703.7	12170.4	8753.45	42902.2	28199.3	19595.1
Q86WB0	1086.08	2105.96	655.28	1628.51	1620.24	1361.11	7108.86	5240.66	3787.11
Q14498	132.01	44.4581	504.011	1293.34	1635.95	1539.92	4647.3	3013.51	1723.32
O00193	0	0	94.1667	481.635	459.261	657.064	0	0	0
P23396	121.287	4317.88	5702.75	3822.55	2379.78	4679.8	43.3791	0	0
P09960	82.9661	257.437	38.3217	273.838	278.97	148.48	1466.32	1107.08	854.71
P07108	233.684	549.616	2432.79	5326.38	5936.79	4207.44	242.252	274.179	58.8489
P42166	8863.15	12669	7873.04	4621.78	5499.84	5118.56	3742.1	2646.01	1314.43
P18621	5419.66	8589.57	9347.77	8396.31	8195.41	9351.43	3641.65	1637.99	952.098
P10606	205.52	587.159	1352.84	1732.77	1261.79	2085.29	70.1622	1.45725	0
Q8N0U7	0	0	85.5716	416.598	372.662	411.853	0	0	0
O60282	35746.4	50565.7	31626.1	10030.3	14361.1	15089.3	11572	5117.81	2356.32
O60869	169.084	1699.81	2698.96	1248.89	1012.75	1782.74	49.8715	0	0
P43686	3457.3	2020.03	1364.96	3248.53	3517.12	2915.28	7586.95	7817.62	5519.58
Q15819	0	0	116.056	711.79	370.715	811.437	0	0	0
P09471	4304.44	2737.76	6860.46	3225.16	3259.24	3747.56	159.385	0	14.9835
P26196	1891.63	3038.39	1875.86	1668.29	1112.67	1821.56	118.749	0	0
P18077	1200.21	1915.28	5137.2	4260.84	5271.61	4729.39	166.091	0	0
P09417	659.785	1858.68	6042.93	4891.09	6895.25	4478.58	146.534	489	323.526
O14782	1293.79	6079.55	6360.83	4981.38	5467.65	6003.83	933.564	128.164	140.647
P99999	105.713	552.834	1810.15	1167.9	685.2	1468.47	39.6265	0	0
P0DOU3	462.144	2985.3	6952.16	5719.26	4920.34	6529.1	135.982	0	0
P30043	31878	48133.3	6375.52	1839.15	2125.4	2318.75	16816.8	17325.6	12177
Q9NR45	0	0	46.6798	166.765	167.443	167.666	0	0	0
Q14257	0	0	226.351	2239.06	3696.29	2751.06	7247.96	6275.95	5929.77
Q9Y5T5	274.841	101.789	71.5973	550.085	540.062	584.562	556.151	833.618	454.786
P48556	0	0	68.9708	1155.42	1082.83	882.527	683.699	491.987	404.603
P43007	225.611	166.506	587.219	1247.05	1462.71	1090.47	1199.59	794.671	997.968
Q9BXK5	2026.67	3541.26	5445.81	2337.08	1213.82	2928.17	909.458	507.584	358.143
Q9Y3D9	0	0	0	306.67	399.314	64.6538	510.96	3.57277	207.713
Q96RS6	448.974	344.124	115.547	1279.62	1363.03	656.421	3157.01	2685.17	1295.59
Q9Y3D6	0	69.3566	9.19534	442.567	475.666	465.827	2207.09	1800.29	1051.17
Q9UKD2	175.693	336.52	927.533	825.44	1129.04	923.654	54.4802	0	0
Q8NHY3	374.204	758.518	1782.96	1271.91	1307.69	1564.09	80.6368	0	0
P50454	72313.3	72222.5	16093.9	20124.8	22642.8	19546.7	162712	149354	133455
P48751	32.3858	357.757	687.288	673.524	177.46	652.928	16.1112	0	0
Q9NRL3	0	0	10.324	301.34	412.775	139.364	968.186	25.5492	277.011
P62805	3063.08	4783.01	5787.53	4544.12	6325.17	5362.78	1932.64	308.039	455.781
Q8N5K1	479.759	94.4292	1086	3578.31	4152.47	2882.61	6158.48	4322.63	5049.68
P43363	0	70.1852	0	221.395	228.144	276.864	1538.97	1343.18	1057.24
Q15369	0	0	6.69614	431.769	510.697	280.868	27.8228	16.6552	0
Q8IYU2	0	0	88.4786	747.249	1778.23	463.406	2948.05	732.442	2986.83
Q9UBQ7	5766.7	13729	2077.31	950.59	1090.1	1245.8	20452.8	16791.9	6479.61
P46777	2493.76	5803.81	7087.06	6715.76	8676.22	7341.98	2612.66	1232.06	1068.87
Q9UNZ2	91.342	410.162	1709.75	869.437	658.017	1090.86	40.5582	0	0
Q6P1J9	5117.61	4846.23	758.738	183.71	316.105	215.945	1932.78	1430.96	1140.36
P42765	0	0	129.602	1133.57	1622.67	1358.76	2545.4	1278.27	1395.39
P50990	1240.35	5378.21	9047.73	7239.68	9065.09	7840.15	1170.6	282.092	157.451
A6NMX2	0	0	203.366	869.657	632.784	894.51	0	0	0
Q8N1I0	2164.42	2424.44	4282.72	2663.61	2603.97	3093.12	189.518	9.18612	0
O00170	1480.83	636.561	2123.44	3991.46	4514.3	3200.87	8168.55	4141.34	10197.7
P19623	0	0	74.0325	531.554	806.13	437.887	2122.57	525.528	806.384
Q96K17	1598.97	2507.05	1618.47	2405.5	2658.99	2640.59	5125.89	4396.32	3114.76
P31937	45.0133	41.0751	463.622	1324.34	1622.29	1408.76	1649.09	1047.49	1089.89
O75340	6.40835	0	192.481	1655.92	2109.91	1533.51	4322.02	2948.8	2795.1
P62873	1740.6	1308.98	6515.08	3635.04	3336.23	3962.82	196.774	0	0
P13798	0	0	128.462	1308.96	1682.69	1078.83	2611.5	1155.92	1253.63
O14737	100.292	136.488	1335.9	2486.48	3777.88	2516.52	7075.48	4572.55	4580.86
Q8IZS8	6788.83	7808.86	3070.04	1709.24	1917.36	2116.69	2230.12	2133.03	1539.25
O00487	0	126.801	0	520.915	743.711	771.247	3722.48	2892.1	1381.37
Q6PIV2	66.926	1687.8	5571.81	1737.45	3234.36	2100.79	15.4328	15.2483	0
P30085	9569.88	15527.3	12942.6	10615.8	11828.5	12874.5	4933.34	3736.3	1256.26
P07197	115.513	279.729	791.825	451.907	418.169	520.22	42.2395	0	0
Q96GM5	0	0	86.8404	406.68	429.277	142.093	0	0	0
P30626	1757.92	4930.02	7069.51	4214.6	4479.89	5020.57	745.996	18.66	21.0231
P55145	12836	21697.6	13962.2	9415.56	7848.68	10149.1	8673.11	7067.03	5545.36
O15371	1199.17	2621.14	3232.66	3135.19	2505.07	3160.86	1117.17	419.267	343.076
Q96CS3	1828.16	2663.5	1087.73	496.633	774.954	528.952	2435.21	2279.78	1304.67
P09874	493.961	3314.5	6860.23	5462.27	6277.14	5941.91	459.579	179.703	56.8338
Q92598	494.892	4225.66	6048.64	6831.44	8045.66	7395.75	63173.4	50784.7	30659.4
Q8N1G4	33450.4	34943.4	15403.5	20711.1	24614.7	27336.4	76292.6	57826.2	59123.5
Q9H0I2	21789.1	18459.7	23167.9	21272	19640.4	23502.2	4611.2	361.204	93.338
P09429	718.968	3306.72	4787.37	4760.87	8958.89	7023.89	830.353	567.38	231.674
P28289	1130.37	1678.81	657.83	799.091	814.713	652.113	2966.38	2084.64	1964.83
Q6FI81	73.4978	1238.55	4794.62	2745.44	2222.46	3147.99	46.0415	5.4813	0
P07237	15081	21511.2	10083	10522.9	11374.4	13475.1	43540.7	28794.9	25470
P78417	0	0.00904749	231.996	1751.99	1997.85	1706.39	4847.45	3838.44	2936.29
P39748	186.758	2260	6752.42	2070.78	2827.18	2146.96	6.30529	75.4354	0
Q9BRX5	59.0103	1307.69	2088.01	1396.65	776.981	1554.38	43.5682	0	0
Q9UHX1	491.079	452.859	1037.61	1106.41	1642.3	942.396	3258.39	1614.36	2655.81
Q92526	16.2017	245.299	388.827	316.489	281.799	412.164	3413.12	4813.24	4111.32
P12081	2231.81	3294.94	2265.07	3652.93	4930.92	3206.25	9430.77	6721.3	4783.13
Q99426	4627.94	4340.23	5256.8	3054.2	2988.55	3531.42	322.393	0	0
Q9BQ04	0	0	535.312	1745.52	4228.09	1160.49	0	0	0
Q06830	6197.55	31513.5	32811.2	27490.6	24192.9	31124.6	5923.57	2233.11	1933.22
P13010	38902.6	64670.7	8508.25	3104.91	3457.67	3429.13	22299.6	20213.8	14752.3
P04899	107.485	760.805	291.064	1368.31	2000.62	1294.12	3030.93	2606.17	1613.49
P28482	0	0	64.7071	576.395	554.772	440.88	633.191	288.314	268.775
P26641	2016.46	3771.74	4753.06	5352.69	7456.58	6526.76	14478.2	8114.78	10005.4
O95881	466.013	658.891	1547.72	4204.05	5204.95	3735.97	4364.71	1588.77	1950.35
Q9UN86	128.917	323.41	1311.7	568.637	133.872	645.037	36.0403	0	0
A6NIE6	0	0	231.139	745.729	1186.99	399.082	0	0	0
P00167	973.031	154.211	1490.79	1753.33	1798.27	2164.76	103.296	0	0
Q8IWC1	1088.34	1351.56	3118.3	982.197	779.139	1302.04	142.117	0	0
Q9UNS2	3644.08	5045.97	962.682	390.332	585.212	532.709	629.019	343.499	315.039
P13591	1455.76	1422.79	3064.07	2764.75	2856.89	3022.26	220.567	6.42296	0
P07864	1837.71	7907.36	9898.75	4371.81	3325.88	5084.89	827.6	20.0685	67.9826
Q9NUQ9	1078.39	2619.53	1474.35	2595.12	3061.41	2357.74	5148.08	4188.88	4030.73
O00231	1811.44	3240.14	2352.02	2750.38	2896.1	2447.69	6374.23	4934.03	4014.57
O00116	27.0233	42.0427	249.359	746.577	828.673	754.635	1661.91	1141.16	370.565
P21796	2415.12	1993.29	4481.36	7219.88	9661.46	6347.79	4746.8	5609.85	4582.52
P06417	4948.29	5017.49	703.746	180.185	280.724	234.951	638.282	945.783	930.646
P06744	9878.4	7758.13	3942.03	4656.49	8596.33	4896.88	19051.3	17478.7	16932.3
O00505	0	0	80.7263	776.356	1280.37	588.34	1468.6	328.73	337.486
O43615	80.8228	224.783	1274.98	1246.23	1094.54	1535.39	77.4548	19.37	3.16715
P43243	306828	327483	40430.9	12918.1	14600.1	14686.6	35687.8	33988.5	31503.6
Q13435	8029.18	13971.7	6688.27	4135.15	4272.15	4418.67	4814.22	3701.45	2815.1
Q9HC38	98.6141	591.321	970.908	2665.1	3238.97	3178	6672.93	4155.16	3005.78
Q9H094	0	0	65.2824	973.295	840.094	682.329	643.564	430.131	90.4985
P06753	4478.63	16161.1	18490.7	10784	12763.1	12668.9	2962.93	593.953	194.573
P51571	0	0	100.584	259.824	174.496	236.243	0	0	0
P62280	920.215	7131.84	9973.11	4896.57	3439.05	6382	695.438	35.4446	30.3328
P36575	10055.4	11063.2	1395.07	229.136	542.911	531.034	2378.03	1902.26	1558.3
Q04726	95.9304	323.108	619.515	352.086	193.053	564.854	47.4676	29.7335	51.933
Q9UJU6	346.805	4662.78	6587.92	4004.64	3122.39	5407.8	272.836	51.3261	9.36754
P55327	0	69.5649	765.356	978.535	921.317	943.697	0	0	0
P14649	6606.23	6604.54	2868.98	1958.41	1818.99	2197.48	2288.06	2234.03	1671.02
P61970	33.567	583.292	100.831	1312.42	1379.78	1250.94	3588.04	1711.08	1606.29
Q15370	1131.05	1570.39	2750.06	2102.6	2601.88	2561.21	202.678	0	10.6541
P20810	966.409	2696.78	5914.8	2665	3958.03	2175.31	557.661	273.879	66.8415
P24752	20300.7	38182.4	6574.72	2798.99	2781.28	2659.05	8186.92	7664.94	5581.15
Q9BWM7	21.7419	36.3701	229.868	551.568	584.222	366.433	526.039	507.713	559.777
Q16891	363.437	2395.18	8034.12	4547.15	3533.36	5900.43	186.161	0	8.21981
P04406	19188.3	92948.8	106808	69534.3	64160.8	69704.2	15217	10934.9	7455
Q02809	0	0	82.791	827.997	1060.39	216.869	3618.5	356.236	979.849
Q9UP83	169.999	896.042	106.873	60.8187	96.2679	0	0	0	0
Q12907	234.642	745.935	1641.28	1033.64	942.363	1248.89	111.842	0	0
P84085	12.3539	34.5925	15.0707	168.759	196.18	54.4431	187.614	170.146	58.862
O14813	9063.18	7711.2	3218.3	2065.25	2243.6	1573.47	6343.61	5386.06	4145.8
P48147	32773.5	37970.1	4888.78	1786.55	2099.31	1751.65	9042.74	8541.7	6392.16
Q9UQ80	555.938	2284.49	3118.07	2218.25	2537.51	2925.59	215.934	0	5.78971
Q96A33	420.257	880.765	528.298	2362.97	2495.38	1464.63	4451.53	2464.29	1274.8
Q99622	20731.1	35506.6	5144.11	1414.44	2725.39	1667.03	9096.54	7640.79	5350.44
P51148	176.19	478.863	1821.75	1958.07	1823.48	1769.26	104.368	227.981	172.269
Q9UHB6	407.545	2174.77	6770.32	3726.55	3528.65	4340.18	240.904	0	0
Q96GC6	6695.78	7687.16	1587.49	400.782	1104.26	818.172	894.909	845.182	645.613
Q3MIP1	0	0	19.5773	415.847	188.476	38.8825	79.1951	75.6745	302.262
P09382	3519.98	19683.2	28134.2	16707.5	12741.1	18714.3	3375.85	820.834	558.042
Q04323	665.167	1340.81	3321.66	1436.26	1517.41	1579.44	192.113	0	0
Q14410	809.97	626.339	728.497	456.28	455.32	401.373	3036.52	1332.72	888.599
Q13630	0	85.2648	1598.94	1644.69	1288.45	1606.97	0	0	0
Q9BPW8	4464.44	1766.23	1778.16	3515.39	3852.61	3210.24	8643.84	7038.09	6169.66
Q96I15	0	0	188.956	1000.85	1512.73	1197.19	2943.39	2096.76	702.69
P38117	0	180.866	1405.97	1950.68	1269.5	1627.85	0	0	0
Q6PIW4	87.4934	3439.69	5652.88	2702.98	1901.05	2734.49	42.7251	15.3011	0
O75475	14948.2	22115.8	7921.95	6009.29	6613.14	4109.85	2761.55	2762.6	535.823
Q9HC07	0	130.068	1352.62	1666.01	1127.49	1296.48	0	0	0
P08574	30711.8	72831.1	14913.7	12622.2	13598.9	8967.25	8550.54	4635.34	3718.02
O15400	0	0	114.607	364.105	874.89	660.531	1677.09	799.899	444.531
P35580	19468.6	30361	12989.2	10180.9	8962.83	9291.43	9157.06	8716.13	5479.14
Q86UP2	955.694	2299.84	5350.23	4222.34	3709.51	3916.31	626.513	981.869	516.365
Q13395	0	0	539.837	761.002	1691.74	932.718	0	0	0
O14926	150816	162171	19138.8	7859.08	6727.81	7357.48	20710.9	12722.3	11035.7
O43172	0	0	140.656	949.06	1073.54	336.272	1061.2	876.392	1075.61
P25787	1382.09	2673.2	402.634	2221.84	2253.75	2314.29	9252.2	8796.63	5567.84
Q9NX63	187.139	2494.67	4613.89	2749.16	1930.56	3047.1	123.836	8.87517	0
Q9BTC0	0	0	160.744	570.563	611.467	500.025	1609.11	1063.14	1297.36
A5A3E0	604.407	2863.64	5218.33	2779.63	2495.26	3891.26	614.436	201.325	132.07
Q9HC35	8789.24	13944.8	3967.39	8220.34	12606.4	11776.1	27907.8	30474.7	25026.1
P05026	246.794	595.142	2092.97	1355.34	1427.99	1234.15	0	84.378	16.4776
P50570	416.764	987.619	2982.51	1566.31	1865.24	2406.58	198.647	0	0
Q9UMS6	872.676	4099.81	12934.5	5111.49	5504.3	8842.89	235.698	34.2579	0
Q9NSE4	179.462	294.652	187.9	624.156	784.36	591.212	1980.06	913.183	453.055
Q8IZQ5	0	411.994	3411.08	2623.93	4743.37	2968.99	0	0	0
Q13308	207.322	1032.11	1118.73	1831.42	2054.92	2388.19	6619.48	3674.38	3392.99
O75915	0	0	190.501	1334.85	1593.63	1260.71	1040.4	932.366	602.081
Q00325	3672.7	4964.64	6157.75	4511.78	4740.16	5390.32	1049.22	226.786	19.278
P17752	2518.77	1067.69	2556.99	3282.03	3052.39	2349.08	7422.08	5704.95	4507.13
P78347	2739.64	2663.31	3457.62	1131.52	1365.54	1665.68	2741.14	1906.43	1456.76
P13291	560.508	15266.9	17347.7	8046.43	7959.91	9011.12	88.3899	109.596	0
P07942	1229.5	1845.84	635.353	641.372	643.231	705.977	337.66	479.58	282.527
Q9Y3Y2	0	96.8673	637.009	440.046	493.359	919.697	0	0	0
O95626	233.668	247.173	2619.25	2841.11	3407.23	3143.32	186.05	0	0
P56470	0	0	59.9822	644.993	482.637	305.389	307.761	74.4518	126.691
Q13442	468.949	2386.49	5481.57	2876.24	2737.98	3224.66	155.576	24.5214	0
P11137	103.878	1017.03	2077.38	939.132	1039.63	1288.43	98.6876	0	0
O60762	0	432.713	2510.57	2029.95	3038.71	2298.21	0	0	0
Q14582	115.566	126.058	466.256	1068.83	903.696	1093.65	689.774	619.588	318.784
Q15036	0	373.337	1733.17	1922.97	2779.25	1110.25	0	0	0
O60664	7541.25	13972.9	4831.23	3507.75	3862.23	3750.71	12171.1	10263.9	8630.91
P32119	3554.01	7819.04	15665.5	12747	11047.5	14775.8	3929.6	1236.1	593.567
O00233	394.813	484.478	1164.11	2239.43	2998.93	1509.65	4039.85	1485.46	3905.84
P19338	10023.6	15498	20294.6	15413	15404.5	16681.2	5001.35	3506.4	601.322
Q9P2X0	76.2993	211.538	1543.51	914.051	993.568	1312.83	83.1869	0	0
Q9BT78	90.1419	795.668	2401.86	1934.4	1940.23	2443.67	134.119	0	0
P46937	0	0	327.311	2429.69	3310.56	807.235	3080.42	3301.55	1718.41
O94822	85.3166	762.026	873.521	2282.67	5091.14	2994.19	5273.14	3315.92	3800.06
Q6ZNB6	0	0	48.0472	267.542	40.9316	57.2282	0	0	0
O00154	11558.1	14868.4	7489.31	6158.51	6937.26	7920	17369.3	16112.1	12201.6
P14923	593.863	1671.21	441.351	1139.94	1376.41	1118.47	3741.54	3413.13	2247.53
P18095	0	0	544.456	1048.8	649.878	858.626	0	0	0.0757143
Q99829	7468.7	11503.8	3022.34	1834.61	2802.15	1899.9	2063.88	1809.26	1440.12
Q9NZL9	1462.58	6096.39	5435.4	3845.93	3471.29	3646.78	1140.36	901.905	351.393
Q9BVK6	0	135.877	2266.22	1329.48	1196.85	1962.83	0	0	0
O95630	0	0	136.838	687.883	843.36	801.947	479.855	458.428	468.396
Q9Y3I0	371.229	381.769	2649.97	2840.14	2370.98	2462.95	221.811	0	0
P49419	188.805	70.3212	1799.89	2956.19	3953.26	3533.82	8739.09	4524.94	4545.16
P13987	684.479	2178.91	4492.45	2387.44	2108.88	2954.17	321.262	0	0
P30419	0	296.932	993.097	820.709	1122.33	885.51	0	0	0
P28070	0	525.707	2895.18	1835.95	2423.78	3170.06	0	0	0
Q02878	10555.1	18597.6	10415.7	7241.73	9241.92	5935.06	3229.18	863.008	137.861
Q9Y5M8	0	242.107	778.906	692.376	709.842	759.901	0	0	0
Q9H307	272.555	170.505	1212.01	997.775	1581.13	1118	4777.1	2030.91	3231.52
Q86TI0	0	257.231	2461.72	1736.55	1375.71	2021.86	0	0	0
A0A1B0GVN3	409.949	1027.47	920.232	3248.99	3292.11	1922.89	2974.38	1734.97	1248.81
P30153	1787.52	3331.36	1774.8	3653.82	4044.74	3042.45	9722.44	9169.81	3972.99
P61163	1679.64	251.443	2726.71	5412.5	6649.41	4908.3	15439.5	8192.87	10730.6
Q6KF10	96079.9	52630.3	50214.5	25762.9	41855.8	25814	32502.7	29291.2	24861.1
Q52LJ0	390.732	432.137	713.91	1226.33	1267.83	1203	706.966	738.78	348.228
Q13148	18328.5	32062.8	4195.8	2014.33	2338.11	2763.24	16229.5	14889.1	10235.5
Q96HC4	1023.48	5080.76	6067.63	2785.8	1870.25	3307.42	407.311	0	0
P43307	0	0	195.312	1645.02	1972.31	1199.65	2238.17	1665.42	258.383
O43776	6839.21	2366.57	5432.77	8961.4	11725.8	11695.3	19275	10133.8	15849.9
P04844	1335.19	1404.73	536.417	486.985	869.999	929.593	3115.75	2664.74	1910.39
Q99460	4249.71	5025.61	1912.42	3256.05	4960.34	3657.62	13695.9	8899.79	8005.93
P62314	1921.13	1840.65	193.062	1867.71	2115.18	2006.66	11563.1	10960.7	7578.5
Q7Z5L9	5013.14	4972.83	2061.84	2109.66	2512.22	2085.83	1674.34	812.737	520.038
P84074	4765.4	7797.93	9492.37	6419.87	7162.62	8018.01	4589.8	1515.59	1520.68
Q9NZ63	0	0	131.953	1163.44	1348.93	801.165	2611.99	147.734	1143.54
Q8NE71	789.759	1033.55	681.777	769.558	1088.85	739.476	2600.62	1294.99	1605.4
O14776	85.2474	161.698	629.955	1255.06	1534.96	2218.26	3478.87	956.398	1055.88
Q8WTP9	0	125.165	1.63578	161.61	144.58	155.715	1126.66	851.625	722.314
P63220	649.889	3637.38	6806.58	4543.96	4958.46	5418.06	492.977	0	0
Q14919	0	0	7.85135	144.583	187.769	316.789	43.3496	0	0
O00148	869.959	2489.48	2369.24	3247.14	3511.81	3321.72	6430.39	5497.32	4391.23
P17483	0	49.5947	72.8124	436.049	534.56	358.968	2022.75	1591.94	1439.49
Q08209	0	992.769	3064.98	2535.36	3275.33	2118.45	0	0	0
O95292	108.973	67.5092	795.387	1162.22	1542.81	1012.05	3281.93	1694.26	1441.21
Q9Y2G5	232.389	2992.9	5726.14	484.494	552.01	588.53	0	131.808	0
O89290	339.733	3326.98	6198.75	2717.88	1363.78	3278.6	375.167	17.4379	24.6883
Q9UKX3	0	0	311.588	1211.94	471.719	172.3	0	0	0
P04424	0	39.1476	410.336	2236.14	2335.93	2045.72	7208.75	7352.5	6225.13
P61916	148.083	1103.7	4056.65	2027.28	2121.9	2909.91	153.783	7.1648	0
Q00653	0	82.6153	334.255	184.918	240.426	303.964	0	0	0
P52429	0	502.266	3514.64	2048.38	1978.05	2362.79	0	0	0
Q8WUM4	20824.9	27193.1	8478.34	5417.24	5217.91	5746.67	8350.55	8115.82	5739.79
O75884	0	0	94.3795	390.494	1035.16	291.482	289.049	187.494	438.938
Q9HAV7	391.779	691.709	921.608	1566.15	1831.12	1976.8	4624.17	1914.01	1414.71
P45974	4473.55	6348.94	6250.24	3168.33	3787.05	4621.28	11547.6	10092.7	5746.85
Q7Z422	1198.6	2229.73	4272.34	3229.01	3254.18	3371.24	420.89	0	10.0387
Q15029	54.622	748.292	287.283	1428.79	1659.56	1125.52	3967.15	2359.65	1799.5
Q14344	0	740.281	5819.26	3174.57	2701.86	3628.58	0	0	0
P04439	0	0	118.422	236.554	68.7992	191.283	0	0	0
P05556	8566.23	11623.6	8006.35	7387.07	9492.77	10818	24330.9	12715.9	18544.2
A1L162	0	0	761.403	768.817	1032.2	817.934	0	0	0
Q14108	1045.06	419.53	655.354	1553.54	1690.41	1363.1	2423.1	2124.03	1179.74
Q13948	0	0	243.478	337.37	409.966	164.133	0	0	0
Q9UBL6	0	0	442.916	1788.86	2035.7	1571.62	3117	3014.33	1793.46
O75145	21.9715	29.8222	301.074	1033.43	1190.49	484.458	338.284	547.54	337.125
P39880	0	52.0347	1545.85	758.359	531.204	765.137	0	0	0
Q2M3V2	1700.57	7440.6	751.742	758.435	800.879	1085.94	9849.91	8304.59	5423.06
Q9HC77	346.369	2519.97	5138.22	1595.42	1205.51	2048.88	255.79	0	0
Q8N335	154.023	1633.68	3999.12	1959.53	1351.91	2593.9	194.681	0	0
P63208	13.066	144.427	660.325	974.676	851.101	920.427	28.6551	10.6118	0
Q13838	7993.88	14828.8	6805.52	3570.3	4128.13	5613.31	11265.4	9925.1	7996.19
P83881	0	121.319	2238.43	975.243	645.745	1580.74	0	0	0
Q13951	0	0	399.839	430.923	398.875	463.293	0	0	0
Q8N4E4	0	0	230.431	176.909	396.765	237.421	0	0	0
Q9NV56	0	0	1460.9	1387.33	1989.65	1464.48	0	0	0
Q99832	6160	7635.35	1774.5	5745.26	6595.44	6114.23	22841.5	17781.7	14164.8
P12268	3446.24	9551.47	8146.09	5059.62	3589.85	5536.63	2737.17	1988.97	1273.34
Q13129	864.945	2085.78	3432.9	2354.79	1548.37	2681.6	851.283	444.805	355.171
P52943	259.241	15335.1	17818.8	10261.2	6325.1	10714.5	377.233	42.4601	68.5724
Q96B54	120.065	349.086	1559.58	1011.16	749.78	1200.87	119.36	3.23228	0
Q9UHD8	1140.93	5736.09	9985.1	6192.18	4946.07	6598.15	1466.09	70.0593	51.6815
Q16537	206.569	47.0976	452.21	1171	1265.14	845.745	1465.48	704.247	1826.89
P50416	35.735	488.767	1737.68	1152.11	1136.07	1296.35	87.5733	0	0
P11940	9353.31	17099.6	6609.04	4045.68	4605.14	5601.37	14246.8	14388.2	9050.44
Q96A26	16917.6	24159.7	3545.9	1782.33	2044.42	2305.86	10037.5	8342.24	7492.8
P42766	492.416	771.897	1273.92	1521.06	1170.67	1872.65	211.014	9.73929	0
Q9BY32	870.241	3107.55	417.436	240.321	346.952	284.609	2406.57	2732.5	1232.78
P52272	6993.39	18586.9	15854.7	4450.9	3725.96	4622.22	6352.35	2246.47	1824.83
Q08945	0	0	457.712	1217.11	1578.32	1188.88	3779.52	2967.92	2275.32
Q9BX40	0	0	245.083	800.607	1003.45	902.339	1092.3	876.198	1028.47
Q9BPU6	42.96	408.481	2153.47	1388.37	1393.51	1670.93	99.1437	2.1914	0
O00461	0	0	385.6	490.91	295.377	420.54	0	0	0
Q6YHK3	66.4743	400.002	2724.65	1677.66	1387.04	1866.4	83.1758	0	9.9711
P60228	0	0	180.326	240.208	189.409	136.689	0	0	0
Q01968	0	742.872	2529.38	1604.8	1138.57	1754.12	0	0	0
Q96F85	0	0	720.94	854.415	457.135	1013.09	0	0	0
O94925	473.741	1222.7	3846.34	2438.43	2390.14	3485.05	553.277	374.211	271.752
Q58FF7	1850.93	5221.64	3743.11	7257.3	8606.95	7064.23	8522.16	6734.76	8213.5
P42224	3787.43	5535.55	1000.88	405.066	531.524	565.71	2107.77	1583.55	1000.19
O43684	173.614	6265.63	5622.84	2160.79	1400.08	2250.56	82.1035	124.119	31.6126
Q96FW1	274.833	343.545	177.683	375.448	254.883	379.744	154.473	75.3501	26.6626
Q9H2J4	0	0	545.588	350.365	658.417	680.309	0	0	0
Q9BW30	0	0	256.518	694.89	784.829	818.662	1635.51	936.015	1095.91
P78386	0	0	149.665	210.184	82.3628	216.095	0	0	0
P63172	0	120.437	45.426	391.351	537.715	205.889	3209.89	2363.91	1892.41
Q99459	2501.61	2607.89	1421.43	1361.11	1665.13	1233.12	3377.04	2530.35	2679.05
Q96AG4	120093	161480	39125.9	25427.9	33403.8	26659.2	93881.2	93425.8	81042.3
Q7LBC6	0	1080.75	3170.36	1763	1962.33	1653.77	0	0	0
P35606	0	45.6459	66.2554	562.796	929.631	555.497	1393.16	494.558	981.901
A2A3K4	0	0	478.033	343.006	502.94	512.198	0	0	0
P42574	379.698	2048.79	5105.32	2453.97	1798.91	3484.15	367.205	0	0
Q9Y2R5	1497.89	3377.17	418.803	120.02	21.8188	156.358	775.199	622.367	204.713
Q9NTJ3	119.816	1233.07	3559.18	1419.64	920.707	2266.97	171.984	0	0
Q9P2B4	0	1566.3	3178.03	2373.55	1547.71	2162.36	0	0	0
Q8NFH5	0	320.219	1487.11	601.357	756.338	754.958	0	0	0
Q15046	84.2264	209.789	2751.85	1961.8	1403.88	1422.7	54.3856	23.6422	0
Q9HAV0	0	2.87284	11.709	157.828	126.302	3.95406	0	0	0
P28066	0	0	474.434	447.094	400.641	440.898	0	0	0
P62854	3136.65	4741.46	6659.15	4685.45	3405.42	5811.06	807.487	11.8854	0
P08729	0	480.94	1465.71	1421.58	1785.32	1495.89	1.90341	0	0
Q9NXE4	0	180.346	3927.94	1036.39	917.005	2143.52	0	0	0
Q86U42	399.499	3357.56	4732.11	3873.69	3471.91	4586.27	676.02	130.775	241.189
P51668	458.062	47.9191	502.18	492.875	1479.21	1056.05	3582.81	2570.44	2318.8
P62633	3030.16	2367.15	4349.64	3341.63	3512.56	4104.18	10120.3	6162.38	5139.95
P62910	0	0	726.29	464.88	753.896	749.376	0	0	0
Q9BRJ6	0	644.497	1874.14	981.266	843.836	1104.04	0	0	0
Q08778	525.185	1317.96	738.987	3651.08	3653.76	1331.83	967.332	901.802	599.91
Q14683	159.942	2053.31	3955.8	2359.48	1721.25	2991.46	269.599	0	0
P21108	0	0	241.798	167.819	162.765	427.686	0	0	0
P63165	0	1102.5	3855.69	1975.72	1573.27	1824.3	0	0	0
Q9Y4L1	112420	202223	23244.5	10168	23845.3	20709.9	99109.2	160332	140131
P69905	0	0	245.833	230.517	185.334	227.368	0	0	0
Q7Z7B0	0	0	37.377	50.1752	23.3444	37.2821	0	0	0
P20839	24.2371	374.309	1022.07	786.371	755.681	960.66	76.0607	0	0
Q9UL01	117.295	530.591	2607.66	994.634	510.822	1524.41	138.448	0	0
Q9Y2Q3	39.5881	120.103	1100.25	1124.58	1023.61	951.99	17.7386	115.284	17.9614
P49257	0	0	143.97	847.982	1096.36	419.546	1457.33	135.126	594.149
P80303	1131.16	2597.42	6507.76	2154.5	2575.56	3294.24	852.612	551.102	169.554
Q9BPX3	0.164971	0.350359	7.28683	39.4984	26.7799	180.283	11.2664	0	0
P61566	0	0	705.457	409.306	640.694	723.059	0	0	0
Q1KMD3	12156.9	20680.8	4051.77	1844.13	2419.31	2391.64	5385.42	4896.57	3153.41
O75822	233.359	2658.95	4623.53	2742.74	1722.26	3116.96	344.956	0	0
O43166	10.1199	393.253	114.022	121.125	103.599	156.965	1548.17	1730.09	1310.54
P49458	0	0	421.911	1072.19	1491.99	1180.77	2907.18	1084.06	2064.26
Q9BX93	5719.18	10996.7	1150.35	624.401	977.621	950.098	6706.56	5725.34	4548.33
P29692	10041.8	10562.8	8046.73	7862.36	8695.17	9216.64	11058.2	26463.8	29041.5
Q8N163	99265.8	62784.5	10623	3627.7	4991.49	5241.98	34118	50923.1	13363.9
P14866	342.066	1017.01	2302.89	1130.4	1088.15	1861.71	287.081	0	0
Q08043	271.965	135.461	449.111	184.773	226.236	210.889	83.0104	0	0
Q8N8S7	186.287	2090.12	6953.99	3305.36	3478.19	4922.24	399.793	0.627507	3.5758
A0A0B4J2D5;P0DPI2	0	7561.84	9138.49	5638.27	5034.66	5306.27	0	0	0
P14136	0	0	240.081	138.647	170.174	338.372	0	0	0
Q96CP2	0	0	565.944	292.563	502.574	588.017	0	0	0
O60493	41.3276	39.5988	494.332	261.629	287.397	258.907	2002.88	1147.25	769.747
P46781	21.7516	475.608	2109.96	3745.64	3289.56	3303.78	0	50.6723	37.1994
O43809	10220.4	15559.3	3763.72	2150.51	2324.74	2706.56	5415.84	4690.34	4221.91
P26378	0	0	764.177	468.812	734.029	545.162	0	0	0
Q9Y6R4	43.1464	35.1779	1263.09	854.113	708.27	834.958	67.2011	0	0
Q06323	3021.7	1524.15	3538.49	4613.39	6493.42	3410.99	12998.7	5553.17	7700.63
Q92890	114.479	626.357	370.944	1020.23	1250.66	995.84	1534.34	994.507	1044.48
Q8N4Q1	0	91.7235	1437.94	421.585	273.875	649.902	0	0	0
P14678	2960.41	6743.96	4915.37	3527.78	3388.05	4654.21	2338.94	943.788	351.692
Q13126	148.203	24.678	459.741	1157.64	1430.11	810.795	1229.02	895.635	1023.44
P52741	372.173	1205.48	3465.46	2027.9	2577.53	3165.75	435.703	0	0
Q53FA7	831.287	1802.36	719.735	493.237	627.479	327.581	1448.85	1162.08	3135.76
O15066	88.649	806.59	4842.23	2747.85	2525.36	2825.77	148.903	12.798	0
P22695	96.1251	0	59.5414	881.742	1145.51	1047.66	1513.95	836.396	787.915
Q13011	0	83.8727	435.825	3087.45	3392.28	2847.31	6075.68	6587.46	5444.09
Q13263	7750.42	4165.02	6312.5	12624.7	12841.3	7444.42	14978.6	11682	11044
Q92785	98.7936	0	527.161	178.954	178.255	230.488	0	0	0
P67936	3381.03	18206.6	19931.3	11515.7	12168.5	16248.8	2990.85	240.497	21.8482
Q8TDY4	0	0	673.564	592.184	514.444	370.52	0	0	0
Q9NR34	3105.96	7011.99	916.79	747.664	1179.71	688.899	7107.78	6572.93	3567.74
P17655	7887.84	13335.4	2699.13	1462.4	1687.11	1680.92	5145.74	4754.46	3105.01
O14578	0	98.8037	869.589	406.227	142.306	444.078	0	0	0
Q15785	0	0	180.26	491.523	785.835	276.852	997.426	297.554	1035.47
Q7RTV0	0	0	281.697	243.586	141.244	271.461	0	0	0
Q9Y4Z0	0	0	496.161	1485.71	3030.63	927.859	4947.05	868.92	2741.03
P27694	5419.62	3755.03	2672.72	3750.22	4166.15	2783.19	9647.28	6481.14	6142.87
Q15427	0	3001.61	5599.31	1866.6	3071.53	2249.61	0	0	0
P51460	79.3046	0	490.625	263.847	137.838	142.451	0	0	0
P35637	3203.08	15831.3	24328	14445.5	11126.8	19546	3313.08	202.2	23.0646
O15374	11437.6	10100.6	1077.39	557.235	496.167	564.064	2685.02	2756.18	1685.02
Q8N9V7	0	0	763.672	420.746	580.392	561.56	0	0	0
Q9H4Q3	0	0	971.692	772.772	397.07	964.438	0	0	0
O75347	1686.26	5973.82	13338.6	7577.87	6794.95	9687.06	1524.43	76.3478	5.45451
P26599	1420.64	2736.37	4450.61	8480.38	9395.39	8520.05	15689	7737.55	4734.25
Q96M83	330.529	1269.13	3753.4	4239.33	5311.7	6066.19	991.274	543.531	549.096
O43182	200.656	224.828	364.288	485.194	645.663	468.985	365.905	657.08	424.375
Q5JPF3	0	0	345.978	271.523	180.29	275.965	0	0	0
Q4VC44	0	0	380.904	198.563	253.676	354.176	0	0	0
Q9WC54	238.553	238.908	1101.25	512.824	773.887	992.085	183.289	0	0
Q86UE4	361.49	1802.19	5742.86	1895.75	1359.65	1940.93	330.133	6.6582	0
Q8WU76	0	0	648.477	296.26	664.025	417.256	0.110622	0	0
O00571	20120.7	26924.8	4774.62	3023.97	3319.12	2933.26	12106.7	11475.6	7654.01
P27482	29.392	34.9958	365.401	917.182	1434.64	494.832	160.893	73.7772	24.0787
P61088	41591.1	45157.3	8063.29	14770.5	14898.4	9588.88	68747.4	72188.9	58959.7
P49368	9591.17	15399.4	14792.8	15211.9	15627.7	15675	10923.3	5865.77	3891.52
Q9Y6E2	0	35.0997	307.339	1281.59	1272.82	1289.78	2246.38	2671.47	2277.51
P09972	59.7897	66.888	116.335	102.737	87.5407	170.079	54.2209	53.6365	37.5905
P26583	866.727	10214.4	19683.8	10731.7	11215.6	10978.7	933.639	0	29.7066
Q92831	0	155.836	828.537	192.863	233.111	310.683	0	0	0
Q6ZMR3	418.804	1175.54	507.593	355.483	276.721	416.83	184.848	137.238	22.9075
Q9NX46	264.071	1062.79	755.567	539.993	390.105	446.345	79.8864	0	27.8578
Q9ULH1	735.658	9906.21	13772.5	7319.52	7313.51	8942.22	755.165	825.679	242.726
P51970	168.179	204.565	1333.44	1045.91	716.895	889.219	86.5261	109.073	6.20556
P62917	3009.78	10575.9	10658.9	8450.5	7620.92	10564	2113.07	0	0
O43290	0	16.2265	261.292	497.811	578.702	461.38	1294.18	5738.93	1377.31
Q9P258	188.496	725.738	1123.4	684.846	489.387	924.605	206.401	0	0
Q9Y3C8	51.3341	349.54	1746.39	1968.65	2072.97	2279.79	225.344	61.4435	20.5231
Q9NY27	47.338	112.458	692.734	212.172	184.814	311.666	59.7373	0	0
P63104	26929.3	38854.2	5654.91	22727.2	27830.7	26616.4	116509	107794	66696.7
P00338	19805.1	34420.5	10930.2	14409	10225.8	18065.7	50428.9	43040	31709.3
Q9Y2V0	0	0	670.869	447.957	225.649	660.651	0	0	0
P07355	15198.4	31771.6	18341.2	21576.9	20187.3	19297	52788.8	44712.2	29140
P17174	1631.23	3790.99	3595.87	2688.47	2640.59	2392.12	1623.89	1139.24	641.61
O60361	75.3458	3871.56	3567.99	2704.35	2514.41	3122.68	152.804	50.3993	46.2114
Q9H7X2	0	0	939.247	557.793	402.602	602.049	0	0	0
F5HEN7	0	806.87	17.4624	486.587	1018.18	878.622	8878.03	8449.17	5225.37
P42704	34183.9	35207.5	6619.24	11134.3	12881.2	12038.8	64872	56614.1	47260.4
O75792	0	1102.05	1299.77	459.649	404.632	853.21	0	0	0
P60953	31384.5	56165	14835.2	8626.31	9037.91	9882.41	18949.8	15975.5	10535.4
Q9C005	11011.4	11387	1437.5	1074.96	2000.77	1764.26	718.787	884.03	818.555
Q01813	890.747	929.712	2150.08	1139.1	1798.87	928.03	762.489	110.237	132.879
P27816	4292.23	10297.6	9789.99	5514.74	4995.55	6303.6	3512.75	2657.76	990.204
Q01469	334.058	1279.88	3128.71	3860.84	3135.58	3948.42	305.89	39.5804	0
Q6S8J3	172.271	2175.91	5489.67	3792.13	4640.01	5918.92	516.231	144.325	94.6781
P05091	165130	186292	24282.8	15299.5	17116.8	14759.8	85903	69922.4	51333
P09661	72.6599	1378.65	5500.11	2074.74	2474.75	3287.94	287.501	0	0
Q12824	0	515.8	2765.09	730.344	484.179	548.622	0	0	0
P14550	641.856	752.272	334.686	1295.17	1460.95	908.393	1435.44	1371.18	866.047
Q99471	489.515	1129.1	1825.2	1735.73	1600.04	2220.81	4116.57	3592.55	2397.32
Q9Y5B8	4315.08	19458.4	3317.54	919.559	1583.87	2433.41	7767.23	12365	5667.3
P18859	428.049	2916.08	4695.87	3464.83	3010.55	3588.87	760.859	297.58	230.817
P05387	25117.8	34516.4	39869.3	41693.9	58453.8	40998.6	30833.5	23203.6	15846.8
Q8N1N4	0	0	270.642	126.15	118.369	261.709	0	0	0
P55060	4798.84	9336.87	6806.74	4413.03	4702.58	5283.2	2567.07	4.99591	7.74101
P13667	327.77	10946.6	16015	10514.4	9037.67	12616.1	759.125	144.429	250.439
Q8IY81	0	431.072	9.2052	68.7345	75.1803	103.148	4630.53	1689.92	2464.05
Q9NSK0	0	0	589.81	376.378	424.246	183.669	0	0	0
Q9Y2X7	0	0	172.843	667.679	786.913	337.947	684.015	648.208	109.385
Q5JTV8	279.832	135.898	345.789	726.717	872.556	2397.11	3418.65	564.079	1199.91
P51572	2647.14	6780.19	14235.4	9122.29	6984.95	11450.1	1658.87	22.002	0
P31947	21.8823	78.2199	197.374	326.324	290.581	272.412	70.3849	49.79	18.115
P46940	4755.36	13386.2	15926.8	9236.82	13768.2	7420.22	4158.6	3499.6	1235.74
O94964	20.9223	1408.29	3131.66	1909.54	1371.4	2267.83	51.156	16.9229	0
O95994	0	0	35.5516	117.94	853.728	92.8161	384.855	694.037	20.124
P23921	1212.68	1681.83	711.121	1410.43	2090.8	848.354	3963.12	3080.86	2369.01
P35609	3.28236	24.6176	358.454	1044.59	935.41	596.367	49.7197	10.8198	34.9218
Q9UK76	1977.52	4022.6	10264.8	6728.18	4919.65	5180.4	363.715	1867.55	46.0732
O15305	147.342	136.114	1233.4	814.859	576.501	987.756	190.78	0	0
Q86Y82	5767.53	4616.6	4230.46	1812.74	1948.45	1747.16	1340.35	1.37756	0.131131
P09709	0	0	306.711	146.767	144.482	161.082	0	0	0
Q7Z3Z2	0	911.276	1885.8	442.14	277.418	758.58	0	0	0
P63000	385.036	5809.34	9289.06	8478.27	6491.26	8955.68	761.358	569.631	117.935
Q05519	277.699	513.022	1742.48	1550.49	1488.82	1647.3	3048.15	2686.81	2365.72
Q14254	0	0	52.9797	329.224	248.125	865.925	1178.2	200.02	15.1526
Q9UJZ1	2797.85	6018.96	10075.1	5643.79	4604.52	7632.64	2138.59	0	0
P49588	71640	109150	13392	8735.22	10430.4	11159.4	50811.7	48805.3	36284.2
Q9Y676	0	0	333.566	179.218	113.793	205.854	0	0	0
Q92804	66.4337	307.373	909.093	2387.62	2678.34	1480.86	1579.84	1311.57	847.144
P46060	0	0	310.25	717.97	1090.32	698.961	1002.57	386.183	360.434
Q9Y678	2549.86	3654.57	1124.41	4906.25	6195.86	4115.09	11423.5	9962.21	4214.7
O75937	14467.1	20447.6	7617.54	4332.31	4424.77	6231.43	7963.23	5496.1	3143.98
Q5H9L2	32.4438	6.96435	4165.03	3316.53	3518.41	3929.47	17.3915	14.4127	43.9618
P61077	637.444	156.357	1595.15	1789.98	3200.2	2695.55	4263.1	2613.2	2718.67
Q9NX58	1385.67	2094.45	363.738	263.336	250.544	335.482	1338.05	1104.47	751.293
P30049	805.028	899.469	2355.34	2708.98	3541.95	3648.33	933.751	0	0
P41219	12551.8	29385.8	29858.8	16084.1	14816	19055.8	10979.3	355.128	112.6
O00592	0	0	1157.16	520.658	315.148	544.861	0	0	0
P15311	882.366	949.33	2463.74	3013.8	4179.12	2107.23	3360.39	3500.53	2875.92
Q9UDY6	0	0	818.413	1556.57	1484.12	3185.44	2032.91	1403.96	1327.45
Q5VTR2	0	0	881.514	372.502	273.645	400.23	0	0	0
Q01085	382.418	2612.66	5818.81	3388	2085.68	4503.67	872.064	0	0
P20618	409.283	1710.76	2285.46	2000.18	1410.63	2062.92	698.844	61.8994	175.991
P55884	652.043	8982.02	7665.26	7493.23	6105.76	7285.29	1063.79	798.571	333.483
P51878	142.556	282.923	985.628	1005.56	895.31	741.412	127.846	22.4125	0
O60522	0	0	623.371	1561.53	2464.9	1460.27	35.1606	0	0
P26639	260.608	1399.07	2406.31	2814.36	3705.72	4257.93	183.504	0	110.009
O75223	1445.56	3606.48	4893.97	2411.69	3529.41	2773.43	1216.52	1239.65	376.005
P49840	93.2949	139.324	12583	6136.22	7582.24	7933.29	506.732	0	0
Q9NY12	10075.9	11983.1	1565.53	933.253	1063.64	1034.05	3650.55	3128.04	2325.26
Q969X5	608.988	337.505	1135.63	1677.25	1611.96	1222.03	785.33	391.049	267.695
Q6PCT2	9132.55	9735.33	1142.77	922.682	668.015	617.804	912.911	0	0
Q96JM3	19.9924	551.983	1112.29	1471.99	1167.09	1503.78	74.8235	19.3474	0
P09496	159.412	4983.88	14153.2	6903.02	6097.47	10199	830.755	28.612	18.3894
Q9H3K6	387.017	67.5117	1128.45	2970.36	2477.51	3230.51	4743.66	5079.67	984.091

## Sheet: SH(D)-MI
Accession	SH(D)-MI-C-1	SH(D)-MI-C-2	SH(D)-MI-C-3	SH(D)-MI-0H-1	SH(D)-MI-0H-2	SH(D)-MI-0H-3	SH(D)-MI-6H-1	SH(D)-MI-6H-2	SH(D)-MI-6H-3
P05204	536.334	558.98	617.197	1726.52	1854.03	1751.2	1811.72	1805.78	1794.12
P09471	663.144	629.183	627.765	1651.01	1616.68	1651.47	986.386	940.281	886.342
Q9UMS4	1138.29	1018.12	1098.53	3832.09	3908.33	3425.63	4216.41	4218.36	3902.15
Q9NR12	0	0	0	25.4816	12.2451	14.6459	50.4173	37.5554	40.7621
P68402	4378.81	5204.6	5739.01	1299.48	1166.39	1192.62	1524.23	1624.53	1495.31
Q15020	1111.55	1110.06	1281.76	186.798	160.641	131.022	232.628	275.092	239.404
O43151	155.97	159.793	182.5	393.105	473.589	411.896	526.264	561.742	515.151
Q96LB3	162.239	147.78	185.463	294.539	244.695	265.659	51.621	41.7012	37.2487
O15068	453.282	502.926	511.482	211.349	222.69	233.869	296.031	315.861	280.722
P78417	217.762	207.966	217.751	215.119	186.514	211.707	91.6324	100.374	113.057
O95183	27.6794	28.2233	20.8308	133.64	172.739	150.061	106.795	78.1675	119.136
Q16836	1238.1	1189.37	1114.7	895.453	893.203	751.746	573.949	597.555	574.539
Q13404	1841.75	1789.71	1153	263.287	279.295	224.247	351.021	375.645	447.735
Q9UJX0	2256.18	2945.11	3087.1	965.651	717.819	800.026	848.536	861.459	855.303
O15260	698.767	683.609	571.455	416.14	462.125	465.457	293.592	300.485	305.476
P48739	606.4	591.255	579.413	362.106	430.999	393.592	141.251	209.363	161.113
Q9P1U1	628.659	665.148	784.462	1357.69	1313.86	1260.75	1662.18	1415.65	1594.63
O94906	930.997	886.126	758.858	474.996	378.322	438.024	319.934	257.06	316.284
Q9UHB9	187.842	268.507	215.146	111.482	119.163	125.645	98.8611	87.094	94.1718
Q15185	122.484	93.0443	121.699	171.137	179.026	203.32	266.386	261.846	232.111
Q01546	380.987	399.734	436.161	187.052	143.358	75.8238	47.5308	50.5555	63.2627
Q96IP4	393.582	490.782	485.564	0	0	4.16974	17.3678	4.33426	28.0344
Q96ST2	1921.05	1953.08	1482.11	647.499	331.693	430.197	187.51	144.841	326.994
Q86YQ2	417.12	393.206	403.151	944.283	997.145	819.852	1206.48	995.859	757.011
Q6PL18	1335.87	1330.1	1145.6	935.9	789.385	720.34	554.515	395.981	571.98
Q13351	3.29389	0	5.19803	135.849	130.85	92.3857	105.161	117.334	79.7804
Q13564	461.076	820.104	492.584	10.6066	32.8071	7.98382	2.64339	5.53643	21.8797
Q6P5S7	681.505	672.047	486.827	1636.96	2149	1266.73	1761.19	2280.01	1754.81
Q9NY65	234.39	259.537	166.695	185.632	159.247	169.645	100.707	95.6086	97.0417
Q8IWS0	92.0496	92.9777	68.2289	156.908	137.179	139.941	160.563	163.974	203.932
P40429	209.046	167.138	118.44	405.084	405.891	477.964	358.919	448.912	339.387
Q9UBT2	159.27	152.308	177.71	106.643	77.8426	66.5061	69.6261	61.259	78.9892
O76021	0.237151	0	0	6.08628	12.5353	4.65356	14.9175	32.646	4.84772
P09132	149.885	174.624	157.901	98.3403	58.9763	63.2279	143.687	147.787	135.048
P49736	852.127	842.913	803.304	497.965	408.086	346.445	311.021	345.144	178.852
Q8TDW0	76.0662	60.6775	70.4462	132.189	181.426	111.536	136.657	136.721	170.854
Q9NQ35	33.2169	41.5883	54.6342	56.5324	67.326	53.9615	85.4468	108.944	118.466
O96008	21.0286	4.80999	6.22338	113.046	145.799	78.6151	27.9892	50.804	27.6191
O75531	329.166	301.783	495.017	672.075	879.828	1059.34	899.182	850.479	817.267
P62314	230.871	193.359	195.079	123.736	119.64	80.8346	94.7992	122.992	88.037
P61018	365.515	302.726	369.742	223.392	199.08	184.032	128.804	73.8442	162.726
Q96ER9	233.834	285.766	169.8	91.2354	39.0312	57.3814	57.7524	91.2987	91.386
Q8IWZ8	0.578999	2.70583	1.2071	8.69639	14.279	36.9845	8.92957	29.7057	16.7529
Q9BSB4	426.024	487.401	329.153	115.993	225.565	108.671	99.224	163.184	140.746
Q96L21	11.7275	0	0	104.965	129.54	123.063	25.5947	77.0859	57.6249
P21675	165.464	95.1051	50.7172	450.179	441.062	319.98	253.825	291.144	332.422
Q8WXD2	9.50387	10.9674	13.6389	0	0	5.01966	0	0	0
Q6UWP2	247.354	203.817	193.153	261.872	409.875	370.98	377.659	433.071	505.318
O00193	22.1666	16.6158	6.66285	97.8383	119.088	31.0521	102.382	121.644	129.384
Q6ZRK6	121.209	117.986	144.977	0	0	15.9796	41.281	58.6609	38.923
Q9UNF1	56.0757	83.5562	76.7893	12.2991	11.9352	7.06662	32.7151	8.1928	32.4214
Q8N7C3	198.343	260.774	131.879	86.0393	23.4121	35.7068	54.021	35.6838	40.3886
P24864	52.1229	67.365	41.1747	97.812	40.6901	97.9398	176.318	186.294	161.105
P28799	40.2583	28.2213	17.8859	119.158	69.4695	81.6058	77.4775	48.3606	80.3125
P02795	12.7442	20.9343	3.19698	100.632	51.3367	28.8875	93.0291	110.454	117.162
Q8IYD8	7.36948	8.41541	3.39508	0	0	0	0	0	3.64755
O96019	70.456	98.4244	69.3068	196.056	204.411	123.837	106.792	143.855	156.742
Q13015	104.295	132.74	153.716	72.3785	111.897	84.1891	182.056	209.543	145.453
Q9BWJ5	142.204	180.643	117.918	375.573	336.713	243.646	196.725	138.872	222.509
Q86UL3	94.5199	56.2178	64.6315	34.1418	13.2315	33.1217	76.628	88.0101	63.6636
P08779	168.481	188.551	180.397	207.011	158.833	108.145	96.7943	70.6735	96.7628
Q69YN2	0	0	0	96.9394	75.1585	116.611	76.0344	41.6802	0
Q01813	105.412	58.6645	40.5678	238.555	163.621	153.175	108.243	138.493	109.595
O14512	169.63	82.9684	231.892	15.0448	58.7157	78.126	18.3448	19.9027	25.5205
Q15437	38.9152	43.3325	57.9121	67.97	138.847	117.148	74.4724	99.9374	87.8001
O43684	114.014	96.6605	71.1532	38.4375	33.3669	12.935	39.4075	68.4173	50.0397
O14782	499.054	536.038	338.854	444.934	425.291	318.525	226.489	156.476	279.942
Q96M83	79.8602	95.6447	75.8494	142.853	65.6547	90.9387	47.2865	41.966	49.5346
Q9Y5S9	164.079	146.839	68.5581	98.9611	156.07	70.4196	35.2377	13.1735	45.8905
A0A024RBG1	28.5131	10.9335	54.1893	0	0	0	9.02678	0	32.1764
P31146	149.44	70.1724	110.126	44.6451	29.19	68.3033	108.416	93.1674	133.499
Q9NQW7	483.953	505.42	593.264	133.069	170.246	299.897	430.717	204.734	197.853
P35900	378.43	330.412	517.823	128.358	164.622	284.176	262.991	299.008	271.869
O60749	96.3917	80.2012	50.5907	45.5629	23.1668	17.5853	47.1655	79.5153	90.2143
Q5T655	20.988	30.2399	46.8638	27.4593	81.7093	96.1796	112.931	110.87	111.769
Q9NTI7	183.341	170.211	157.264	118.399	60.7405	58.9681	143.465	169.244	89.7027
Q9BXD5	38.0446	12.8521	24.4033	9.77646	0	0	5.61909	8.10107	4.60843
A6NCI4	20.0793	15.1755	19.3463	34.0013	53.9997	55.2715	19.7021	58.411	40.2806
A0PJE2	185.827	169.594	190.252	49.5441	85.0988	119.024	91.366	157.312	153.119
P30622	288.152	290.068	188.546	118.119	138.035	58.3087	116.088	192.033	210.864

## Sheet: SH(D)-EX
Accession	SH(D)-EX-C-1	SH(D)-EX-C-2	SH(D)-EX-C-3	SH(D)-EX-0H-1	SH(D)-EX-0H-2	SH(D)-EX-0H-3	SH(D)-EX-6H-1	SH(D)-EX-6H-2	SH(D)-EX-6H-3
O14512	0	0	0	535.534	568.586	619.922	0	0	0
Q9NYL9	56.6282	79.3658	71.3365	0	0	0	1231.9	1294.31	1133.56
Q8WXD2	0	0	0	116.315	180.762	171.227	0	0	0
Q96IP4	0	0	0	73.4417	97.3949	119.641	0	0	0
Q96ST2	0	0	0	6781.46	6572.23	8396.54	107.584	84.7786	46.4286
O60282	526.646	537.706	460.227	3383.72	3242.68	3656.77	3537.76	3529.98	3407.93
Q9BXD5	0	0	0	35.2832	47.3987	61.1625	0	0	0
P14174	10119.5	11512.1	11644.2	2494.51	2392.2	2533.03	12986.4	12515.8	14269.9
Q16644	0	0	0	0	0	0	404.457	408.921	168.312
Q13177	103.754	106.565	109.079	29.1998	28.03	27.7024	74.8085	69.0693	60.8948
P04792	15428.8	16381.3	14868.5	5409.47	5094.62	4853.56	15383.3	15853.8	18048.9
P62805	2180.43	2362.83	1945.34	927.81	923.696	970.467	3145.78	3053.35	3347.41
Q8IYA2	91.5801	89.88	81.4486	38.2387	40.3199	32.5118	169.397	159.351	177.383
P61018	29.0928	16.6758	18.7003	769.799	748.415	872.316	357.083	253.192	324.653
O00754	748.559	742.305	944.747	3228.84	3589.15	4251.59	425.069	449.265	383.059
O95336	1164.99	1239.48	1043.83	1230.85	1102.73	1492.22	5707.88	5863.11	6507.04
P0DMV8	4321.4	4241.1	4525.72	4594.96	4611.44	6081.88	18359.4	19369.6	20287.5
O15371	152.949	143.189	129.726	291.161	203.125	331.354	20.2023	15.7059	18.7768
O76021	156.954	89.1355	134.384	0	0	0	60.6889	79.4993	195.942
Q15056	3131.9	3458.96	3372.33	713.253	778.479	929.263	1816.78	1604.41	1743.83
P33176	686.752	668.628	506.314	2805.72	2632.65	3057.27	680.155	686.06	728.29
Q6PJG2	0	0	0	1.32439	1.19738	0	98.9537	87.2642	73.1184
Q92598	498.82	498.345	497.911	338.499	290.34	350.55	1581.15	1524.73	2080.33
P17066	404.35	407.262	456.614	449.383	452.568	653.318	2479.64	2581.12	2661.68
Q8N201	0	0	0	73.5352	65.4701	51.2143	45.6789	42.4218	16.2482
P0DMS9	0	0	0	97.2291	51.721	234.056	0	0	0
Q12840	21.1483	24.6929	36.4987	302.357	292.882	325.315	55.909	60.699	74.1082
Q9NQW7	21.577	17.9815	30.7812	296.103	323.14	435.215	106.587	87.079	95.981
Q15916	24.6545	53.9147	67.0355	88.9718	81.8656	36.9831	0	0	0
Q96LB3	0	0	0	511.018	411.993	570.789	14.8973	12.5535	2.79269
P09651	8551.89	9324.8	7714.9	4100.48	3972.39	4013.23	6119.07	6142.57	6470.14
P20700	1323.53	1362.18	1122.98	1009.34	914.513	1293.53	4758.71	5267.05	6116.84
Q01546	10.2494	25.183	18.2036	487.281	477.388	592.834	67.5261	67.7463	72.13
Q9UJX0	2130.89	2245.75	2216.3	1379.93	2054.56	2410.92	326.366	260.571	266.226
O14827	279.13	270.295	126.609	32.2708	30.824	75.101	4655.86	4476.26	4469.85
P61106	83.2713	110.469	124.953	149.337	162.869	147.644	449.429	510.929	515.665
O00193	583.571	457.128	163.773	0	0	0	266.789	229.839	66.9098
P15170	758.194	878.641	767.85	222.696	158.876	212.645	202.345	242.156	232.946
P06753	4539.75	4434.9	4008.99	2021.89	2022.9	2237.13	1992.42	2042.62	2318.9
P40429	900.489	881.194	753.659	79.4074	132.559	78.1031	325.897	311.577	296.764
Q5SSJ5	2178.26	2387.13	2674.67	565	375.725	482.265	1004.26	1133.7	1165
O94906	129.158	236.057	93.5069	3515.02	3428.89	4030.21	365.819	268.581	341.622
P12004	6388.01	6583.7	6866.2	2642.63	2601.04	3124.03	6856.14	6744.66	8389.64
P02795	448.9	491.614	328.159	17.1344	30.4531	10.8361	393.32	403.196	421.485
Q9NX63	272.867	290.595	225.143	199.591	194.772	366.5	2100.42	2604.46	2274.56
P62249	321.632	315.929	330.073	843.082	803.572	676.606	311.745	315.591	256.562
O00410	223.717	251.934	196.348	1050.88	961.971	1347.37	439.692	413.654	536.162
O75335	358.823	342.889	329.748	5032.12	5138.99	8821.12	293.218	298.01	129.789
P15151	0	0	0	2.55877	2.47074	0	210.657	122.888	157.871
Q13129	130.634	81.0884	124.373	545.484	744.444	1185.39	1614.23	1661.86	1668.63
Q9UK76	1434.49	1296.46	1430.96	628.962	629.103	507.068	937.763	1001.09	906.415
P07814	875.976	1093.74	953.953	2667.15	2405.44	2743.38	991.324	927.807	1201.71
P42167	2206.34	2151.29	1740.81	837.73	751.313	883.529	1517.63	1526.01	1629.89
P42166	1090.74	1063.52	860.595	414.145	371.424	436.787	750.266	754.408	805.761
P34931	1065.92	1002.1	1268.78	916.255	922.95	1173.31	3045.24	3140.09	3932.34
Q03113	0	0	0	181.408	86.512	176.262	97.0467	18.5713	102.53
Q8IWS0	277.958	264.926	278.659	70.7371	45.6238	44.3279	186.154	227.171	167.053
Q9UHX1	82.6419	119.118	118.242	328.065	326.263	364.79	297.968	273.037	272.803
Q9ULH0	276.201	276.772	341.757	688.636	743.942	873.446	304.212	285.019	344.04
P60981	503.974	371.337	467.101	1877.6	1717.63	1910.32	460.309	517.885	316.764
Q9UPY8	214.121	165.293	230.179	978.246	963.297	1303.27	597.353	578.996	835.925
Q5K651	143.788	127.384	217.558	162.392	165.869	191.242	644.833	660.5	658.673
Q8NCW5	16.6583	45.6497	36.5136	459.136	443.011	449.393	264.201	250.685	268.688
O75531	2375.98	2384.03	1607.85	298.308	303.994	175.401	1159.81	1175.58	943.859
O75352	56.1769	111.432	63.5375	546.334	509.528	554.696	230.663	225.513	255.685
P0DP23	2399.09	1877.32	1426.79	6414.35	6388.87	6152.76	1552.99	1621.32	1878.09
O95218	63.3523	32.0446	11.7372	0	0	0	55.0503	34.5911	27.4123
P33991	1098.81	1071.69	882.561	437.893	454.415	447.498	562.418	447.42	460.351
P49368	2957.1	3113.16	2403.13	1304.25	1075.63	1077.25	1511.24	1450.43	1391.61
O95399	157.015	121.595	99.3474	1.39548	4.54449	6.36877	98.356	99.9894	97.6076
Q9BSB4	25.9829	40.1881	11.0307	690.209	569.935	713.685	155.163	147.187	175.889
O14964	255.973	189.725	310.114	26.3206	33.4469	12.9265	238.585	270.12	254.394
Q9BTT0	740.782	985.135	1475.93	190.569	155.878	185.504	660.315	783.619	719.439
Q8TDY4	0	0	0	0	4.36319	0	171.799	183.052	137.029
P23258	491.177	461.924	439.719	198.05	169.14	286.218	884.201	897.285	1110
P68402	1142.42	1044.39	1137.33	3298.18	3863.96	4916.3	667.881	701.134	1097.22
Q8IZS8	3857.19	3743.92	3822.22	3252.06	3036.47	3986.58	1331.58	1269.05	1727.55
Q8IWW6	4.57624	5.4799	17.2817	12.4949	4.25294	11.5862	402.126	475.6	773.28
Q5T655	24.3728	31.5937	66.707	52.2158	56.7899	109.173	833.79	885.166	1505.87
O14782	161.542	159.009	81.4449	1093.08	947.626	1502.9	284.935	331.445	307.928
Q5T7N2	40.0633	81.2136	172.192	300.997	257.29	327.151	2856.43	2774.2	2605.11
Q92845	2628.35	2894.99	2629.69	839.633	841.379	1119.73	1439.14	1528.92	1886.22
Q8TER5	46.3272	77.57	39.6895	60.8697	54.1232	31.328	466.901	377.541	381.563
Q8IYD8	0	4.0211	0	1.03294	5.56819	7.64414	1024.14	1057.58	1020.52
P30419	17.6346	29.4721	28.962	24.1604	31.1635	31.1154	96.8097	120.898	129.193
O75208	4377	4540.83	3987.2	1261.49	1139.95	1501.68	4584.62	4529.93	7482.28
P0DPH7	219.932	306.747	310.4	802.28	757.031	896.359	552.905	524.132	633.627
Q16836	182.882	190.859	359.778	1439.74	1447.69	1389.99	609.769	532.579	553.402
Q8N7C3	31.6985	18.3194	21.7525	431.227	283.633	333.907	17.6341	34.5558	49.476
Q15020	214.081	237.537	173.13	468.735	581.277	686.462	193.798	153.605	174.55
P34932	1854.77	2107.59	1082.18	1125.06	1027.01	1254.35	6642.8	6656.54	5458.47
Q9NR12	460.536	481.082	332.677	3.29348	0	4.24778	110.139	137.957	173.578
Q96C24	1854.01	1771.66	1670.23	665.338	658.731	896.331	1146.58	1156.24	1250.01
P28799	430.236	433.609	243.369	69.1665	62.1662	68.8473	150.028	116.314	122.355
Q15233	2086.74	2255.73	1822.61	1000.22	1186.23	915.513	824.92	805.793	967.808
Q9Y6H1	1338.09	1349.17	757.746	202.853	213.688	153.064	576.728	614.998	498.958
Q14194	581.061	604.681	481.505	698.982	586.015	636.408	1103.15	1110.74	1283.8
O43390	259.833	231.922	180.078	160.048	187.119	84.9637	1003.96	1174.37	978.808
Q16280	1513.21	1560.2	1188.9	868.966	745.065	949.643	598.878	565.387	527.627
P36871	409.544	500.014	668.574	500.567	452.502	729.104	2328.3	2248.94	3193.42
Q5T0U0	1050.52	937.091	1302.23	510.763	551.332	510.452	1165.03	1181.91	1016.52
O96005	1936.48	1939.51	1863.39	1423.86	1347.68	1883.35	769.603	760.389	892.337
A6NCI4	78.5227	75.6148	104.033	21.8137	7.99859	9.92824	127.648	121.382	174.408
O00425	304.457	304.596	409.091	71.1237	77.9901	113.865	132.545	141.344	158.963
P14854	926.271	736.26	702.373	190.147	185.443	291.116	586.774	650.383	531.089
Q5JRC9	492.684	480.39	474.856	1322.36	1309.72	1903.29	867.267	885.032	1140.67
Q9Y2H5	54.4485	45.8301	69.233	150.15	153.292	129.444	375.456	402.517	217.573
P49448	826.791	839.769	882.983	602.947	585.08	635.587	358.371	394.934	490.463
Q13255	7995.32	8282.75	4423.15	1593.75	1417.68	1856.13	6562.05	6592.77	7656.49
O00571	747.982	772.145	519.859	205.059	195.488	128.498	582.808	556.054	681.457
Q13564	0	0	0	470.254	291.938	185.342	0	7.03134	5.95236
Q13642	574.161	598.575	477.747	635.308	589.955	756.192	1273.16	1333.31	1099.74
Q92878	112.791	154.903	250.636	63.4256	58.3515	60.3392	345.344	332.507	317.736
O15260	276.084	183.182	111.125	1053.02	1209.72	1026.12	252.108	242.495	242.435
P30520	1625.99	1992.77	1591.3	2736.91	2403.84	3715.99	977.907	956.497	792.865
O15068	210.477	191.261	159.263	509.346	423.067	519.551	295.924	277.162	224.322
P61158	260.801	226.036	333.662	668.791	670.254	624.2	451.124	438.807	507.037
Q15369	2384.05	2225.64	1591.57	386.284	505.155	232.683	1489.34	1528.93	1416.95
P27635	688.974	901.647	865.142	711.301	673.58	667.371	407.21	368.465	444.568
Q15907	1488.1	1307.72	1059.62	2942.69	2944.62	3145.1	1823.62	1806.4	1471.84
Q9BUT1	3086.75	3877.68	3023.99	3376.46	3471.84	3753.27	7.64658	0	19.2456
P31942	368.245	389.124	183.687	38.9533	26.2196	14.8001	166.193	194.472	162.414
P0CAP1	21.7993	80.7316	21.9288	778.992	734.321	660.028	213.095	181.096	190.754
P05141	82.15	101.696	100.845	213.242	267.436	276.376	135.905	141.624	182.684
P09471	1887.05	1886.17	1963.56	1249.78	1076.9	1546.88	2932.28	2982.43	3793.23
P07602	3512.08	2565.05	2271.6	1216.8	1295.06	1360.57	1069.23	1081.03	1226.32
Q6IBS0	58.547	49.1056	30.4794	182.091	223.495	144.699	177.574	180.862	159.573
P31943	3053.91	3095.43	3000.41	1412.62	1370.58	1681.95	2057.96	2110.28	2705.85
Q69YQ0	0	8.1736	0	0	3.53236	0	1010.19	1056.89	572.078
P78417	28.685	29.5772	9.34905	257.345	260.687	353.194	127.637	109.134	85.6643
P46776	838.805	637.057	528.142	1649.64	1550.42	1513.8	825.579	800.623	745.542
P38919	80.5949	104.992	113.349	172.806	168.276	159.79	216.347	224.065	188.786
P09884	157.882	211.125	200.992	222.033	215.019	262.904	484.577	896.955	743.901
Q86VP6	2318.46	2351.4	1525.51	803.105	646.077	785.847	1817.17	1841.98	1533.62
Q86V81	1833.81	2054	1484.32	828.391	865.091	627.646	934.625	881.755	830.261
O96008	222.361	215.912	140.51	55.1323	89.8347	35.1297	410.229	437.159	703.294
O43813	6.32066	0	0	182.358	331.233	318.729	2.88354	0.796508	0
Q8WWM7	532.698	519.79	400.313	200.923	229.654	256.606	462.806	436.412	565.623
O75390	384.693	389.851	306.646	183.92	192.426	151.937	262.767	252.166	224.482
P52292	229.244	230.108	254.577	76.3427	91.6935	126.881	102.81	113.994	119.676
Q16555	187.878	182.856	204.664	464.742	491.778	498.289	328.257	322.198	208.837
Q9Y5L4	503.162	515.001	466.011	296.374	223.321	215.917	233.002	232.949	167.719
P31040	125.294	123.293	143.906	655.004	637.271	611.761	115.703	95.1651	247.585
P63167	1201.44	1376.15	847.743	343.871	283.024	172.576	298.679	316.886	216.105
P25685	1.51931	5.81313	0	1.522	5.4913	0	305.399	278.678	244.993
Q6PL18	242.578	300.095	86.5112	1795.36	1644.56	2165.04	503.651	546.847	532.444
P57721	404.411	410.482	284.291	141.048	155.363	112.634	272.294	295.197	228.014
P05204	3166.64	3765.07	5432.75	236.57	156.741	612.972	1919.33	2017.77	3858.73
P30046	257.973	184.06	214.316	410.017	419.347	462.112	589.87	714.343	439.142
P62314	43.4612	32.2487	36.889	301.539	309.435	598.874	158.405	116.111	377.288
Q14566	130.337	216.93	151.247	346.164	336.542	384.008	328.879	353.256	337.763
P49841	106.822	138.871	124.995	220.861	207.483	250.67	22.7959	41.9095	64.9644
P51665	307.715	339.208	310.226	362.359	332.611	617.057	937.862	921.771	1265.68
O43684	3.9596	16.3316	4.85444	84.8897	106.341	55.9478	73.0423	51.8319	59.654
P43243	4039.06	4520.92	4345.1	1437.94	1263.97	2039.27	2345.39	2379.16	3337.09
Q9BQ61	113.878	78.8138	98.9612	242.199	198.673	273.741	212.625	189.616	287.47
P52597	960.196	965.648	903.813	472.167	521.813	348.997	786.027	746.155	617.937
P08779	76.3397	88.3428	76.4436	250.594	195.41	274.376	187.453	170.868	318.787
P48739	0.788958	11.596	33.0203	1881.06	1817.48	1590.46	206.271	178.876	234.341
Q9Y3D6	3.40176	8.46223	0	235.982	215.88	212.692	108.472	43.915	66.9061
Q9UKD2	120.359	142.165	83.7839	57.1774	68.7245	34.5908	206.11	212.249	191.049
P22695	1973.1	2847.44	2800.24	3171.81	2956.9	3860.23	1216.3	1150.66	1622.27
O95372	291.322	190.001	199.095	124.225	99.4281	122.288	100.095	95.3699	111.048
P30085	153.935	173.874	166.667	181.755	117.304	180.612	349.385	326.863	479.053
Q96P16	218.61	262.238	239.163	499.756	503.563	683.408	355.943	400.973	532.449
P22455	429.837	657.275	385.55	148.324	148.221	204.422	239.376	268.702	301.5
P16104	61.9693	89.3818	104.65	70.5339	71.95	46.4158	185.463	185.125	165.17
P14868	44.654	56.9702	38.6169	258.076	290.083	146.284	126.016	125.364	69.6948
Q15185	375.703	391.338	278.164	15.2608	22.6614	2.72425	194.672	176.661	67.4842
Q9Y5B9	735.084	705.251	443.42	276.007	247.116	265.756	457.268	475.793	407.51
Q9UJZ1	808.036	752.1	665.38	750.063	689.98	1072.08	1431.61	1460.29	1810.15
O43809	1506.39	1329.56	1092.37	602.792	633.999	369.565	1367.1	1363.34	1069.15
Q6WCQ1	12.7168	4.27993	17.7682	57.4456	88.9136	133.936	75.3845	65.1765	100.565
P14550	107.671	71.2621	63.0395	278.885	213.57	558.107	35.4358	51.5029	75.7575
P02545	25152.1	26125.2	14773.3	8768.44	8620.8	6697.14	9947.77	10715	8416.05
P33240	252.01	312.633	124.297	71.7427	84.4062	84.1263	304.737	290.806	302.801
O75116	0	7.78567	9.40471	6.73173	0	0	382.776	354.306	518.74
Q9BWJ5	745.555	727.939	357.65	194.907	165.669	171.572	325.038	347.811	309.711
A6NJ78	2650.15	2725.98	2335.12	6437.95	5869.38	9754.94	3745.01	3732.14	5705.05
O15355	1458.13	1692.48	1354.02	501.151	375.029	706.835	678.323	610.266	919.013
P84103	2173.95	2377.44	1629.2	857.163	888.881	1184.75	1061.5	1045.83	1271.09
O95757	163.899	178.967	93.6707	62.6661	54.5233	62.4761	132.596	153.902	158.229
P35900	192.048	183.857	281.249	476.638	528.849	839.226	293.112	277.057	308.744
P62273	2595.59	2790.92	2351.79	1670.47	1147.56	1009.77	2043.76	2197.08	2282.65
Q96AY3	172.277	200.311	48.4774	89.1922	79.5778	18.3029	2532.77	2562.06	777.273
Q13351	110.32	476.26	275.615	8.4415	14.8101	0	503.898	527.166	579.93
P19474	114.051	204.049	142.386	111.157	125.74	112.095	65.0814	68.9449	69.202
P36405	106.303	106.986	79.7942	264.704	280.004	170.794	172.206	193.743	147.506
Q99459	301.487	321.031	120.151	45.204	51.4034	77.3516	212.834	223.474	283.344
P55769	207.775	201.79	147.845	84.3398	32.0349	40.7801	142	117.627	133.576
P21291	570.622	653.798	744.296	319.621	285.955	426.847	259.431	344.572	369.56
Q9NY65	96.1195	83.668	69.7483	240.092	299.367	175.09	163.169	200.204	118.513
O00273	56.6333	80.7539	49.3178	214.518	206.362	264.756	87.639	104.459	40.8156
P62841	1935.33	1967.54	2252.77	1805.83	1728.25	2664.52	757.928	748.548	1249.33
O95741	32.7777	23.7332	31.5309	90.17	85.385	156.485	65.5207	81.034	152.095
P39748	876.916	901.301	682.725	263.703	213.572	107.172	422.811	425.261	229.198
Q99453	200.397	196.011	229.749	484.355	599.609	342.076	400.975	436.91	317.982
Q9H239	0	0	0	3.52468	21.2849	2.82205	44.4578	39.4804	6.03478
Q96BN8	6.7551	21.9959	19.7493	126.039	76.4862	64.4152	46.1179	39.3912	49.5951
Q6ZRK6	2.20114	0	0	18.5626	22.9014	83.5479	0	4.09817	0
Q86UE4	161.371	167.982	171.609	50.5921	89.5435	92.4429	90.8143	77.396	64.8952
P20340	46.0941	27.0361	56.9593	163.177	134.725	119.21	67.4176	117.216	116.381
P41219	640.305	636.56	383.765	311.69	301.818	179.873	211.516	210.066	191.102
P49755	19.7834	59.9726	69.0373	306.184	308.41	223.481	131.073	117.862	67.5857
P55060	214.155	206.816	353.205	586.558	560.754	744.023	452.652	412.782	639.945
P17812	309.23	371.267	309.919	226.978	177.532	289.968	433.104	442.605	621.547
Q969J2	56.9905	233.315	43.5474	2.66117	3.61659	0.000203784	4.34675	10.5972	28.2708
Q8TC20	130.4	109.79	38.4715	405.527	377.172	477.238	134.501	155.51	83.8037
Q8TDY2	41.4459	46.1224	84.227	204.914	207.558	118.856	131.045	103.638	111.809
P28289	459.732	498.971	447.72	270.276	218.355	176.201	241.441	204.808	110.999
P18859	390.51	642.065	304.718	395.032	392.549	144.967	105.078	95.8951	89.0611
Q96BJ3	516.061	703.797	410.625	189.078	127.386	138.482	332.596	236.559	625.548
Q04637	1282.57	1099.72	840.494	1948.79	1949.72	1779.16	813.697	841.889	376.123
P25325	145.381	166.658	191.262	94.4236	82.1372	52.4039	139.466	129.949	205.867
O60264	346.897	377.316	183.006	12.3093	15.0048	0	126.577	87.4137	56.4731
O60765	1241.89	1368.47	1408.82	625.29	586.74	1027.19	1437.93	1400.05	2159.15
Q86UL3	36.1887	22.4651	42.8763	30.4776	32.6912	24.1209	363.84	390.576	68.0219
Q9UMS6	46.0092	80.695	105.152	185.776	157.732	184.359	167.991	147.141	138.355
Q9NR30	1338.85	1317.37	878.036	515.224	485.395	661.493	597.026	622.199	885.049
Q9NQ35	52.9991	161.203	253.959	17.6009	29.1866	38.4283	147.002	138.238	184.674
Q07955	525.308	586.39	505.01	244.326	232.517	103.937	464.48	474.224	303.326
P80303	5.99572	9.20969	25.4383	109.684	54.1644	143.164	17.1169	2.64671	10.3642
Q6UWP2	207.048	941.968	570.828	84.1396	137.477	60.7575	425.934	477.359	320.171
P48735	421.709	773.3	827.305	1447.26	1309.06	1501.91	931.132	1032.7	997.693
O60888	92.9358	103.27	306.98	516.325	542.116	660.689	315.322	345.852	339.678
O94907	147.895	93.1348	55.3442	20.4796	2.94671	14.6566	54.1851	72.8819	48.0658
O14813	44.964	111.945	161.078	0	0	0	45.1164	26.7643	0
P67775	81.1874	157.627	100.955	268.356	298.869	197.919	234.239	200	177.066
O43248	0	3.46783	0	87.8575	78.2516	221.167	21.6003	13.0816	0
Q9H9S4	194.014	134.097	88.8454	328.945	277.806	417.159	176.947	207.514	239.108
P18754	37.4893	79.0711	87.4167	159.512	151.957	147.372	171.382	148.299	122.483
P01303	302.816	299.737	310.856	174.502	196.58	522.478	69.4598	106.514	107.548
P05060	647.571	652.585	937.212	300.92	270.072	443.454	496.502	521.841	775.984
Q9C0I9	71.5494	71.5428	122.261	171.553	212.531	288.146	153.415	123.345	207.409
P60903	0	0	0	146.705	99.0991	1.74774	0	0	0
Q9Y297	695.175	944.976	456.955	244.088	303.777	124.982	741.747	769.886	435.828
P12035	282.374	278.653	151.05	107.615	120.299	78.0886	81.0307	127.983	70.3571
Q9Y5K6	32.202	21.6522	70.242	4.81754	4.01299	0	13.819	11.9979	38.5734
Q5M775	38.8984	187.576	207.481	608.952	632.41	662.306	519.102	394.165	483.888
Q07157	343.842	307.727	501.73	439.278	632.658	1015.07	977.176	892.299	1440.99
Q15459	555.193	527.182	267.931	210.982	162.294	205.586	213.519	197.555	254.81
P09382	1716.27	1987.93	2976.01	1629.16	1570.68	2669.72	3731.04	3918.52	5723.25
Q9UHB9	41.7459	66.4661	80.8042	296.578	384.268	233.67	154.105	157.923	41.6185
Q9NTK5	527.717	562.473	1151.03	1233.14	1314.67	1534.35	500.231	482.271	720.846
Q9C005	1289.82	1179.77	442.883	350.629	251.14	294.991	398.743	341.499	377.801
P31689	359.202	340.765	456.257	678.292	870.577	423.773	1191.84	1173.91	674
Q96P70	3.03927	14.7899	0	19.7899	24.5046	33.5196	56.1936	47.5858	145.044
P05023	161.812	128.302	77.0763	303.261	227.008	237.298	162.058	164.982	123.899
P49773	3795.04	3302.18	2765.83	1776.24	1933.28	1042.31	3156.92	3185.75	2085.89
Q9H074	0	0	0.656785	0	15.3393	0	62.7949	51.1165	8.26182
Q5EBL4	56.577	27.2345	190.509	309.304	298.179	511.346	261.535	239.609	252.419
P14324	707.313	706.543	64.199	31.2568	22.4226	33.848	61.8476	66.1495	83.7292
Q5TB80	458.742	682.148	573.125	900.595	706.299	701.326	227.562	136.846	489.863
Q6UVJ0	6.32262	16.7423	32.6908	54.4141	28.2885	66.6932	66.7485	63.4932	119.395
Q14257	12.7852	44.1465	111.38	108.575	194.316	315.443	252.767	300.256	268.693
Q9H0I3	1497.19	1483.75	781.373	624.221	688.88	447.69	812.117	704.565	682.18
P31937	39.3671	72.6415	188.27	261.089	281.702	233.163	331.841	234.212	255.107
O75915	119.543	61.2512	45.4115	196.716	228.836	199.502	75.3121	138.84	170.98
Q14498	205.133	209.796	55.1117	42.9652	55.1873	19.5364	150.651	137.146	146.247
Q9NQI0	1443.91	1373.47	2273.87	767.922	736.029	378.879	813.049	882.42	1612.73
P49915	112.405	71.4959	137.208	60.3789	26.4874	17.6073	40.5565	53.986	29.8614
O60831	289.11	168.61	537.959	540.188	350.771	573.495	750.606	949.775	909.198
Q8WVM8	32.9206	22.4206	17.6709	68.8472	128.414	163.755	48.0371	56.1098	11.874
P49736	208.873	178.391	88.5765	963.559	1180.61	414.1	603.336	549.212	167.237
Q8NB16	16.8322	0	0	36.7931	36.9073	70.2978	3.50207	6.95302	3.90846
Q8TBY8	28.521	141.445	162.42	495.628	437.37	363.098	215.847	248.34	184.267
Q9H4B7	102.339	184.271	309.369	214.551	169.863	338.006	80.2513	60.9396	99.4335
Q9BQG0	175.91	120.595	163.219	19.5744	12.4192	77.8887	17.6693	11.278	59.8719
Q92769	264.566	255.418	258.094	131.024	150.898	64.4032	183.865	181.243	108.885
O15066	155.576	168.306	112.811	51.903	99.882	28.1895	59.4946	43.576	20.1407
Q9H0H5	282.652	238.968	138.499	528.719	463.472	483.713	349.807	366.197	187.52
Q9UMS4	383.982	668.914	12626.8	505.171	464.982	432.145	8539.82	8521.09	11072.5
Q9P2S2	659.186	629.577	1112.42	342.928	328.237	476.266	540.918	530.126	850.613
O43639	314.801	270.43	142.381	262.475	271.318	242.55	115.286	147.33	55.0698
Q13015	170.602	26.9006	144.54	17.2126	4.42537	20.1016	50.3486	69.0406	42.7862
Q69YN2	0	124.648	0	68.6127	61.7207	80.8837	0	0	0
Q9UI15	50.86	36.9116	69.2799	52.2354	35.2408	166.935	144.151	193.877	391.943
Q14008	223.158	188.952	126.283	416.337	387.108	204.221	143.609	118.761	42.1644
Q9UKK9	34.7017	36.276	76.8635	182.89	155.992	238.216	109.285	54.1702	270.017
P61764	33.2251	26.5541	111.639	133.31	178.41	81.14	293.589	370.632	114.34
P0CJ85	44.564	146.728	56.4053	7.17948	11.6896	26.8878	20.0857	55.1915	76.9426
P36543	138.053	73.1063	53.2081	69.0238	84.7337	25.9133	19.9937	33.4779	11.6286
