# Supplementary material for: Proteomics Analysis of Proteotoxic Stress Response in In-Vitro Human Neuronal Models
Source: Int J Mol Sci. 2024 Jun 20;25(12):6787. doi: 10.3390/ijms25126787 (PMC11204259; doi:10.3390/ijms25126787)
Supplement: Supplementary file 1 [file ijms-25-06787-s001.zip › Supplementary Table S3. COMMON PROTEINS-Proteome Wide.xlsx]

## Sheet: Daoy-EX-MI
Names	total	elements
Daoy-EX Daoy-MI	91	P78346
		P05062
		Q9QNB3
		Q8N1F7
		P24752
		Q8TBP0
		P07196
		P04264
		Q5MJ68
		Q5TDH0
		Q6ZV77
		Q8TEX9
		P61163
		Q96J84
		P48735
		P04179
		P49257
		Q96QC0
		Q9H1E3
		P22102
		P63261
		P53618
		O43151
		Q99613
		P22033
		Q13263
		Q00534
		Q16513
		P20700
		Q9Y3D8
		P52566
		Q9C0E8
		Q99471
		P06727
		Q9Y3L5
		P35250
		Q86T90
		O00410
		Q12864
		Q92552
		Q96DR4
		Q8N531
		O00151
		Q96NB3
		O95786
		P00491
		P0DMV8;P0DMV9
		P04271
		P53396
		P06794
		P23381
		P52272
		Q9H0Q0
		Q9HAV0
		Q96PK6
		Q15459
		P11388
		Q05639
		Q9Y2Z0
		Q9NRN7
		Q5TB80
		P35247
		Q9QBZ9
		P55769
		Q6GQQ9
		Q9NXH9
		Q9HAC7
		B5ME19
		Q8WZ73
		P02768
		Q16352
		P08133
		P42166
		Q9NX63
		P13796
		A7E2U8
		O95817
		Q9NSB2
		Q9BUP0
		Q7L014
		Q12840
		Q13148
		Q02218
		Q9NYA4
		O94927
		Q14257
		P60903
		Q12972
		Q15021
		Q9NRX2
		P49419
Daoy-EX	229	O00170
		Q00701
		P25325
		Q04323
		Q8WWV6
		Q8ND56
		P25685
		P08574
		Q969G3
		Q9NUQ9
		P03407;P12479
		Q96A23;O75131;Q8IYJ1
		Q92688
		P05388
		P22061
		Q96HC4
		Q9Y4P1
		Q6P996
		Q92619
		P09001
		Q75002
		Q05519
		Q9NYF8
		P12004
		Q6NW29
		O60568
		Q9ULV4
		P50502
		P62081
		P40939
		Q8IZD9
		P54707
		O95487
		P62304
		Q9BR76
		Q5SSQ6
		Q8WW12
		O14974
		O15160
		Q16401
		O60844
		Q9NY12
		Q16181
		Q3ZCM7
		P78371
		P50402
		P26045
		A0A075B6N1;P0DSE2
		Q9BZZ5
		P09972
		P09104
		P51178
		P28358
		Q9H0D6
		Q16543
		P62899
		P07339
		P06744
		P21579
		P27348
		P17174
		Q9BXP5
		P49903
		Q9BVK6
		P54198
		Q16777;Q6FI13
		O15498
		Q9H0U4;Q92928
		Q08945
		Q5RKV6
		O91080
		Q6ZT12
		Q86U17
		Q8WZA9
		P11279
		Q05513
		P31150
		P00751
		O14981
		Q8NDW8
		P49790
		O75145
		Q99607
		O94885
		P62917
		O95500
		Q9UBR2
		P0DPH7;P0DPH8
		Q9H853
		Q76631
		Q13905
		P19878
		P63272
		Q9UFG5
		P32969
		O00189
		P29401
		P30085
		Q3KQU3
		P23193;Q15560
		Q13310
		Q07853
		Q9Y6D6
		P23527;P06899;P33778;Q16778;Q96A08;Q6DRA6;A0A2R8Y619
		Q9H361
		A9Q1K8
		P62633
		Q9Y6M1
		Q9UGU5
		Q9UBT6
		Q8IU81
		P12035
		Q6PJG2
		P16402;Q02539
		P30566
		P20839
		Q9Y295
		Q8NFQ8
		O00161
		P63167;Q96FJ2
		Q96MM6
		O43172
		Q7Z4M0
		P46782
		Q96RP9
		Q9NZM5
		Q16576
		Q9Y5M8
		P00533
		O43396
		Q6PKG0
		P05915
		O94760
		P40145
		Q9NR31
		P49589
		Q6NUJ5
		P52945
		Q7KZF4
		Q9ULQ0
		Q99962;Q99707
		Q16385
		Q9NZL9
		P31937
		P60174
		Q96QH2
		Q9NQG5
		O14602;P47813
		Q8IZP7
		Q9NZN3
		P61086
		Q13444
		Q9NY33
		P41250
		Q13733
		O15143
		Q149M9
		P55265
		Q9UIS9
		P52292
		P01130
		P62273
		Q7LBC6
		P02795;P04732;P13640;P80297;Q8N339
		Q12887
		Q9BXU3
		Q9H2C0
		Q1L6U9
		P07355
		Q9UMS4
		Q7Z5L9
		P45985
		Q96LM6
		A3QJZ6
		Q86W24
		O75638
		O00559
		Q07960
		Q92930
		P41223
		P08727
		P35579
		O95072
		P05783
		A1A4S6
		Q9Y5P4
		O00442
		P62269
		P09012
		O15357
		Q9C005
		P02788
		P82650
		O14828
		Q9H4E7
		O14787
		Q16740
		O43809
		Q9Y281
		Q16718
		Q9BTT0
		P26640
		P20876
		P98174
		P27635
		Q92833
		Q9Y2T7
		Q8IVN8
		Q13066;Q4V321;Q6NT46;Q9UEU5
		Q9ULB1
		O43847
		Q3V6T2
		P49736
		Q6DD88
		O15212
		P51114
		Q58FF3
		P09294
		Q8NBJ7
		P39687
		Q8N567
		Q9H9B4
		P07814
		Q00169
		O00425
		P20674;Q02880
		Q14241
		Q99436
		Q53H82
Daoy-MI	191	P08758
		Q96C19;P10645
		Q13409
		P17066
		Q1MSJ5
		Q14651
		P35268
		O43865
		Q6P656
		P82909
		P54136
		Q7Z417
		Q9UNH7
		Q93084
		O60493
		P50822
		P0C7T5
		Q96QR8
		O75828
		P02538;P48668;P04259
		P68431;P84243;Q16695;Q71DI3;Q5TEC6;Q6NXT2
		Q9Y6R4
		Q9Y2Q3
		Q96QS3
		P55042
		Q6N021
		Q6P1J9
		Q9Y4L1
		P78540
		P15311
		O60716
		P07942
		L0R819
		Q9BY67
		P35580;B9VXK4;F5HC16;O94929;P16812;P19237;P52375;P52451;Q13275;Q14CX7;Q3KP44;Q5VWP3;Q8IX21;Q8IYB9;Q8TDY4;Q96BQ5;Q96FZ7;Q9BXT6;Q9HDB9;Q9NQ90;Q9NUB1;Q9NXE4;Q9UHC7
		O15226
		O76094
		Q14203
		P60468
		Q5K651
		P62195
		O75792
		P59047
		O14530
		Q15102
		Q9UHD8
		Q92769
		O14556
		Q6ZMR5
		Q13177
		P49748
		Q86YQ8
		O95185
		Q8N163
		Q7Z406
		Q96PU8
		A0MZ66
		Q7Z3E5
		Q8N0Y7
		Q96IS3
		A5A3E0
		Q6NUQ4
		A0A075B6I7
		Q9Y6R0
		Q9UK59
		P0DPF3
		P53985
		P35749
		Q5VYK3;Q96N20
		P09471
		P42765
		O76031
		Q13123
		Q9NXW2
		P51149
		P84095
		Q9Y5K6
		A8MPS7
		P62873
		Q9HCM7
		Q15369
		Q9Y277
		P06493;P24941;Q8IZL9
		O60828
		Q9UPZ6
		P11215
		Q9Q720
		Q6ZS17
		Q7RTS7
		P02769
		Q9Y2I6
		P52475
		Q9NZN4
		Q96M83
		P05026
		P31946
		Q7Z5U6
		Q969S3
		Q14344
		P07205
		P00492
		A8MWA6;A8MX19;A8MXZ1;P0C7X0;A6NDY2;A6NEW6;A6NJQ4;A6NNJ1;A8MXJ8;P0C7V4;P0C7W8;P0C7W9
		Q9UMX0
		Q9UMS0
		P63220
		Q9BSJ1
		Q08J23
		Q5T655
		Q6FI81
		Q9BTA0
		P14324
		Q9BUR4
		P33240
		P30044
		O43290
		P08240
		Q5T6L9
		Q13643
		Q9NY65
		P55884
		P36871
		P54709
		Q9IDV9;Q9IDV8
		P04632
		P50897
		Q8IV38
		P42677
		Q8N6D5
		P62280
		O43283
		Q96T23
		O76021
		Q8B9Q8
		Q92598
		Q3Y452
		Q14152;Q15147
		O75711
		Q9BZK7
		Q92526
		P84098
		Q96I24
		P05362
		Q9NSE4
		O60522
		Q9QBZ1
		Q6ZRK6
		Q9Y3D0
		O43423
		Q15363
		Q9H2F5
		O60927
		Q9NQ31
		P09268;Q4JQX2
		P03169;P13202
		O95455
		A2A3N6
		P21281
		Q92890
		O15260
		Q99873
		Q9UHD9
		Q15435
		P24666
		O14776
		Q9Y3Z3
		O15305
		O75431
		P35659
		Q9UHD1
		P61956;P55854;Q6EEV6
		P27797
		P51003
		P28831
		Q02543
		Q9BVJ6;Q5TAP6
		P39748
		O00499
		Q92922
		Q86U44
		P09496
		Q05655
		P04792
		Q05136
		O95347
		P34931
		P55795
		A8MZG2
		Q9BQ39
		P25787
		Q12774
		Q6P158

## Sheet: SH-EX-MI
Names	total	elements
SH-EX SH-MI	62	P08574
		P52429
		A0A1B0GVN3
		Q9BQ04
		P61970
		P39656
		Q9BZZ5
		Q8IY81
		Q01813
		P28482
		P56470
		Q9Y2X7
		Q15119
		O15374
		Q13233
		Q9NXE4
		O95630
		P22695
		Q9NX46
		P56537
		P49840
		P30622
		P21108
		Q9H8Y8
		P48556
		Q86Y82
		Q13435
		Q9Y2V0
		A6NEV1
		P14923
		Q9UP83
		Q15293
		Q92888
		O75352
		P36575
		Q8N1N4
		P82979
		Q5XKE5
		Q9Y4Z0
		Q86WB0
		P09709
		P43243
		Q9BPU6
		Q8IZH2
		P62266
		Q14410
		Q9BW30
		Q9Y2G5
		P14735
		Q2M3V2
		P46060
		P43307
		P31947
		P30043
		Q6PJF5
		Q9P2B4
		P00390
		Q9BX93
		P61081
		P53999
		Q9UBQ7
		P19623
SH-EX	625	Q86UE4
		Q9Y676
		Q92598;Q5U5X0
		Q96A26
		P35580;O75054;O95786;P03206;P20393;P52451;Q14116;Q14995;Q1HVG1;Q3KNW5;Q3KSS8;Q4VNC1;Q8IX21;Q8IYB9;Q8N6Q1;Q8NBU5;Q8WV60;Q96BQ5;Q96PL1;Q9HBF4;Q9NQ90;Q9NUB1;Q9NVP4
		Q8N4Q1
		P00167
		Q8N1G4
		Q13867
		Q86U42
		Q9UJZ1
		P61163;P42025
		Q14108
		Q00325
		Q05519
		P43007
		P50990
		P14868
		Q9Y3Y2
		Q9UNZ2
		P53621
		P49642
		Q9WC54
		P09429
		O60493
		O15355
		P26639
		Q9BTC0
		O43166
		P16402;P10412;Q02539
		Q15029
		P04424
		P07864
		P28066
		Q8N1I0
		Q9NRR5
		P11940;Q96DU9
		Q8NFH5
		Q8IZQ5
		Q7Z422
		P07942
		Q9UHX1
		Q9HC35
		P49257
		P30084
		Q6PCT2
		P63000;P60763
		Q53FA7
		Q9UBL6
		P51148
		O00148
		P51571
		Q02952
		P26378
		Q8IZS8
		P17174
		P48751
		O75380
		Q9UK76
		O75792
		P04899
		P09874
		Q99832
		P78330
		Q5JTV8
		P62424
		O75822
		Q99460
		O75390
		Q6TFL3
		P00924
		P28070
		Q8N163
		Q14919
		P61566
		P08729;O95678
		Q58FG0
		Q9HC77
		Q5VTR2
		Q9NV56
		P99999
		Q02809
		Q96GM5
		O75145
		Q96CS3
		Q9BRX5
		P30153
		Q9UL01
		P49458
		P10606
		P52741
		Q15427
		P42765
		P48723
		P48147
		O00233
		Q06830
		Q5H9L2
		O95626
		Q9QSR3
		Q99471
		Q9BT78
		Q73368
		Q13126
		P37235
		P05091
		P68400;Q8NEV1
		O43615
		P67936
		P14649
		P06493
		P42574
		Q9C0A0
		Q13637
		P42704
		Q96B54
		O95292
		Q96GC6
		P21796
		O95994
		O15066
		Q96I15
		P50454
		Q92831
		P12268
		Q13948
		P62879
		Q14254
		Q9BRJ6
		P40925
		P62633
		Q9UJU6
		P62263
		O00151
		Q6PIV2
		Q96M83
		P27694
		Q9NRL3
		Q9BUF5
		Q7Z3Z2
		P12035
		P05026
		P27482
		P50416
		P23258;Q9NRH3
		P13291
		O94906
		Q14344
		Q9UNS2
		P07205
		Q08778
		P27816
		Q13395
		O43172
		P0DOU3
		Q8IZ26
		O60936
		P43686
		Q6ZUG5
		Q92804
		Q00535
		P63208
		P16152;O75828
		P14866
		O60361
		Q6FI81
		Q14683
		Q9UN86
		Q9H074
		Q86UP2
		O43290
		Q9H0I2
		Q53GS9
		Q01968
		P12081
		Q9HAV0
		Q5JWF2;P63092;P11488;Q03113
		P55884
		P26583
		O15523
		P43363
		P40200
		Q8NE71
		Q9NQG5
		Q08209
		Q9NY33
		Q9UNF1
		Q9UKD2
		P42677
		O75175
		P11137
		P35606
		Q96CP2
		O15013
		P17661
		P84085
		Q7LBC6
		P78386
		P45974
		O75969
		P78347
		P40222
		O15067
		O43776
		Q8WU76
		O89290
		Q7Z5L9
		P13667
		Q9UHB6
		A6NGU5;B5MD39;P36268;P19440
		Q9UL46
		Q15019
		Q12824
		Q86W24
		O00505
		A6NLW8
		Q15121
		Q7Z7B0
		Q9H307
		P07858
		P38117
		Q8IWC1;P01270;Q13614
		Q9ULH1;P16422;P32314
		Q92890
		O15260
		Q9BWM7
		P14678
		Q9Y696
		Q13129
		O75884
		Q4VC44
		O00154
		P07237
		O95067
		Q99829
		P07197
		O15305
		Q9Y577
		Q15819
		A1L162
		Q9Y285
		Q12907
		Q9NSB2
		Q13630
		O43169
		Q9UKX3
		O75531
		O14813
		Q16740
		P17066;P48741
		P61956;P55854;Q6EEV6
		O43809
		Q13526
		Q99497
		Q9UQ80
		Q8WUM4
		Q9NR71
		P04439
		Q13148
		Q14914
		Q9H094
		Q1KMD3
		Q8WWM7
		Q9NZ63
		P16403
		P62942
		Q13308
		Q6KF10
		Q9NYD6
		Q8WXX5
		P04792
		P55060
		P43490
		Q14257
		Q13951
		P09661
		O14737
		P31153
		Q96FW1
		Q15785
		Q14582
		Q14498
		P30049
		P18077
		P51572
		Q12972
		P28289
		Q9H9B4
		Q9Y6N6
		Q7L1Q6
		Q8NHY3
		Q15046
		Q9Y5B8
		Q9BRX8
		P25787
		P35637
		Q96HF1
		P09211
		O00170
		Q9HDC9
		P35609
		O43182
		Q04323
		Q96F85
		P07108;Q29980
		Q9Y3I0
		Q13838
		Q9NUQ9
		O60869
		O15371
		P24752
		P26599
		Q99459
		P49023
		Q9BPX3
		Q96HC4
		P35244
		P06753
		Q9NR34
		P26641
		Q92785
		P23396
		Q9NQ29
		P54707
		Q86V81
		Q9P258
		P07203
		P55145
		Q9Y6R4
		O43143
		Q8IYU2
		Q9Y2Q3
		P49588
		Q06323
		P32119
		P31939
		Q969X5
		Q9NY12
		O75347
		Q6S8J3;Q9BYX7
		P63104
		Q9Y4L1
		Q6P1J9
		Q9HC07
		Q14247
		Q7RTV0
		Q99622
		P15311
		P19338
		P13987
		P20618
		P14550
		P51970
		Q00653
		P09972
		O14782
		O75475
		O75915
		P60953
		Q15020
		P46940
		Q9H0D6
		Q2M2I8
		P22102
		P84074;P61601
		O00592
		P62937;A0A075B759;A0A075B767;F5H284;P0DN26
		P39880
		Q9P2X0
		P17655
		P06744
		Q9Y2R5
		P04844
		P09417
		Q9UHD8
		P83881;Q969Q0
		O43390
		Q13442
		Q9BVK6
		P06417
		Q9BXK5
		Q5BKZ1
		Q08945
		Q96JM3
		P60228
		Q13263
		Q9UDY6
		A5A3E0
		P46937
		Q13428
		O60762
		P62249
		P13798
		P39023;Q92901
		A6NMX2
		P62910
		Q9H3K6
		O00299
		Q9H2J4
		Q9GZU8
		Q12874
		O75937
		P62917
		Q13011
		P11171
		P46777
		O95881
		P09471
		Q9HC38
		P67775
		Q96K17
		A6NHL2
		O00425;Q9Y6M1
		Q04726
		O00487
		P53675
		O75223
		Q16891
		Q9NZA1
		P62873
		Q15369
		Q9Y277
		O94925
		O75351
		Q15370
		Q9H4Q3
		Q9Q720
		P42766
		Q9NTJ3
		P30085
		Q8TD19;Q9BXJ9
		P11315
		Q9BY32
		Q8N335
		Q15036
		A2A3K4
		P23921
		O43684
		Q9BWD1
		Q8N4E4
		O60343
		O14578
		Q9Y383
		Q9HAV7
		O00629
		O60841
		Q8N9V7
		Q13561
		Q8N0U7
		P51878
		P13591
		P0DMV8;P0DMV9
		Q9UMS6
		P18859;P29084
		P12277
		O94822
		Q08043
		P20839
		P62314
		Q9Y3C8
		O75348
		P51668
		Q96A33
		P60900
		Q9Y5M8
		Q9Y6E2
		P63220
		P52272
		Q5VTT2
		Q96AG4
		Q8WXI9
		A6NIE6
		P61088
		Q9BU89
		P54725
		Q9NR45
		Q02878
		A0A0B4J2D5;P0DPI2
		P30626
		Q9NY27
		Q9Y678
		Q96NL8
		P60866
		Q6ZMR3
		Q8TDY4
		Q96PK6
		Q8N5K1
		Q9NZL9
		Q9Y5T5
		Q08752
		Q13084
		O15400
		P08779
		P31937
		P02545
		Q3MIP1
		Q9NSK0
		O60282;Q8NEL0;Q9Y2J8
		P38606
		Q9NPH2
		P09936
		Q9Y3D9
		P51460
		P18095
		Q9NX58
		P18621
		Q9NVA2
		P62280
		P78417
		P52292
		O75083
		P01303
		P00338
		Q6PIW4
		O75340
		Q5T2T1
		P09960
		P08397
		P63027
		P17483
		P80303
		Q92526
		Q2TAA2
		Q9UIR0
		P17752
		Q9NSE4
		Q86TI0
		P54652
		O60522
		P62805
		P07355
		O14926
		P62829
		Q9Y3D0
		P04080
		P14136
		P29692
		Q8IYD8
		Q07960
		P52209
		O00461
		Q9Y2R4
		Q9Y3D6
		P61077;P62837;Q9Y2X8
		P52943
		P33991
		Q15388
		P36405
		Q9UPQ0
		Q8WTP9
		P42166
		Q9BPW8
		Q04760
		P46781
		Q9NX63
		O14776
		Q13137
		P41219
		Q16644
		O95373
		P05387
		P63165;G2XKQ0
		Q9C005
		P05556
		P62913
		P20810
		F5HEN7;Q7M6N6
		Q6YHK3
		O75431
		P30419
		O00571
		Q5W0A0
		Q5U5Z8
		P09382
		Q01085
		Q6ZNB6
		P49189
		Q9UPQ7
		P42224
		Q9NP97;Q8TF09
		P26640
		Q15185
		Q9BWW7
		P26196
		Q02543
		Q01469;A8MUU1
		P39748
		Q9H173
		P04406
		P55327
		Q96RS6
		P47756
		O00231
		P09496
		P46779
		Q9BX40
		O94964
		O14880
		Q9H7X2
		P09493
		Q15942
		P50570
		P63172
		O00193
		Q52LJ0
		O15247
		Q99426
		P61916
		Q9UHV9
		P62495
		P46109
		P62854;Q5JNZ5
		Q562R1
		P49368
		P69905
		Q5JPF3
		Q16537
		P62244
		P26373
		Q58FF7
		O00116
		P49419
		O60664
		Q8N8S7
		P13010
SH-MI	98	O15145
		Q9Y265
		Q9P015
		O95721
		Q3ZCM7
		O60716
		Q9UII2
		P06703
		Q10713
		P83881
		Q9BRP8
		P49591
		P35754
		Q8IZT9
		P11215
		P84103
		Q13232
		Q96FN4
		P60842
		O96019
		Q92733
		Q92878
		Q9H1E5
		P47813
		Q9H299
		O75368
		Q7Z434
		Q9BY44
		Q9NQT8
		O95573
		P62820
		Q6QNY1
		A1A5D9
		Q9NWV4
		Q96AC1
		P60981
		Q9QBZ9
		P84098
		P36542
		Q9Y6J0
		Q14999
		O43504
		Q9HB31
		Q8N323
		O60282
		P09132
		Q9NYB9
		Q03154
		Q7L0Y3
		Q16774
		Q8TBZ2
		O75526
		Q58FG1
		O15173
		Q717R9
		A8MTJ3
		O60884
		P22061
		Q7Z460
		P07196
		Q9ULV4
		P00387
		Q99613
		Q6P161
		A0MZ66
		O95785
		O95394
		P48681
		P61019
		P05114
		P11940
		Q96HQ2
		P40763
		P28799
		P36797
		O95218
		Q99439
		Q6P2E9
		Q9BPX5
		O15085
		Q15459
		P28838
		Q9Y2Z0
		Q8N6D5
		P0DPH7
		Q9H773
		P38919
		Q13595
		P24666
		P15735
		Q99714
		Q16881
		Q9NRC8
		O95347
		Q9Y6C9
		Q5JT25
		Q13451
		Q13557

## Sheet: DSH-EX-MI
Names	total	elements
SH(D)-EX SH(D)-MI	54	P35900
		Q9BXD5
		Q6UWP2
		O15068
		Q86UL3
		Q01546
		Q9NR12
		P61018
		O14782
		Q15020
		O14512
		P40429;Q6NVV1
		A6NCI4
		P05204
		P09471
		Q9UHB9
		Q96ST2
		P28799
		Q8WXD2
		O43684
		Q13564
		Q6PL18
		O94906
		P62314
		Q9BSB4
		Q5T655
		Q9NY65
		P08779
		Q9BWJ5
		Q69YN2
		P78417
		O76021
		P02795;P04732;P13640;P80297;Q8N339
		Q9UMS4
		Q6ZRK6
		Q8N7C3
		Q8IWS0
		Q8IYD8
		O96008
		O15260
		Q9NQ35
		Q96LB3
		Q13351
		O75531
		P48739
		Q15185
		P49736
		P68402
		O00193
		Q9UJX0
		Q9NQW7
		Q96IP4
		Q13015
		Q16836
SH(D)-EX	228	P25325
		Q86UE4
		P51665
		P25685
		P0DP23;P0DP24;P0DP25
		O15371
		Q86VP6
		Q8WVM8
		Q99459
		Q9UJZ1
		O75352
		P06753
		Q5JRC9
		P14868
		P62841
		Q9NTK5
		P12004
		O15355
		O95336
		Q8NCW5
		Q9NR30
		Q99453
		Q8NB16
		Q86V81
		P57721
		P30046;A6NHG4
		Q5M775
		Q9P2S2
		Q8IYA2
		Q15056
		P15151
		P09651;A0A2R8Y4L2
		Q9UHX1
		Q969J2
		P14550
		P67775;P62714
		P48735
		P61158
		O75915
		Q9UI15
		Q5K651
		Q8IZS8
		P31040
		Q9UK76
		P21291
		Q96AY3
		Q14566
		Q14194
		O43390
		Q16280
		Q8TC20
		Q13177
		O75390
		Q9H4B7
		P49448
		Q96BJ3
		Q9ULH0
		Q9H0I3
		Q07157
		P62249
		P05060
		P43243
		O14827
		Q16555
		P20700
		Q9H239
		Q15233;Q9Y3D8
		Q15459;Q8TB33
		O60264
		Q96BN8
		Q9Y5B9
		Q13255
		O00425;Q9Y6M1
		P49915
		P18754
		O95399
		Q9BQ61
		Q9Y5K6
		Q15369
		Q14008
		P0DMS9
		Q6UVJ0
		Q5SSJ5
		O00410
		O43813
		P30085
		P52597
		Q8N201
		P84103
		O15066
		O95372
		P31942
		Q69YQ0
		Q9Y5L4
		P22695
		O95218
		Q9Y2H5
		P12035
		O60831
		P14854
		Q9Y297
		O95757
		Q6PJG2
		O75335
		P23258;Q9NRH3
		P05141
		Q9H0H5
		Q9UMS6
		P0DMV8;P0DMV9
		P31689
		O96005
		Q9C0I9
		P19474
		Q5T0U0
		Q9UPY8
		P14174
		Q03113
		Q92878
		P18859
		Q15907;P62491
		O95741;Q96A23;Q9UBL6
		Q9BQG0
		Q96C24
		Q9Y6H1;Q5T1J5
		Q9H074
		P14324
		P33240
		Q8TDY4
		O14964
		P30520
		P16104;Q96QV6;Q8IUE6
		Q96P16
		O75116
		P36871
		P33176
		Q15916
		P31937
		P0CJ85;P0CJ86;P0CJ87;P0CJ88;P0CJ89;P0CJ90;Q6RFH8;Q9UBX2
		P05023
		P02545
		Q6IBS0
		Q9UKD2
		O00273
		P15170
		P17812
		Q6WCQ1
		P52292
		Q8TER5
		Q13642
		P01303
		Q5TB80
		P46776
		P62273
		O94907
		Q92598
		P49773
		P60981
		P80303
		Q92845
		P31943
		P55769
		O43248;P31277
		Q8IWW6
		O43639
		P62805
		Q5T7N2
		P07602
		Q9NQI0
		Q9UKK9
		P38919
		P42167
		O60765
		Q92769;Q13547
		P34932
		A6NJ78
		Q9Y3D6
		P49755
		P33991
		Q13129
		Q5EBL4
		P36405
		P42166
		Q9NX63
		P22455
		Q9H9S4
		P41219
		Q16644
		Q07955
		Q9C005
		P61764
		P30419
		Q9NYL9
		O00571
		O60282
		P09382
		O14813
		P0DPH7;P0DPH8;Q6PEY2
		P17066;P48741
		O43809
		Q04637
		Q9BTT0
		Q12840
		P20340
		O75208
		Q8WWM7
		P39748
		P27635
		Q96P70
		O00754
		P61106;P20336;P20337;Q14964;Q15286;Q6IQ22;Q96AX2;Q9H082
		P09884
		P04792
		P55060
		Q14257
		P34931
		P60903
		Q8TBY8
		Q8TDY2
		Q14498
		P63167
		Q9BUT1
		P28289
		P49368
		P07814
		P36543
		P0CAP1
		O60888
		P49841
SH(D)-MI	26	Q96ER9
		Q01813
		Q9UBT2
		O43151
		A0A024RBG1
		P31146
		O60749
		P24864
		Q15437
		Q6P5S7
		Q96M83
		O96019
		Q8IWZ8
		P30622
		Q9UNF1
		Q9P1U1;Q9C0K3
		Q9Y5S9
		Q9NTI7
		O95183
		A0PJE2
		P09132
		Q13404
		Q96L21
		Q86YQ2
		Q8TDW0
		P21675

## Sheet: ALL-MI
Names	total	elements
SH(D)-MI SH-MI	5	Q01813
		P28799
		O96019
		P30622
		P09132
Daoy-MI SH(D)-MI	8	O43151
		P09471
		Q96M83
		Q5T655
		Q9NY65
		O76021
		Q6ZRK6
		O15260
Daoy-MI SH-MI	12	P07196
		O60716
		Q99613
		A0MZ66
		P11215
		Q15459
		Q9Y2Z0
		Q8N6D5
		Q9QBZ9
		P84098
		P24666
		O95347
SH(D)-MI	67	Q96ER9
		P35900
		Q9BXD5
		Q6UWP2
		O15068
		Q86UL3
		Q01546
		Q9NR12
		P61018
		O14782
		Q15020
		O14512
		Q9UBT2
		P40429;Q6NVV1
		A0A024RBG1
		A6NCI4
		P05204
		P31146
		Q9UHB9
		O60749
		P24864
		Q15437
		Q96ST2
		Q8WXD2
		Q6P5S7
		O43684
		Q13564
		Q6PL18
		O94906
		P62314
		Q9BSB4
		Q8IWZ8
		P08779
		Q9BWJ5
		Q9UNF1
		Q69YN2
		P78417
		Q9P1U1;Q9C0K3
		P02795;P04732;P13640;P80297;Q8N339
		Q9Y5S9
		Q9UMS4
		Q8N7C3
		Q8IWS0
		Q9NTI7
		Q8IYD8
		O96008
		Q9NQ35
		Q96LB3
		O95183
		Q13351
		O75531
		A0PJE2
		P48739
		Q15185
		Q13404
		Q96L21
		Q86YQ2
		P68402
		P49736
		O00193
		Q9UJX0
		Q9NQW7
		Q96IP4
		Q8TDW0
		Q13015
		P21675
		Q16836
SH-MI	143	Q717R9
		A8MTJ3
		P08574
		P52429
		A0A1B0GVN3
		O15145
		O60884
		P22061
		Q92888
		O75352
		Q7Z460
		Q9ULV4
		Q9BQ04
		P61970
		P36575
		Q9Y265
		Q9P015
		Q8N1N4
		O95721
		P39656
		Q3ZCM7
		P82979
		Q9BZZ5
		Q8IY81
		P00387
		Q5XKE5
		Q9UII2
		P28482
		P06703
		Q9Y4Z0
		P56470
		Q86WB0
		P09709
		Q6P161
		Q10713
		P83881
		Q9Y2X7
		Q9BRP8
		O95785
		P49591
		P43243
		O95394
		Q15119
		P35754
		O15374
		Q8IZT9
		P48681
		Q13233
		Q9BPU6
		P61019
		Q8IZH2
		P05114
		P11940
		Q96HQ2
		P40763
		Q9NXE4
		P84103
		Q13232
		P36797
		P62266
		Q14410
		O95630
		P22695
		Q9BW30
		O95218
		Q99439
		Q96FN4
		P60842
		Q9NX46
		Q92733
		Q9Y2G5
		Q6P2E9
		Q92878
		P14735
		Q9H1E5
		Q2M3V2
		P56537
		P47813
		Q9H299
		O75368
		Q7Z434
		Q9BPX5
		P49840
		O15085
		P46060
		P43307
		P28838
		Q9BY44
		P31947
		Q9NQT8
		P21108
		O95573
		P30043
		P62820
		Q6QNY1
		A1A5D9
		Q9NWV4
		P0DPH7
		Q96AC1
		P60981
		Q6PJF5
		Q9Y6J0
		P36542
		Q14999
		Q9H773
		Q9P2B4
		O43504
		Q9H8Y8
		P38919
		Q9HB31
		Q13595
		Q8N323
		P48556
		Q86Y82
		P15735
		O60282
		P00390
		Q9BX93
		Q13435
		Q99714
		Q9Y2V0
		P61081
		Q9NYB9
		Q03154
		Q7L0Y3
		Q16881
		Q16774
		Q9NRC8
		Q8TBZ2
		Q9Y6C9
		O75526
		A6NEV1
		Q58FG1
		P14923
		Q5JT25
		P53999
		Q13451
		O15173
		Q9UBQ7
		Q9UP83
		P19623
		Q13557
		Q15293
Daoy-MI	262	P08758
		P78346
		Q96C19;P10645
		P05062
		Q13409
		Q9QNB3
		P17066
		Q1MSJ5
		Q8N1F7
		Q14651
		P35268
		P24752
		O43865
		Q6P656
		Q8TBP0
		P82909
		P54136
		Q7Z417
		Q9UNH7
		Q93084
		O60493
		P50822
		P04264
		P0C7T5
		Q96QR8
		O75828
		P02538;P48668;P04259
		Q5MJ68
		P68431;P84243;Q16695;Q71DI3;Q5TEC6;Q6NXT2
		Q5TDH0
		Q6ZV77
		Q9Y6R4
		Q9Y2Q3
		Q96QS3
		Q8TEX9
		P55042
		Q6N021
		Q6P1J9
		Q9Y4L1
		P78540
		P15311
		P61163
		P07942
		L0R819
		Q96J84
		Q9BY67
		P49257
		P35580;B9VXK4;F5HC16;O94929;P16812;P19237;P52375;P52451;Q13275;Q14CX7;Q3KP44;Q5VWP3;Q8IX21;Q8IYB9;Q8TDY4;Q96BQ5;Q96FZ7;Q9BXT6;Q9HDB9;Q9NQ90;Q9NUB1;Q9NXE4;Q9UHC7
		P48735
		O15226
		P04179
		O76094
		Q14203
		P60468
		Q96QC0
		Q9H1E3
		P22102
		Q5K651
		P63261
		P53618
		P62195
		O75792
		P59047
		O14530
		Q15102
		Q9UHD8
		Q92769
		O14556
		Q6ZMR5
		Q13177
		P49748
		Q86YQ8
		O95185
		Q8N163
		Q7Z406
		Q96PU8
		P22033
		Q7Z3E5
		Q13263
		Q8N0Y7
		Q96IS3
		Q00534
		A5A3E0
		Q6NUQ4
		A0A075B6I7
		Q16513
		P20700
		Q9Y6R0
		Q9Y3D8
		Q9UK59
		P0DPF3
		P53985
		P35749
		Q5VYK3;Q96N20
		P42765
		O76031
		Q13123
		Q9NXW2
		P52566
		P51149
		P84095
		Q9C0E8
		Q99471
		Q9Y5K6
		A8MPS7
		P62873
		Q9HCM7
		Q15369
		Q9Y3L5
		P06727
		Q9Y277
		P35250
		Q86T90
		O00410
		P06493;P24941;Q8IZL9
		O60828
		Q9UPZ6
		Q9Q720
		Q6ZS17
		Q12864
		Q7RTS7
		Q92552
		Q96DR4
		P02769
		Q9Y2I6
		P52475
		Q8N531
		O00151
		Q9NZN4
		Q96NB3
		O95786
		P00491
		P05026
		P31946
		Q7Z5U6
		P0DMV8;P0DMV9
		Q969S3
		Q14344
		P04271
		P07205
		P00492
		P53396
		P06794
		A8MWA6;A8MX19;A8MXZ1;P0C7X0;A6NDY2;A6NEW6;A6NJQ4;A6NNJ1;A8MXJ8;P0C7V4;P0C7W8;P0C7W9
		P23381
		Q9UMX0
		Q9UMS0
		P63220
		Q9BSJ1
		P52272
		Q08J23
		Q6FI81
		Q9H0Q0
		Q9BTA0
		P14324
		Q9BUR4
		P33240
		P30044
		O43290
		P08240
		Q5T6L9
		Q9HAV0
		Q96PK6
		Q13643
		P55884
		P36871
		P54709
		Q9IDV9;Q9IDV8
		P04632
		P50897
		P11388
		Q8IV38
		Q05639
		P42677
		P62280
		O43283
		Q96T23
		Q9NRN7
		Q5TB80
		Q8B9Q8
		P35247
		Q92598
		Q3Y452
		Q14152;Q15147
		O75711
		Q9BZK7
		Q92526
		Q6GQQ9
		P55769
		Q96I24
		P05362
		Q9NSE4
		O60522
		Q9QBZ1
		Q9Y3D0
		O43423
		Q15363
		Q9NXH9
		Q9H2F5
		O60927
		Q9NQ31
		Q9HAC7
		P09268;Q4JQX2
		B5ME19
		Q8WZ73
		P03169;P13202
		O95455
		A2A3N6
		P21281
		Q92890
		Q16352
		P02768
		P08133
		Q99873
		P42166
		Q9UHD9
		Q15435
		Q9NX63
		O14776
		P13796
		Q9Y3Z3
		A7E2U8
		O15305
		O95817
		Q9NSB2
		O75431
		P35659
		Q9BUP0
		Q9UHD1
		P61956;P55854;Q6EEV6
		P27797
		Q12840
		Q7L014
		P51003
		P28831
		Q02543
		Q9BVJ6;Q5TAP6
		Q13148
		P39748
		O00499
		Q02218
		Q9NYA4
		Q92922
		Q86U44
		P09496
		Q05655
		O94927
		P04792
		Q05136
		Q14257
		P34931
		P60903
		P55795
		A8MZG2
		Q12972
		Q15021
		Q9BQ39
		Q9NRX2
		P25787
		Q12774
		Q6P158
		P49419

## Sheet: ALL-EX
Names	total	elements
Daoy-EX SH(D)-EX SH-EX	10	O43809
		Q14257
		P30085
		P52292
		Q9NX63
		P12035
		P0DMV8;P0DMV9
		P31937
		P42166
		Q9C005
SH(D)-EX SH-EX	62	P14868
		Q9UK76
		O75390
		O15066
		O94906
		O15260
		Q13129
		O75531
		O14813
		Q8WWM7
		P04792
		P55060
		P28289
		O15371
		O75352
		Q86V81
		O14782
		O75915
		Q15020
		O00425;Q9Y6M1
		Q15369
		Q9UMS6
		Q8TDY4
		P01303
		P80303
		Q8IYD8
		P33991
		P41219
		P39748
		O00193
		P49368
		Q86UE4
		Q9UJZ1
		O15355
		Q9UHX1
		Q8IZS8
		P22695
		P23258;Q9NRH3
		Q9H074
		Q9UKD2
		P17066;P48741
		Q14498
		Q99459
		P06753
		P14550
		O43390
		P62249
		P43243
		P09471
		O43684
		P62314
		P08779
		P02545
		P78417
		P62805
		Q9Y3D6
		P36405
		Q16644
		P30419
		O00571
		P09382
		Q15185
Daoy-EX SH(D)-EX	18	P02795;P04732;P13640;P80297;Q8N339
		Q9BTT0
		Q12840
		P60903
		P25325
		P12004
		Q6PJG2
		P49736
		P20700
		O00410
		Q5TB80
		Q9UMS4
		P07814
		P25685
		P48735
		P62273
		P55769
		P27635
Daoy-EX SH-EX	45	P49257
		P17174
		O00151
		Q9NY33
		Q7Z5L9
		Q9NSB2
		Q16740
		Q12972
		Q04323
		Q9NY12
		P22102
		Q08945
		P20839
		Q9Y5M8
		P52272
		Q9NZL9
		P07355
		Q07960
		P08574
		Q05519
		Q9BZZ5
		O75145
		Q99471
		P62633
		O43172
		Q9HAV0
		Q9NQG5
		Q7LBC6
		Q86W24
		Q13148
		Q9H9B4
		O00170
		Q9NUQ9
		P24752
		Q96HC4
		P54707
		P09972
		Q9H0D6
		P06744
		Q9BVK6
		Q13263
		P62917
		Q96PK6
		P26640
		P49419
SH(D)-EX	192	Q86VP6
		Q8WVM8
		Q5JRC9
		P61018
		P67775;P62714
		P31040
		Q14194
		Q96BJ3
		P05060
		O95399
		Q6UVJ0
		Q5SSJ5
		O43813
		Q96ST2
		P84103
		Q69YQ0
		O60831
		Q13564
		P14854
		Q6PL18
		O96005
		Q03113
		Q92878
		P18859
		Q15907;P62491
		O95741;Q96A23;Q9UBL6
		Q96C24
		O75116
		P36871
		Q9BWJ5
		O00273
		Q69YN2
		Q92598
		P60981
		P31943
		O43248;P31277
		Q9NQI0
		A6NJ78
		P61764
		O60282
		P34931
		Q8TDY2
		P36543
		P49841
		P35900
		P62841
		Q8NCW5
		Q99453
		Q01546
		P57721
		Q8IYA2
		P15151
		Q969J2
		Q14566
		Q96AY3
		Q8TC20
		Q13177
		Q9H4B7
		Q9H0I3
		Q16555
		Q9H239
		Q96BN8
		Q15459;Q8TB33
		Q9Y5K6
		P52597
		Q8N201
		P28799
		O95372
		O95218
		O75335
		Q9BSB4
		P14174
		O14964
		P0CJ85;P0CJ86;P0CJ87;P0CJ88;P0CJ89;P0CJ90;Q6RFH8;Q9UBX2
		Q6IBS0
		P49773
		Q92845
		O43639
		P07602
		P38919
		P42167
		Q8N7C3
		Q9NQ35
		Q96LB3
		Q9H9S4
		P48739
		P0DPH7;P0DPH8;Q6PEY2
		O75208
		P63167
		Q13015
		P0DP23;P0DP24;P0DP25
		Q6UWP2
		Q86UL3
		Q9NTK5
		Q9NR30
		Q8NB16
		Q9NR12
		Q9P2S2
		Q15056
		O14512
		P21291
		Q16280
		A6NCI4
		Q9ULH0
		P05204
		Q9Y5B9
		O60264
		Q13255
		Q9Y2H5
		P05141
		Q9H0H5
		Q9C0I9
		P19474
		Q5T0U0
		Q9UPY8
		P16104;Q96QV6;Q8IUE6
		P30520
		Q9NY65
		P05023
		P15170
		Q6WCQ1
		O94907
		Q5T7N2
		Q9UKK9
		O60765
		Q8IWS0
		P34932
		O96008
		Q5EBL4
		Q07955
		Q13351
		Q04637
		P20340
		P09884
		P68402
		Q9UJX0
		Q9BUT1
		O60888
		Q16836
		P51665
		Q9BXD5
		O15068
		O95336
		P30046;A6NHG4
		Q5M775
		P09651;A0A2R8Y4L2
		P61158
		Q9UI15
		Q5K651
		P40429;Q6NVV1
		P49448
		Q07157
		O14827
		Q15233;Q9Y3D8
		P49915
		P18754
		Q9UHB9
		Q9BQ61
		Q14008
		P0DMS9
		Q8WXD2
		P31942
		Q9Y5L4
		Q9Y297
		O95757
		P31689
		Q5T655
		Q9BQG0
		Q9Y6H1;Q5T1J5
		P14324
		P33240
		Q96P16
		P33176
		Q15916
		P17812
		Q8TER5
		Q13642
		O76021
		P46776
		Q8IWW6
		Q6ZRK6
		Q92769;Q13547
		P49755
		P22455
		Q9NYL9
		Q96P70
		O00754
		P61106;P20336;P20337;Q14964;Q15286;Q6IQ22;Q96AX2;Q9H082
		Q8TBY8
		Q9NQW7
		Q96IP4
		P0CAP1
SH-EX	570	Q9Y676
		P35580;O75054;O95786;P03206;P20393;P52451;Q14116;Q14995;Q1HVG1;Q3KNW5;Q3KSS8;Q4VNC1;Q8IX21;Q8IYB9;Q8N6Q1;Q8NBU5;Q8WV60;Q96BQ5;Q96PL1;Q9HBF4;Q9NQ90;Q9NUB1;Q9NVP4
		P52429
		A0A1B0GVN3
		Q86U42
		P61163;P42025
		Q14108
		P50990
		Q9Y3Y2
		Q9WC54
		Q9BQ04
		O43166
		Q15029
		P11940;Q96DU9
		Q8IZQ5
		Q9HC35
		Q8IY81
		P30084
		Q6PCT2
		P63000;P60763
		P51148
		O00148
		P51571
		P26378
		P56470
		O75792
		P09874
		Q99832
		P78330
		Q5JTV8
		Q99460
		Q6TFL3
		P28070
		Q9Y2X7
		Q8N163
		Q14919
		P08729;O95678
		Q58FG0
		Q9NV56
		Q02809
		Q96GM5
		Q9UL01
		P52741
		Q15427
		P42765
		P48147
		Q06830
		Q5H9L2
		Q9QSR3
		Q13233
		Q9BT78
		Q73368
		Q13126
		P06493
		P42574
		Q9C0A0
		P42704
		Q9NXE4
		Q96B54
		O95292
		Q92831
		Q14254
		O95630
		Q6PIV2
		Q96M83
		P27694
		Q7Z3Z2
		P05026
		P27482
		Q9UNS2
		Q08778
		P27816
		Q13395
		Q9NX46
		Q8IZ26
		P43686
		Q00535
		P63208
		P14866
		O60361
		Q14683
		Q9UN86
		Q86UP2
		O43290
		P49840
		Q01968
		Q5JWF2;P63092;P11488;Q03113
		O15523
		P40200
		Q8NE71
		Q08209
		P21108
		Q9UNF1
		O75175
		P42677
		Q96CP2
		P78386
		P40222
		O89290
		P13667
		A6NGU5;B5MD39;P36268;P19440
		Q15121
		Q7Z7B0
		Q9H307
		P38117
		Q92890
		O75884
		O00154
		Q99829
		Q9Y577
		Q9Y285
		Q12907
		Q13435
		Q13526
		Q99497
		Q9UQ80
		Q8WUM4
		Q9NR71
		Q14914
		Q9H094
		Q9Y2V0
		P62942
		Q9NYD6
		Q8WXX5
		Q13951
		P09661
		A6NEV1
		P14923
		P31153
		Q96FW1
		Q14582
		P18077
		Q9Y6N6
		Q15046
		Q9Y5B8
		Q9BRX8
		P25787
		Q9UP83
		P35609
		O43182
		Q96F85
		Q9Y3I0
		P07108;Q29980
		O60869
		P26599
		P49023
		Q9BPX3
		P35244
		P26641
		P23396
		Q9P258
		P55145
		Q9Y6R4
		O43143
		P36575
		P49588
		P32119
		Q9Y4L1
		Q7RTV0
		Q99622
		P13987
		Q00653
		Q5XKE5
		Q2M2I8
		O00592
		P62937;A0A075B759;A0A075B767;F5H284;P0DN26
		Q9P2X0
		P17655
		Q9Y4Z0
		P09417
		P83881;Q969Q0
		P09709
		Q13442
		P06417
		Q5BKZ1
		Q96JM3
		Q9UDY6
		O60762
		Q13428
		P13798
		P39023;Q92901
		A6NMX2
		P62910
		O00299
		Q9H2J4
		Q12874
		O75937
		O95881
		P11171
		P46777
		Q96K17
		A6NHL2
		O00487
		O75223
		Q16891
		Q9NZA1
		Q9Y277
		O75351
		Q15370
		Q9BY32
		Q8N335
		A2A3K4
		P23921
		Q14410
		Q8N4E4
		Q9BW30
		O14578
		Q9Y383
		Q9HAV7
		O60841
		Q8N0U7
		P12277
		Q9Y3C8
		Q9Y2G5
		Q96A33
		P60900
		Q9Y6E2
		P63220
		Q5VTT2
		Q96AG4
		Q2M3V2
		A6NIE6
		Q8WXI9
		P61088
		P54725
		Q9NR45
		P30626
		Q9NY27
		Q96NL8
		P60866
		Q6ZMR3
		P46060
		Q8N5K1
		P43307
		Q9Y5T5
		Q08752
		O60282;Q8NEL0;Q9Y2J8
		P38606
		Q9Y3D9
		P18095
		O75083
		P00338
		Q6PIW4
		O75340
		P09960
		Q92526
		Q2TAA2
		Q9UIR0
		P17752
		P54652
		O60522
		P62829
		Q9Y3D0
		P14136
		P29692
		O00461
		P52209
		Q9Y2R4
		P61077;P62837;Q9Y2X8
		Q15388
		Q9UPQ0
		P46781
		Q13137
		P05387
		P05556
		F5HEN7;Q7M6N6
		Q6YHK3
		Q5U5Z8
		Q5W0A0
		Q6ZNB6
		Q9UPQ7
		Q9BX93
		P26196
		P61081
		O00231
		P47756
		P09496
		P46779
		O94964
		O14880
		Q9H7X2
		P63172
		Q52LJ0
		Q99426
		O15247
		P61916
		P53999
		Q562R1
		Q5JPF3
		Q58FF7
		Q9UBQ7
		O00116
		P19623
		Q8N8S7
		Q92598;Q5U5X0
		Q96A26
		Q8N4Q1
		Q13867
		Q8N1G4
		P00167
		Q00325
		P43007
		Q9UNZ2
		P49642
		P53621
		P09429
		O60493
		Q9BTC0
		P26639
		P16402;P10412;Q02539
		P61970
		P04424
		P07864
		P28066
		Q8N1I0
		Q9NRR5
		Q8NFH5
		P39656
		P07942
		Q7Z422
		Q9UBL6
		Q53FA7
		Q02952
		Q01813
		P28482
		O75380
		P48751
		P04899
		P62424
		O75822
		P00924
		P61566
		Q9HC77
		Q5VTR2
		P99999
		Q96CS3
		Q9BRX5
		Q15119
		P30153
		P10606
		P49458
		P48723
		O15374
		O00233
		O95626
		P37235
		P68400;Q8NEV1
		P05091
		O43615
		P67936
		P14649
		Q13637
		P21796
		Q96GC6
		Q96I15
		O95994
		P50454
		P12268
		Q13948
		P62879
		P40925
		Q9BRJ6
		P62263
		Q9UJU6
		Q9NRL3
		Q9BUF5
		P50416
		P13291
		Q14344
		P07205
		P0DOU3
		O60936
		Q6ZUG5
		Q92804
		P16152;O75828
		P56537
		Q6FI81
		Q9H0I2
		Q53GS9
		P12081
		P55884
		P26583
		P43363
		P30622
		P11137
		P35606
		O15013
		P17661
		P84085
		O75969
		P45974
		P78347
		O15067
		O43776
		Q9H8Y8
		Q8WU76
		Q9UHB6
		Q9UL46
		Q15019
		Q12824
		A6NLW8
		O00505
		P07858
		Q8IWC1;P01270;Q13614
		Q9ULH1;P16422;P32314
		Q9BWM7
		Q9Y696
		P14678
		Q4VC44
		P07237
		O95067
		P48556
		Q86Y82
		P07197
		O15305
		Q15819
		A1L162
		Q13630
		O43169
		Q9UKX3
		P61956;P55854;Q6EEV6
		P04439
		Q1KMD3
		P16403
		Q9NZ63
		Q13308
		Q6KF10
		P43490
		O14737
		Q15785
		P30049
		P51572
		Q7L1Q6
		Q8NHY3
		P35637
		Q15293
		P09211
		Q96HF1
		Q9HDC9
		Q13838
		Q92888
		Q9NR34
		Q92785
		Q9NQ29
		P07203
		Q8IYU2
		Q9Y2Q3
		Q06323
		P31939
		Q969X5
		O75347
		Q6P1J9
		Q9HC07
		P63104
		Q6S8J3;Q9BYX7
		Q14247
		Q8N1N4
		P15311
		P82979
		P19338
		P20618
		P51970
		O75475
		P60953
		P46940
		P84074;P61601
		P39880
		Q9Y2R5
		P04844
		Q9UHD8
		Q86WB0
		Q9BXK5
		P60228
		A5A3E0
		P46937
		Q9H3K6
		Q9GZU8
		Q13011
		Q9HC38
		P67775
		Q04726
		P53675
		P62873
		Q9BPU6
		O94925
		Q8IZH2
		Q9H4Q3
		Q9Q720
		P42766
		Q9NTJ3
		Q8TD19;Q9BXJ9
		P11315
		Q15036
		P62266
		Q9BWD1
		O60343
		O00629
		Q8N9V7
		Q13561
		P13591
		P51878
		P18859;P29084
		O94822
		Q08043
		O75348
		P51668
		P14735
		Q9BU89
		Q02878
		A0A0B4J2D5;P0DPI2
		Q9Y678
		Q13084
		O15400
		P31947
		Q3MIP1
		Q9NSK0
		Q9NPH2
		P09936
		P51460
		P30043
		Q9NX58
		P18621
		Q9NVA2
		P62280
		Q5T2T1
		P08397
		P63027
		P17483
		Q6PJF5
		Q9NSE4
		Q86TI0
		Q9P2B4
		O14926
		P04080
		P52943
		Q8WTP9
		Q9BPW8
		Q04760
		O14776
		O95373
		P63165;G2XKQ0
		P62913
		P20810
		O75431
		Q01085
		P00390
		P49189
		P42224
		Q9NP97;Q8TF09
		Q9BWW7
		Q02543
		Q01469;A8MUU1
		Q9H173
		P04406
		P55327
		Q96RS6
		Q9BX40
		Q15942
		P09493
		P50570
		Q9UHV9
		P62495
		P46109
		P62854;Q5JNZ5
		P69905
		Q16537
		P62244
		P26373
		O60664
		P13010
Daoy-EX	247	P78346
		Q8ND56
		Q96A23;O75131;Q8IYJ1
		P05388
		Q6P996
		P09001
		Q9NYF8
		Q5SSQ6
		Q8WW12
		O14974
		Q16181
		P78371
		P50402
		Q96J84
		P26045
		P09104
		Q16543
		Q9BXP5
		O43151
		Q9H0U4;Q92928
		P22033
		O91080
		Q6ZT12
		Q86U17
		P11279
		O14981
		O95500
		Q86T90
		P29401
		Q12864
		Q9Y6D6
		Q9H361
		P04271
		Q7Z4M0
		P06794
		P00533
		Q9NR31
		Q6NUJ5
		Q7KZF4
		Q16385
		P60174
		O14602;P47813
		Q13733
		Q149M9
		P55265
		P01130
		Q12887
		Q9H2C0
		P45985
		O75638
		Q9HAC7
		O95072
		P05783
		P08133
		Q9Y5P4
		P13796
		P82650
		Q7L014
		Q9Y2T7
		Q3V6T2
		Q6DD88
		P51114
		Q58FF3
		Q14241
		Q92688
		Q9Y4P1
		Q92619
		Q9ULV4
		P62081
		O95487
		Q6ZV77
		Q8TEX9
		Q96QC0
		Q9H1E3
		P63261
		P07339
		P21579
		Q99613
		Q16777;Q6FI13
		O15498
		Q16513
		O94885
		P52566
		P0DPH7;P0DPH8
		Q76631
		Q9C0E8
		P63272
		Q13310
		Q8N531
		Q96NB3
		Q9Y295
		Q8NFQ8
		P63167;Q96FJ2
		Q96MM6
		P23381
		P52945
		Q15459
		Q8IZP7
		Q9NZN3
		Q13444
		Q05639
		P35247
		Q6GQQ9
		Q1L6U9
		B5ME19
		Q8WZ73
		P41223
		Q16352
		Q8IVN8
		O94927
		O15212
		P39687
		Q8NBJ7
		Q9NRX2
		P20674;Q02880
		P05062
		Q969G3
		P03407;P12479
		Q8TBP0
		Q75002
		O60568
		P50502
		Q5MJ68
		P40939
		Q8IZD9
		Q16401
		Q3ZCM7
		P61163
		P04179
		P51178
		P53618
		P27348
		Q5RKV6
		Q05513
		P31150
		P00751
		P49790
		Q9H853
		P19878
		Q9Y3L5
		P06727
		O00189
		P35250
		P23193;Q15560
		Q96DR4
		P23527;P06899;P33778;Q16778;Q96A08;Q6DRA6;A0A2R8Y619
		A9Q1K8
		Q9Y6M1
		Q9UGU5
		Q8IU81
		P16402;Q02539
		P30566
		O00161
		Q16576
		Q6PKG0
		O94760
		P49589
		Q99962;Q99707
		O15143
		Q9UIS9
		Q9QBZ9
		Q9BXU3
		P08727
		P02768
		A1A4S6
		O00442
		P62269
		P09012
		O15357
		A7E2U8
		O95817
		O14787
		Q16718
		P20876
		P98174
		Q13066;Q4V321;Q6NT46;Q9UEU5
		Q9ULB1
		P09294
		Q8N567
		O00425
		Q00701
		Q9QNB3
		Q8WWV6
		Q8N1F7
		P22061
		P07196
		P04264
		Q6NW29
		Q5TDH0
		P62304
		Q9BR76
		O15160
		O60844
		A0A075B6N1;P0DSE2
		P28358
		P62899
		P49903
		P54198
		Q00534
		Q8WZA9
		Q8NDW8
		Q99607
		Q9Y3D8
		Q9UBR2
		Q13905
		Q9UFG5
		P32969
		Q3KQU3
		Q92552
		Q07853
		Q9UBT6
		O95786
		P00491
		Q96RP9
		P46782
		P53396
		Q9NZM5
		O43396
		P05915
		Q9H0Q0
		P40145
		Q9ULQ0
		Q96QH2
		P11388
		P61086
		P41250
		Q9Y2Z0
		Q9NRN7
		Q96LM6
		Q9NXH9
		A3QJZ6
		O00559
		Q92930
		P35579
		O14828
		P02788
		Q9H4E7
		Q9BUP0
		Q9Y281
		Q92833
		Q02218
		Q9NYA4
		O43847
		Q15021
		Q00169
		Q99436
		Q53H82

## Sheet: Sheet2
Names	total	elements
SH-EX SH-MI	62	P08574
		P52429
		A0A1B0GVN3
		Q9BQ04
		P61970
		P39656
		Q9BZZ5
		Q8IY81
		Q01813
		P28482
		P56470
		Q9Y2X7
		Q15119
		O15374
		Q13233
		Q9NXE4
		O95630
		P22695
		Q9NX46
		P56537
		P49840
		P30622
		P21108
		Q9H8Y8
		P48556
		Q86Y82
		Q13435
		Q9Y2V0
		A6NEV1
		P14923
		Q9UP83
		Q15293
		Q92888
		O75352
		P36575
		Q8N1N4
		P82979
		Q5XKE5
		Q9Y4Z0
		Q86WB0
		P09709
		P43243
		Q9BPU6
		Q8IZH2
		P62266
		Q14410
		Q9BW30
		Q9Y2G5
		P14735
		Q2M3V2
		P46060
		P43307
		P31947
		P30043
		Q6PJF5
		Q9P2B4
		P00390
		Q9BX93
		P61081
		P53999
		Q9UBQ7
		P19623
SH-EX	625	Q86UE4
		Q9Y676
		Q92598;Q5U5X0
		Q96A26
		P35580;O75054;O95786;P03206;P20393;P52451;Q14116;Q14995;Q1HVG1;Q3KNW5;Q3KSS8;Q4VNC1;Q8IX21;Q8IYB9;Q8N6Q1;Q8NBU5;Q8WV60;Q96BQ5;Q96PL1;Q9HBF4;Q9NQ90;Q9NUB1;Q9NVP4
		Q8N4Q1
		P00167
		Q8N1G4
		Q13867
		Q86U42
		Q9UJZ1
		P61163;P42025
		Q14108
		Q00325
		Q05519
		P43007
		P50990
		P14868
		Q9Y3Y2
		Q9UNZ2
		P53621
		P49642
		Q9WC54
		P09429
		O60493
		O15355
		P26639
		Q9BTC0
		O43166
		P16402;P10412;Q02539
		Q15029
		P04424
		P07864
		P28066
		Q8N1I0
		Q9NRR5
		P11940;Q96DU9
		Q8NFH5
		Q8IZQ5
		Q7Z422
		P07942
		Q9UHX1
		Q9HC35
		P49257
		P30084
		Q6PCT2
		P63000;P60763
		Q53FA7
		Q9UBL6
		P51148
		O00148
		P51571
		Q02952
		P26378
		Q8IZS8
		P17174
		P48751
		O75380
		Q9UK76
		O75792
		P04899
		P09874
		Q99832
		P78330
		Q5JTV8
		P62424
		O75822
		Q99460
		O75390
		Q6TFL3
		P00924
		P28070
		Q8N163
		Q14919
		P61566
		P08729;O95678
		Q58FG0
		Q9HC77
		Q5VTR2
		Q9NV56
		P99999
		Q02809
		Q96GM5
		O75145
		Q96CS3
		Q9BRX5
		P30153
		Q9UL01
		P49458
		P10606
		P52741
		Q15427
		P42765
		P48723
		P48147
		O00233
		Q06830
		Q5H9L2
		O95626
		Q9QSR3
		Q99471
		Q9BT78
		Q73368
		Q13126
		P37235
		P05091
		P68400;Q8NEV1
		O43615
		P67936
		P14649
		P06493
		P42574
		Q9C0A0
		Q13637
		P42704
		Q96B54
		O95292
		Q96GC6
		P21796
		O95994
		O15066
		Q96I15
		P50454
		Q92831
		P12268
		Q13948
		P62879
		Q14254
		Q9BRJ6
		P40925
		P62633
		Q9UJU6
		P62263
		O00151
		Q6PIV2
		Q96M83
		P27694
		Q9NRL3
		Q9BUF5
		Q7Z3Z2
		P12035
		P05026
		P27482
		P50416
		P23258;Q9NRH3
		P13291
		O94906
		Q14344
		Q9UNS2
		P07205
		Q08778
		P27816
		Q13395
		O43172
		P0DOU3
		Q8IZ26
		O60936
		P43686
		Q6ZUG5
		Q92804
		Q00535
		P63208
		P16152;O75828
		P14866
		O60361
		Q6FI81
		Q14683
		Q9UN86
		Q9H074
		Q86UP2
		O43290
		Q9H0I2
		Q53GS9
		Q01968
		P12081
		Q9HAV0
		Q5JWF2;P63092;P11488;Q03113
		P55884
		P26583
		O15523
		P43363
		P40200
		Q8NE71
		Q9NQG5
		Q08209
		Q9NY33
		Q9UNF1
		Q9UKD2
		P42677
		O75175
		P11137
		P35606
		Q96CP2
		O15013
		P17661
		P84085
		Q7LBC6
		P78386
		P45974
		O75969
		P78347
		P40222
		O15067
		O43776
		Q8WU76
		O89290
		Q7Z5L9
		P13667
		Q9UHB6
		A6NGU5;B5MD39;P36268;P19440
		Q9UL46
		Q15019
		Q12824
		Q86W24
		O00505
		A6NLW8
		Q15121
		Q7Z7B0
		Q9H307
		P07858
		P38117
		Q8IWC1;P01270;Q13614
		Q9ULH1;P16422;P32314
		Q92890
		O15260
		Q9BWM7
		P14678
		Q9Y696
		Q13129
		O75884
		Q4VC44
		O00154
		P07237
		O95067
		Q99829
		P07197
		O15305
		Q9Y577
		Q15819
		A1L162
		Q9Y285
		Q12907
		Q9NSB2
		Q13630
		O43169
		Q9UKX3
		O75531
		O14813
		Q16740
		P17066;P48741
		P61956;P55854;Q6EEV6
		O43809
		Q13526
		Q99497
		Q9UQ80
		Q8WUM4
		Q9NR71
		P04439
		Q13148
		Q14914
		Q9H094
		Q1KMD3
		Q8WWM7
		Q9NZ63
		P16403
		P62942
		Q13308
		Q6KF10
		Q9NYD6
		Q8WXX5
		P04792
		P55060
		P43490
		Q14257
		Q13951
		P09661
		O14737
		P31153
		Q96FW1
		Q15785
		Q14582
		Q14498
		P30049
		P18077
		P51572
		Q12972
		P28289
		Q9H9B4
		Q9Y6N6
		Q7L1Q6
		Q8NHY3
		Q15046
		Q9Y5B8
		Q9BRX8
		P25787
		P35637
		Q96HF1
		P09211
		O00170
		Q9HDC9
		P35609
		O43182
		Q04323
		Q96F85
		P07108;Q29980
		Q9Y3I0
		Q13838
		Q9NUQ9
		O60869
		O15371
		P24752
		P26599
		Q99459
		P49023
		Q9BPX3
		Q96HC4
		P35244
		P06753
		Q9NR34
		P26641
		Q92785
		P23396
		Q9NQ29
		P54707
		Q86V81
		Q9P258
		P07203
		P55145
		Q9Y6R4
		O43143
		Q8IYU2
		Q9Y2Q3
		P49588
		Q06323
		P32119
		P31939
		Q969X5
		Q9NY12
		O75347
		Q6S8J3;Q9BYX7
		P63104
		Q9Y4L1
		Q6P1J9
		Q9HC07
		Q14247
		Q7RTV0
		Q99622
		P15311
		P19338
		P13987
		P20618
		P14550
		P51970
		Q00653
		P09972
		O14782
		O75475
		O75915
		P60953
		Q15020
		P46940
		Q9H0D6
		Q2M2I8
		P22102
		P84074;P61601
		O00592
		P62937;A0A075B759;A0A075B767;F5H284;P0DN26
		P39880
		Q9P2X0
		P17655
		P06744
		Q9Y2R5
		P04844
		P09417
		Q9UHD8
		P83881;Q969Q0
		O43390
		Q13442
		Q9BVK6
		P06417
		Q9BXK5
		Q5BKZ1
		Q08945
		Q96JM3
		P60228
		Q13263
		Q9UDY6
		A5A3E0
		P46937
		Q13428
		O60762
		P62249
		P13798
		P39023;Q92901
		A6NMX2
		P62910
		Q9H3K6
		O00299
		Q9H2J4
		Q9GZU8
		Q12874
		O75937
		P62917
		Q13011
		P11171
		P46777
		O95881
		P09471
		Q9HC38
		P67775
		Q96K17
		A6NHL2
		O00425;Q9Y6M1
		Q04726
		O00487
		P53675
		O75223
		Q16891
		Q9NZA1
		P62873
		Q15369
		Q9Y277
		O94925
		O75351
		Q15370
		Q9H4Q3
		Q9Q720
		P42766
		Q9NTJ3
		P30085
		Q8TD19;Q9BXJ9
		P11315
		Q9BY32
		Q8N335
		Q15036
		A2A3K4
		P23921
		O43684
		Q9BWD1
		Q8N4E4
		O60343
		O14578
		Q9Y383
		Q9HAV7
		O00629
		O60841
		Q8N9V7
		Q13561
		Q8N0U7
		P51878
		P13591
		P0DMV8;P0DMV9
		Q9UMS6
		P18859;P29084
		P12277
		O94822
		Q08043
		P20839
		P62314
		Q9Y3C8
		O75348
		P51668
		Q96A33
		P60900
		Q9Y5M8
		Q9Y6E2
		P63220
		P52272
		Q5VTT2
		Q96AG4
		Q8WXI9
		A6NIE6
		P61088
		Q9BU89
		P54725
		Q9NR45
		Q02878
		A0A0B4J2D5;P0DPI2
		P30626
		Q9NY27
		Q9Y678
		Q96NL8
		P60866
		Q6ZMR3
		Q8TDY4
		Q96PK6
		Q8N5K1
		Q9NZL9
		Q9Y5T5
		Q08752
		Q13084
		O15400
		P08779
		P31937
		P02545
		Q3MIP1
		Q9NSK0
		O60282;Q8NEL0;Q9Y2J8
		P38606
		Q9NPH2
		P09936
		Q9Y3D9
		P51460
		P18095
		Q9NX58
		P18621
		Q9NVA2
		P62280
		P78417
		P52292
		O75083
		P01303
		P00338
		Q6PIW4
		O75340
		Q5T2T1
		P09960
		P08397
		P63027
		P17483
		P80303
		Q92526
		Q2TAA2
		Q9UIR0
		P17752
		Q9NSE4
		Q86TI0
		P54652
		O60522
		P62805
		P07355
		O14926
		P62829
		Q9Y3D0
		P04080
		P14136
		P29692
		Q8IYD8
		Q07960
		P52209
		O00461
		Q9Y2R4
		Q9Y3D6
		P61077;P62837;Q9Y2X8
		P52943
		P33991
		Q15388
		P36405
		Q9UPQ0
		Q8WTP9
		P42166
		Q9BPW8
		Q04760
		P46781
		Q9NX63
		O14776
		Q13137
		P41219
		Q16644
		O95373
		P05387
		P63165;G2XKQ0
		Q9C005
		P05556
		P62913
		P20810
		F5HEN7;Q7M6N6
		Q6YHK3
		O75431
		P30419
		O00571
		Q5W0A0
		Q5U5Z8
		P09382
		Q01085
		Q6ZNB6
		P49189
		Q9UPQ7
		P42224
		Q9NP97;Q8TF09
		P26640
		Q15185
		Q9BWW7
		P26196
		Q02543
		Q01469;A8MUU1
		P39748
		Q9H173
		P04406
		P55327
		Q96RS6
		P47756
		O00231
		P09496
		P46779
		Q9BX40
		O94964
		O14880
		Q9H7X2
		P09493
		Q15942
		P50570
		P63172
		O00193
		Q52LJ0
		O15247
		Q99426
		P61916
		Q9UHV9
		P62495
		P46109
		P62854;Q5JNZ5
		Q562R1
		P49368
		P69905
		Q5JPF3
		Q16537
		P62244
		P26373
		Q58FF7
		O00116
		P49419
		O60664
		Q8N8S7
		P13010
SH-MI	98	O15145
		Q9Y265
		Q9P015
		O95721
		Q3ZCM7
		O60716
		Q9UII2
		P06703
		Q10713
		P83881
		Q9BRP8
		P49591
		P35754
		Q8IZT9
		P11215
		P84103
		Q13232
		Q96FN4
		P60842
		O96019
		Q92733
		Q92878
		Q9H1E5
		P47813
		Q9H299
		O75368
		Q7Z434
		Q9BY44
		Q9NQT8
		O95573
		P62820
		Q6QNY1
		A1A5D9
		Q9NWV4
		Q96AC1
		P60981
		Q9QBZ9
		P84098
		P36542
		Q9Y6J0
		Q14999
		O43504
		Q9HB31
		Q8N323
		O60282
		P09132
		Q9NYB9
		Q03154
		Q7L0Y3
		Q16774
		Q8TBZ2
		O75526
		Q58FG1
		O15173
		Q717R9
		A8MTJ3
		O60884
		P22061
		Q7Z460
		P07196
		Q9ULV4
		P00387
		Q99613
		Q6P161
		A0MZ66
		O95785
		O95394
		P48681
		P61019
		P05114
		P11940
		Q96HQ2
		P40763
		P28799
		P36797
		O95218
		Q99439
		Q6P2E9
		Q9BPX5
		O15085
		Q15459
		P28838
		Q9Y2Z0
		Q8N6D5
		P0DPH7
		Q9H773
		P38919
		Q13595
		P24666
		P15735
		Q99714
		Q16881
		Q9NRC8
		O95347
		Q9Y6C9
		Q5JT25
		Q13451
		Q13557
