# Supplementary material for: Proteomics Analysis of Proteotoxic Stress Response in In-Vitro Human Neuronal Models
Source: Int J Mol Sci. 2024 Jun 20;25(12):6787. doi: 10.3390/ijms25126787 (PMC11204259; doi:10.3390/ijms25126787)
Supplement: Supplementary file 1 [file ijms-25-06787-s001.zip › Supplementary Table S5. COMMON PROTEINS-Time Specific.xlsx]

## Sheet: ALL-EX-0H
Names	total	elements
Daoy-EX-0H SH(D)-EX-0H SH-EX-0H	1	GSTO1
SH(D)-EX-0H SH-EX-0H	9	NUTF2
		FIS1
		SURF4
		ARL6IP5
		MPDU1
		RPS16
		RCN2
		ARL3
		PPP2CA
SH(D)-EX-0H	83	SCG3
		TUBA3C/TUBA3D
		IFT74
		MCF2L
		ACTR3
		SRP68
		DDT
		SEPTIN7
		BUB3
		MYZAP
		RILPL1
		DFFA
		PRPF6
		DLST
		NAXE
		CNDP2
		SOCS7
		DPYSL2
		MAPRE3
		SYNPO2
		KRT76
		TRIML2
		PUF60
		TWF2
		NRCAM
		KIDINS220
		MCM6
		LMNB2
		SART3
		ATAD2
		XPNPEP1
		KPNA3
		KIF5A
		TUBA8
		EFCAB5
		PEX14
		PREX1
		RAB6A
		CALM1 (includes others)
		NUDT5
		DSTN
		SLC25A5
		IPO5
		LRRC27
		TRIR
		SPECC1
		PPFIA4
		INTS1
		CSE1L
		KRT20
		KIF5B
		RACGAP1
		HADH
		CAGE1
		IDH2
		KRT16
		L1TD1
		RPRD1A
		GNA12
		EPRS1
		NPL
		ATG101
		PLEKHA6
		KIF3C
		TENT5A
		MAN2B1
		PAFAH1B2
		RCC1
		FAM47A
		CUTA
		RAB4B
		IWS1
		KIF5C
		RPL27A
		DARS1
		PITPNB
		SDHA
		RAB5C
		LANCL1
		RAB11B
		TMED10
		ATP1A1
		CADM1
Daoy-EX-0H SH-EX-0H	7	KIRREL1
		API5
		AGBL2
		UBE2K
		ERH
		CCDC7
		ELOC
Daoy-EX-0H SH(D)-EX-0H	1	RPL9
Daoy-EX-0H	105	TRIP6
		OTUD7B
		ZC3HAV1
		DPY30
		AASDHPPT
		ZNF626
		INPPL1
		POLK
		SYT1
		EIF1AY
		CHCHD3
		FAM162A
		IGF2BP3
		RPLP0
		PGAM1
		PGK2
		CCDC97
		EBAG9
		FBXL6
		LMNB1
		RFC2
		LDLR
		RPS7
		ZNF830
		SUGCT
		PCNA
		CYC1
		EBNA1BP2
		SFTPD
		OGDH
		SNRNP70
		RPS29
		RPL8
		TALDO1
		YTHDC2
		SF3A1
		NEFL
		THSD7A
		BCLAF1
		EGFR
		HNRNPK
		SOD1
		IMPA2
		GAN
		S100B
		ACLY
		GRB2
		SH3GL2
		PRPF19
		SRRT
		PWWP2B
		SRSF11
		PPP1R10
		SCP2
		NR1D2
		CCT2
		MYH9
		MAP2K4
		PFDN6
		NCF2
		EFHD1
		GPI
		PMM2
		PPFIA3
		NRXN1
		REC8
		RBBP7
		TNPO2
		DRG1
		ANP32B
		STRIP2
		SRPRB
		NRDC
		CDH4
		LTF
		PI4KAP1
		OTUD6A
		FGD1
		PSMB5
		SNU13
		ACTR1A
		ARPC1B
		IKBKE
		H2AC20
		SLC16A1
		SPDYC
		LPXN
		HMGXB4
		MYL6
		TMED9
		SEC61A1
		GMFB
		TRIM28
		NDUFA5
		RPP30
		DR1
		UBXN1
		CDC37
		PNP
		CEP162
		TIMM8A
		EEF1A2
		CDH17
		PKN2
		ARHGDIB
SH-EX-0H	147	PFN2
		ATOX1
		SH3BGRL
		ECHS1
		GSR
		SSRP1
		COPB2
		PDCD6
		C9orf78
		KPNA4
		GLO1
		NUBP2
		PXN
		PRPSAP2
		PFAS
		HSPA13
		UBE2M
		TMX4
		DRAP1
		ASL
		GSDME
		PSMD8
		DES
		ARFGEF1
		LSM14B
		NAMPT
		GNAI2
		ECH1
		ARPC5L
		HNRNPA3
		PTK7
		IARS2
		TUBAL3
		HSP90AB3P
		BLMH
		CDO1
		HSPA6
		CSTB
		GRPEL1
		PRPS1L1
		STAMBP
		MAPK1
		SRM
		IDH1
		RBM39
		PEA15
		HOXB4
		BLVRA
		RFTN1
		SLC25A4
		TUBB8
		CYB5B
		ARHGAP1
		APEH
		EIF4E1B
		CCNB2
		PMS1
		GLOD4
		HNRNPDL
		ATP5F1D
		TXN
		MRPL12
		TPPP3
		HIBADH
		UBE2V2
		PSMA6
		MXD4
		CISD2
		UFD1
		FAM98B
		COPA
		CKB
		CLIC5
		ALDH7A1
		YARS1
		VDAC3
		EIF3F
		COPG1
		AKR1A1
		C1orf87
		RAB35
		DCTN2
		TCERG1
		SEPTIN2
		USP16
		MRPL28
		SIL1
		MTX2
		MEX3C
		SSBP1
		PRR23A
		IPO7
		TXNDC12
		HPRT1
		CAPN1
		RBP1
		ACAA2
		NDUFA2
		GNB2
		TUBG1
		DOHH
		EFTUD2
		CRKL
		USP39
		ATP5PB
		RPL24
		KRT3
		NUDCD1
		TARS1
		EIF4EBP1
		RPL14
		NANS
		PPP1R17
		ATAD3A
		DIDO1
		ALDH9A1
		NDUFB4
		CPNE7
		AGPS
		SRP9
		MAT2A
		C11orf58
		GSTP1
		NBPF3
		PTBP1
		PPP1R7
		BZW2
		PSMD14
		CSTF2T
		ETF1
		NLRP14
		SSR4
		RHBDF2
		UQCRC2
		SSR1
		CCDC47
		ISYNA1
		MAGEA10
		RPA3
		SCLY
		TRIM10
		CHTOP
		HAT1
		NOL3
		MAP2K6
		RPS15
		GFAP

## Sheet: ALL-EX-6H
Names	total	elements
Daoy-EX-6H SH(D)-EX-6H SH-EX-6H	2	HSPA1A/HSPA1B
		RCN2
SH(D)-EX-6H SH-EX-6H	4	SSRP1
		GSTO1
		HSPA6
		TUBG1
SH(D)-EX-6H	70	POLA1
		TUBA3C/TUBA3D
		CFAP58
		BUB3
		MYZAP
		NAXE
		SPECC1L
		MAPRE3
		KRT76
		DNAJB1
		PGM1
		RBM8A
		PUF60
		TCEAL3
		TWF2
		MCM6
		ROCK2
		ATAD2
		XPNPEP1
		OTULIN
		NMT1
		ENO2
		CFDP1
		HSPA1L
		PSMD7
		TUT4
		SASS6
		EFCAB5
		LGALS1
		PGLS
		FRS2
		IPO5
		ARHGAP12
		SAMD9
		FANCM
		TRIR
		MPRIP
		CMPK1
		HNRNPR
		TJP1
		HADH
		ERLIN2
		L1TD1
		RAB14
		RASGRF2
		MPDU1
		H2AX
		ADK
		ATG101
		PLEKHA6
		KIF3C
		RPL27
		PRAF2
		RAB4B
		IWS1
		HSPA4
		KIF5C
		PITPNB
		TRIM5
		STOML2
		MIDEAS
		FHL1
		ARHGEF40
		CRMP1
		PVR
		EIF4A3
		SYNJ2BP
		HSPH1
		RLF
		ASAP3
Daoy-EX-6H SH-EX-6H	4	HSPA2
		GPI
		ACTR1A
		TRIM28
Daoy-EX-6H SH(D)-EX-6H	4	CHCHD3
		LMNB1
		KIF5A
		TMOD3
Daoy-EX-6H	107	PRPF40A
		OTUD7B
		TMPO
		DPY30
		KRT19
		AASDHPPT
		HAUS5
		RRAD
		INPPL1
		RPL26
		REC114
		SYT1
		ANXA6
		KIRREL1
		WARS1
		CHORDC1
		HSP90B2P
		NUCKS1
		RPLP0
		IGF2BP2
		LDLR
		RFC2
		IRF2BP2
		AP4M1
		DDI2
		ZNF830
		ARFGEF1
		ATP12A
		SUGCT
		LCP1
		CFB
		PTPN3
		TEX13A
		KRT1
		PDLIM1
		IMPDH1
		SFTPD
		OGDH
		INA
		NUP93
		GARS1
		SF3A1
		NEFL
		THSD7A
		MRPS22
		ERMARD
		SOD1
		BAG3
		RFFL
		GAN
		MTMR4
		SH3GL2
		CFL2
		PRPF19
		TXNL1
		ALB
		EIF3CL
		PWWP2B
		DOCK3
		SRSF11
		PPP1R10
		PPP1R8
		APOA1
		CCT2
		MAP2K4
		HNRNPM
		UBE2K
		NCF2
		IDH2
		ERH
		KRT84
		GART
		MRPL17
		ADCY8
		TOP2A
		TRIM51
		EPRS1
		RBBP7
		ATIC
		MT2A
		ADAM15
		NFU1
		C4orf47
		ANP32B
		STRIP2
		LTF
		RPL18
		SNU13
		HIRA
		EIF3C
		SPDYC
		TCEA1
		HMGXB4
		RPL9
		MRPS36
		NDUFA5
		UBXN1
		EEF1A1
		LACTB2
		PPP1R12A
		PNP
		CEP162
		RIGI
		ARHGEF1
		ARHGDIB
		CDH17
		PKN2
SH-EX-6H	130	XAGE3
		PSMA2
		VAMP2
		ENO1
		CLTCL1
		ECHS1
		GSR
		HSPB1
		NAPA
		PDCD6
		EIF6
		BRIX1
		CD96
		KPNA4
		GLO1
		JUP
		PXN
		IGF2BP3
		PFAS
		HSPA13
		PRPF4
		SERPINH1
		ASL
		PSMC4
		GORASP2
		SNRPD1
		PSMD8
		PGRMC1
		ARHGDIA
		BZW1
		LSM14B
		GNAI2
		NAMPT
		ECH1
		SFXN1
		TUBAL3
		BLMH
		STAMBP
		H2BC13
		PDCD5
		YAP1
		OLAH
		PEA15
		HOXB4
		ATP6V1A
		SIPA1L1
		PPID
		RBBP9
		FIS1
		CYB5B
		ARHGAP1
		LRPPRC
		EIF4A1
		CAPZA2
		TMX3
		SCRT1
		CCNB2
		LTN1
		SURF4
		PIN1
		MGST3
		PKP3
		RPN2
		TPPP3
		ZNF326
		PPP2R5E
		PSMA6
		CISD2
		COPA
		CCT6B
		CKB
		DYNLT1
		GNPNAT1
		CLIC5
		VDAC3
		CTNNA2
		EML4
		ACAT2
		AKR1A1
		DCTN2
		KCTD6
		XRN2
		QARS1
		PSME2
		SYN1
		MTX2
		PRR23A
		NIPSNAP1
		IPO7
		RPL3
		MTAP
		KRT79
		DOHH
		USP39
		ATP5PB
		AIP
		KRT3
		ASNS
		NUDCD1
		CSNK2A1
		AAK1
		CD300A
		CLIC1
		ATAD3A
		DIDO1
		CPNE7
		PICALM
		SFXN3
		MAT2A
		GSTP1
		ZNF34
		ASAH2
		BZW2
		ETF1
		GDI2
		BCL2A1
		UQCRC2
		LTA4H
		UBE2D1
		ARL3
		PPP2CA
		RRM1
		LRRC47
		MAGEA10
		UBE2N
		YWHAZ
		NARS1
		CCT7
		NOL3
		RPS15

## Sheet: D-MIEX-0H6H
Names	total	elements
Daoy-EX-0H Daoy-EX-6H	36	OTUD7B
		SH3GL2
		DPY30
		PRPF19
		AASDHPPT
		INPPL1
		PWWP2B
		SRSF11
		SYT1
		CCT2
		MAP2K4
		UBE2K
		CHCHD3
		KIRREL1
		NCF2
		ERH
		GPI
		RPLP0
		LMNB1
		LDLR
		RBBP7
		ANP32B
		STRIP2
		LTF
		SNU13
		SFTPD
		HMGXB4
		RPL9
		NDUFA5
		UBXN1
		SOD1
		PNP
		CEP162
		GAN
		CDH17
		ARHGDIB
Daoy-MI-0 Daoy-EX-0H Daoy-EX-6H Daoy-MI-6H	4	RFC2
		SUGCT
		OGDH
		TRIM28
Daoy-MI-0 Daoy-EX-6H Daoy-MI-6H	1	HAUS5
Daoy-MI-0 Daoy-EX-0H Daoy-EX-6H	4	PPP1R10
		ACTR1A
		SPDYC
		THSD7A
Daoy-EX-0H Daoy-EX-6H Daoy-MI-6H	4	ZNF830
		SF3A1
		NEFL
		PKN2
Daoy-MI-0 Daoy-MI-6H	3	ALDOB
		S100A10
		SAMD9
Daoy-MI-0 Daoy-EX-6H	8	MRPL17
		KRT84
		C4orf47
		INA
		NUP93
		KIF5A
		RIGI
		MTMR4
Daoy-EX-6H Daoy-MI-6H	4	TMPO
		CHORDC1
		PDLIM1
		ERMARD
Daoy-MI-0	29	PSMA2
		SAPCD1
		FAM90A22
		ARHGAP29
		ANKMY2
		SMARCC1
		SNX6
		MYH14
		PLS1
		RTCA
		STARD4
		NINL
		CEACAM4
		JARID2
		PGAM4
		CYRIA
		FDPS
		YBX2
		FAF2
		TTC7B
		MAP3K9
		ARHGEF5
		NCK2
		TNKS
		AK6
		TMPRSS11A
		IPO5
		C16orf90
		LNPK
Daoy-MI-6H	21	FERMT2
		PQBP1
		RPL10A
		CPSF6
		ARG2
		DCTN1
		WDR53
		DDX46
		ACAA2
		ARX
		HDAC2
		AKR1B1
		PRDX1
		HNRNPH3
		PDIA3
		DNAJA1
		HSPA1L
		SNX3
		TUBA8
		CADM1
		HSPH1
Daoy-EX-0H	66	TRIP6
		ZC3HAV1
		ZNF626
		AGBL2
		SRRT
		SCP2
		NR1D2
		POLK
		EIF1AY
		MYH9
		PFDN6
		FAM162A
		EFHD1
		IGF2BP3
		PGAM1
		PGK2
		PMM2
		CCDC97
		EBAG9
		PPFIA3
		FBXL6
		NRXN1
		REC8
		CCDC7
		TNPO2
		RPS7
		DRG1
		SRPRB
		CDH4
		NRDC
		PCNA
		GSTO1
		PI4KAP1
		FGD1
		OTUD6A
		CYC1
		PSMB5
		ARPC1B
		EBNA1BP2
		IKBKE
		H2AC20
		SLC16A1
		LPXN
		SNRNP70
		API5
		RPS29
		TMED9
		MYL6
		RPL8
		SEC61A1
		GMFB
		TALDO1
		YTHDC2
		RPP30
		DR1
		BCLAF1
		EGFR
		HNRNPK
		CDC37
		TIMM8A
		IMPA2
		ELOC
		S100B
		EEF1A2
		ACLY
		GRB2
Daoy-EX-6H	56	PRPF40A
		CFL2
		KRT19
		TXNL1
		ALB
		RRAD
		EIF3CL
		RPL26
		DOCK3
		PPP1R8
		APOA1
		REC114
		ANXA6
		HNRNPM
		WARS1
		IDH2
		HSP90B2P
		GART
		NUCKS1
		ADCY8
		TOP2A
		IGF2BP2
		TRIM51
		EPRS1
		IRF2BP2
		ATIC
		AP4M1
		ADAM15
		MT2A
		DDI2
		NFU1
		ARFGEF1
		ATP12A
		HSPA2
		RPL18
		LCP1
		CFB
		PTPN3
		HIRA
		TEX13A
		TMOD3
		EIF3C
		KRT1
		IMPDH1
		TCEA1
		MRPS36
		RCN2
		GARS1
		MRPS22
		EEF1A1
		HSPA1A/HSPA1B
		LACTB2
		PPP1R12A
		BAG3
		RFFL
		ARHGEF1

## Sheet: SH-MIEX-0H6H
Names	total	elements
SH-EX-0H SH-EX-6H	51	ECHS1
		SSRP1
		KPNA4
		GLO1
		PFAS
		HSPA13
		ASL
		LSM14B
		NAMPT
		GNAI2
		GSTO1
		TUBAL3
		BLMH
		HSPA6
		PEA15
		HOXB4
		FIS1
		CYB5B
		ARHGAP1
		CCNB2
		SURF4
		TPPP3
		CISD2
		COPA
		CKB
		CLIC5
		VDAC3
		AKR1A1
		DCTN2
		MTX2
		PRR23A
		IPO7
		TUBG1
		DOHH
		USP39
		ATP5PB
		KRT3
		NUDCD1
		ATAD3A
		DIDO1
		CPNE7
		MAT2A
		GSTP1
		RCN2
		ETF1
		UQCRC2
		ARL3
		PPP2CA
		MAGEA10
		NOL3
		RPS15
SH-MI-0H SH-EX-0H SH-EX-6H	8	GSR
		PDCD6
		PXN
		PSMD8
		ECH1
		STAMBP
		PSMA6
		BZW2
SH-MI-0H SH-EX-0H	8	SH3BGRL
		PRPSAP2
		ARPC5L
		SRM
		APEH
		EIF3F
		MPDU1
		HAT1
SH-MI-0H SH-EX-6H	7	PRPF4
		SCRT1
		PIN1
		PPP2R5E
		KCTD6
		AIP
		CLIC1
SH-EX-6H SH-MI-6H	1	EIF6
SH-MI-0H	79	STK24
		CASP5
		NDUFB11
		PDAP1
		CHMP4A
		GIT1
		VBP1
		SH3BGRL3
		SIRT7
		ADSS2
		SMC2
		HMGB3
		PTRHD1
		CNDP2
		DGKE
		MARS1
		CAPZA1
		CTNND1
		ATP1A2
		ACY1
		KIAA1328
		KRT8
		EGLN1
		ACSL3
		LMNB2
		TLE3
		DPYSL5
		ARF3
		LAMTOR5
		SF3A1
		RAD21
		RPGRIP1L
		MDH1
		CLIP2
		CLASP1
		GTF2F1
		RPL23A
		HSP90AA4P
		RPS3A
		PSMB1
		PRPF19
		POLR2B
		TMOD2
		WIZ
		TUBB6
		TAGLN3
		EIF1AX
		AKAP12
		CSDE1
		RCN1
		PMFBP1
		PPP1R18
		TOMM34
		TP53BP1
		APEX1
		PPIF
		LETM1
		EPC1
		LSM4
		SCARB2
		MTCH2
		CDH2
		MAVS
		EDC4
		PRCC
		ANKS3
		PEBP1
		GRN
		MRPL15
		M6PR
		ARPC3
		CTAG2
		FKBP4
		XRN1
		ZC3H18
		LBR
		DNAJC7
		COX6A1
		CT45A1 (includes others)
SH-MI-6H	13	DDX42
		LUC7L
		RUVBL1
		LGALS4
		UBE2D3
		LDHAL6B
		CALU
		RALA
		TMSB10/TMSB4X
		ACTN2
		DR1
		EIF4A3
		BICDL2
SH-EX-0H	97	PFN2
		ATOX1
		COPB2
		C9orf78
		NUTF2
		NUBP2
		KIRREL1
		UBE2M
		TMX4
		DRAP1
		GSDME
		DES
		ARFGEF1
		HNRNPA3
		PTK7
		IARS2
		HSP90AB3P
		CDO1
		CSTB
		GRPEL1
		PRPS1L1
		MAPK1
		API5
		IDH1
		RBM39
		BLVRA
		RFTN1
		SLC25A4
		TUBB8
		EIF4E1B
		PMS1
		GLOD4
		HNRNPDL
		ATP5F1D
		TXN
		MRPL12
		HIBADH
		UBE2V2
		MXD4
		AGBL2
		UFD1
		FAM98B
		ALDH7A1
		YARS1
		COPG1
		C1orf87
		ARL6IP5
		RAB35
		UBE2K
		ERH
		TCERG1
		SEPTIN2
		USP16
		MRPL28
		SIL1
		MEX3C
		SSBP1
		TXNDC12
		HPRT1
		CAPN1
		CCDC7
		RBP1
		ACAA2
		NDUFA2
		GNB2
		EFTUD2
		CRKL
		RPL24
		RPS16
		TARS1
		EIF4EBP1
		RPL14
		NANS
		PPP1R17
		ALDH9A1
		NDUFB4
		AGPS
		SRP9
		C11orf58
		NBPF3
		PTBP1
		PPP1R7
		PSMD14
		CSTF2T
		NLRP14
		SSR4
		RHBDF2
		SSR1
		CCDC47
		ISYNA1
		RPA3
		ELOC
		SCLY
		TRIM10
		CHTOP
		MAP2K6
		GFAP
SH-EX-6H	73	XAGE3
		PSMA2
		VAMP2
		ENO1
		CLTCL1
		HSPB1
		NAPA
		BRIX1
		CD96
		JUP
		IGF2BP3
		SERPINH1
		PSMC4
		GORASP2
		SNRPD1
		PGRMC1
		ARHGDIA
		BZW1
		HSPA2
		SFXN1
		H2BC13
		PDCD5
		YAP1
		OLAH
		ATP6V1A
		SIPA1L1
		PPID
		RBBP9
		HSPA1A/HSPA1B
		LRPPRC
		EIF4A1
		CAPZA2
		TMX3
		LTN1
		MGST3
		PKP3
		RPN2
		ZNF326
		CCT6B
		DYNLT1
		GNPNAT1
		CTNNA2
		EML4
		ACAT2
		XRN2
		QARS1
		GPI
		PSME2
		SYN1
		NIPSNAP1
		RPL3
		MTAP
		KRT79
		ASNS
		CSNK2A1
		ACTR1A
		AAK1
		CD300A
		PICALM
		SFXN3
		ZNF34
		TRIM28
		ASAH2
		GDI2
		BCL2A1
		UBE2D1
		LTA4H
		RRM1
		LRRC47
		UBE2N
		NARS1
		YWHAZ
		CCT7

## Sheet: DSH-MIEX-0H6H
Names	total	elements
SH(D)-EX-0H SH(D)-EX-6H	27	TUBA3C/TUBA3D
		TRIR
		BUB3
		MYZAP
		HADH
		L1TD1
		NAXE
		MPDU1
		MAPRE3
		KRT76
		ATG101
		PLEKHA6
		PUF60
		KIF3C
		GSTO1
		TWF2
		IWS1
		RAB4B
		MCM6
		KIF5C
		ATAD2
		XPNPEP1
		PITPNB
		KIF5A
		RCN2
		EFCAB5
		IPO5
SH(D)-EX-0H	67	SCG3
		IFT74
		MCF2L
		ACTR3
		SRP68
		SPECC1
		DDT
		SEPTIN7
		PPFIA4
		INTS1
		CSE1L
		KRT20
		NUTF2
		KIF5B
		RACGAP1
		ARL6IP5
		CAGE1
		IDH2
		RILPL1
		KRT16
		RPRD1A
		DFFA
		PRPF6
		GNA12
		DLST
		CNDP2
		SOCS7
		DPYSL2
		EPRS1
		SYNPO2
		NPL
		TRIML2
		TENT5A
		MAN2B1
		PAFAH1B2
		NRCAM
		RPS16
		RCC1
		CUTA
		FAM47A
		KIDINS220
		SART3
		LMNB2
		RPL27A
		DARS1
		RPL9
		KPNA3
		SDHA
		TUBA8
		RAB5C
		FIS1
		LANCL1
		PEX14
		PREX1
		RAB6A
		NUDT5
		CALM1
		ARL3
		TMED10
		RAB11B
		PPP2CA
		ATP1A1
		DSTN
		CADM1
		SLC25A5
		SURF4
		LRRC27
SH(D)-EX-6H	51	POLA1
		MPRIP
		CMPK1
		SSRP1
		HNRNPR
		TJP1
		ERLIN2
		CHCHD3
		RAB14
		RASGRF2
		SPECC1L
		LMNB1
		H2AX
		DNAJB1
		TUBG1
		PGM1
		ADK
		RBM8A
		TCEAL3
		RPL27
		PRAF2
		HSPA6
		TMOD3
		HSPA4
		OTULIN
		NMT1
		TRIM5
		ENO2
		CFDP1
		HSPA1L
		PSMD7
		TUT4
		STOML2
		SASS6
		MIDEAS
		HSPA1A/HSPA1B
		FHL1
		ARHGEF40
		CRMP1
		PVR
		EIF4A3
		LGALS1
		PGLS
		FRS2
		SYNJ2BP
		HSPH1
		RLF
		ARHGAP12
		SAMD9
		ASAP3
		FANCM
SH(D)-MI-0 SH(D)-MI-6H	9	PRPF19
		KLF1
		RPL13A
		TET3
		VAMP5
		HMGN2
		BANF1
		BPIFA4P
		RNASEK
SH(D)-MI-0 SH(D)-EX-6H	1	ROCK2
SH(D)-EX-6H SH(D)-MI-6H	1	CFAP58
SH(D)-MI-0	9	RPL10L
		PFKP
		SF3B5
		CWF19L1
		ACTL6A
		GRN
		TOMM40
		TAF1
		GNAO1
SH(D)-MI-6H	15	DNM1L
		SMCO1
		ESD
		ACTR3B
		MT2A
		PTGES3
		FER1L4
		PDLIM7
		LRRC8C
		C11orf58
		DCUN1D5
		MRPS36
		CCNE1
		DKK1
		NRIP3

## Sheet: DSH-SH-EX-0H
Names	total	elements
SH(D)-EX-0H SH-EX-0H	14	NUTF2
		GSTO1
		FIS1
		SURF4
		ARL6IP5
		MPDU1
		RBP1
		GNB2
		RPS16
		GSTP1
		RCN2
		PTBP1
		ARL3
		PPP2CA
SH(D)-EX-0H	112	SCG3
		TUBA3C/TUBA3D
		IFT74
		MCF2L
		MAP4
		ACTR3
		SRP68
		SEPTIN7
		DDT
		CFAP58
		BUB3
		MYZAP
		RPL19
		RILPL1
		UGGT1
		NUCKS1
		DFFA
		PRPF6
		RPLP0
		HNRNPD
		HMGB3
		DLST
		NAXE
		CNDP2
		SOCS7
		DPYSL2
		MAPRE3
		SYNPO2
		KRT76
		TRIML2
		PSMD13
		PUF60
		TWF2
		IFT172
		NRCAM
		KIDINS220
		MCM6
		LMNB2
		SART3
		ATAD2
		XPNPEP1
		DSCAM
		KPNA3
		KIF5A
		DYNC1LI1
		TUBA8
		EXOC3
		EFCAB5
		PEX14
		PREX1
		LDHAL6B
		RAB6A
		CALM1 (includes others)
		NUDT5
		RPL23A
		DSTN
		SLC25A5
		IPO5
		LRRC27
		TRIR
		SPECC1
		PPFIA4
		INTS1
		PRDX5
		CSE1L
		KRT20
		ELOB
		KIF5B
		RACGAP1
		ARF4
		HADH
		CAGE1
		IDH2
		KRT16
		L1TD1
		GCK
		RPRD1A
		GNA12
		OLA1
		PPA1
		EPRS1
		NPL
		RUVBL2
		ATG101
		PLEKHA6
		KIF3C
		TENT5A
		MAN2B1
		PAFAH1B2
		ZNF721
		RCC1
		FAM47A
		CUTA
		RAB4B
		IWS1
		GSK3B
		KIF5C
		RPL27A
		DARS1
		PITPNB
		RPS13
		RPL9
		SDHA
		RAB5C
		LANCL1
		EIF4G1
		EIF4A3
		TMED10
		RAB11B
		KIF13A
		ATP1A1
		CADM1
SH-EX-0H	163	PFN2
		ATOX1
		SH3BGRL
		ECHS1
		GSR
		SSRP1
		COPB2
		PDCD6
		C9orf78
		KPNA4
		GLO1
		NUBP2
		KIRREL1
		PXN
		PRPSAP2
		PSMC5
		PFAS
		HSPA13
		UBE2M
		TMX4
		DRAP1
		ASL
		GSDME
		PSMD8
		DES
		CHADL
		ARFGEF1
		LSM14B
		NAMPT
		GNAI2
		ECH1
		ARPC5L
		HNRNPA3
		PTK7
		IARS2
		TUBAL3
		HSP90AB3P
		BLMH
		CDO1
		HSPA6
		CSTB
		GRPEL1
		STAMBP
		PRPS1L1
		MAPK1
		SRM
		API5
		IDH1
		CSNK2B
		RBM39
		PEA15
		HOXB4
		BLVRA
		RFTN1
		SLC25A4
		TUBB8
		CYB5B
		ARHGAP1
		APEH
		EIF4E1B
		CCNB2
		PMS1
		GLOD4
		ATP5F1D
		HNRNPDL
		TXN
		MRPL12
		TPPP3
		HIBADH
		UBE2V2
		PSMA6
		MXD4
		AGBL2
		UFD1
		CISD2
		FAM98B
		COPA
		CKB
		YARS1
		ALDH7A1
		CLIC5
		VDAC3
		EIF3F
		PPIA
		COPG1
		AKR1A1
		C1orf87
		RAB35
		UBE2K
		DCTN2
		ERH
		XRN2
		TCERG1
		SEPTIN2
		USP16
		MRPL28
		SIL1
		MEX3C
		MTX2
		SSBP1
		PRR23A
		IPO7
		TXNDC12
		ECI1
		HPRT1
		CAPN1
		CCDC7
		ATIC
		ACAA2
		NDUFA2
		TUBG1
		DOHH
		EFTUD2
		CRKL
		HARS1
		USP39
		ATP5PB
		RPL24
		KRT3
		CSNK2A1
		NUDCD1
		TARS1
		EIF4EBP1
		SH3GL1
		RPL14
		NANS
		PPP1R17
		ATAD3A
		DIDO1
		ALDH9A1
		CPNE7
		NDUFB4
		AGPS
		SRP9
		MAT2A
		C11orf58
		NBPF3
		PPP1R7
		BZW2
		EEF1G
		PSMD14
		CSTF2T
		ETF1
		SSR4
		NLRP14
		RHBDF2
		UQCRC2
		SSR1
		CCDC47
		ISYNA1
		MAGEA10
		RPA3
		ELOC
		SCLY
		SAP30BP
		TRIM10
		CBR1
		CHTOP
		HAT1
		NOL3
		MAP2K6
		RPS15
		GFAP

## Sheet: DSG-SH-EX-6H
Names	total	elements
SH(D)-EX-6H SH-EX-6H	8	SSRP1
		SERPINH1
		TUBG1
		GSTO1
		HSPA6
		RCN2
		HSPA1A/HSPA1B
		ARL3
SH(D)-EX-6H	103	POLA1
		HNRNPDL
		TUBA3C/TUBA3D
		RPL23
		ACTR3
		TRIR
		MPRIP
		CCDC144CP
		FABP5
		CMPK1
		ZSCAN16
		PDCL3
		CFAP58
		BUB3
		MYZAP
		HNRNPR
		YARS1
		TJP1
		CSE1L
		RPL19
		HADH
		ERLIN2
		CHCHD3
		HSD17B4
		ARFIP1
		EPB41
		MRTO4
		L1TD1
		NUCKS1
		RAB14
		RASGRF2
		NAXE
		MPDU1
		SPECC1L
		MAPRE3
		LMNB1
		KRT76
		H2AX
		DNAJB1
		SUGT1
		GNB2
		PGM1
		VWA3A
		ADK
		ATG101
		PLEKHA6
		RBM8A
		PUF60
		KIF3C
		TCEAL3
		RPL27
		TWF2
		PRAF2
		FAM47A
		IWS1
		RAB4B
		MCM6
		TMOD3
		ROCK2
		FUBP3
		HSPA4
		KIF5C
		ATAD2
		XPNPEP1
		OTULIN
		NMT1
		PITPNB
		TRIM5
		ENO2
		CFDP1
		HSPA1L
		RAB1A
		KIF5A
		PSMD7
		PTBP1
		TUT4
		DYNC1LI1
		PEPD
		STOML2
		SASS6
		MIDEAS
		EFCAB5
		FHL1
		ARHGEF40
		SPATA48
		CRMP1
		PVR
		EIF4A3
		LGALS1
		CYFIP1
		PGLS
		FRS2
		SLC25A5
		SYNJ2BP
		IPO5
		HSPH1
		ARHGAP12
		RLF
		LRRC27
		ASAP3
		FANCM
		GNAO1
		SAMD9
SH-EX-6H	141	PIN1
		XAGE3
		MGST3
		PSMA2
		PKP3
		RPN2
		VAMP2
		ZNF326
		TPPP3
		ENO1
		PPP2R5E
		PSMA6
		CLTCL1
		ECHS1
		CISD2
		GSR
		HSPB1
		NAPA
		COPA
		PDCD6
		CKB
		CCT6B
		DYNLT1
		GNPNAT1
		EIF6
		MTHFD1
		CLIC5
		BRIX1
		VDAC3
		CD96
		CTNNA2
		EML4
		ACAT2
		AKR1A1
		KPNA4
		GLO1
		DCTN2
		RPA1
		PSME3
		KCTD6
		JUP
		PXN
		XRN2
		IGF2BP3
		QARS1
		PFAS
		C1QBP
		HSPA13
		GPI
		PSME2
		PRPF4
		SYN1
		PPA1
		MTX2
		EPC1
		PRR23A
		NIPSNAP1
		IPO7
		RPL3
		MTAP
		ASL
		PSMC4
		KRT79
		DOHH
		SNRPD1
		GORASP2
		PSMD8
		PGRMC1
		ARHGDIA
		LSM14B
		BZW1
		NAMPT
		GNAI2
		ECH1
		USP39
		ATP5PB
		AIP
		KRT3
		HSPA2
		ASNS
		SFXN1
		NUDCD1
		CSNK2A1
		TUBAL3
		BLMH
		ACTR1A
		AAK1
		CD300A
		STAMBP
		H2BC13
		CLIC1
		ATAD3A
		DIDO1
		CPNE7
		PDCD5
		PICALM
		SFXN3
		MAT2A
		GSTP1
		ZNF34
		TRIM28
		YAP1
		OLAH
		ASAH2
		PEA15
		BZW2
		HOXB4
		ATP6V1A
		SIPA1L1
		PPID
		RBBP9
		FIS1
		CYB5B
		GDI2
		ETF1
		BCL2A1
		UQCRC2
		ARHGAP1
		LRPPRC
		EIF4A1
		CAPZA2
		UBE2D1
		LTA4H
		PPP2CA
		TMX3
		RRM1
		LRRC47
		RAB7A
		MAGEA10
		UBE2N
		NAP1L1
		SCRT1
		CCNB2
		YWHAZ
		PGK1
		NARS1
		CCT7
		NOL3
		LTN1
		RPS15
		SURF4
