# Supplementary material for: Proteomics Analysis of Proteotoxic Stress Response in In-Vitro Human Neuronal Models
Source: Int J Mol Sci. 2024 Jun 20;25(12):6787. doi: 10.3390/ijms25126787 (PMC11204259; doi:10.3390/ijms25126787)
Supplement: Supplementary file 1 [file ijms-25-06787-s001.zip › Supplementary Table S8.SH(D) Pathway Temporal Analysis.xlsx]

## Sheet: MI-0H
Ingenuity Canonical Pathways	-log(p-value)	Ratio	z-score	Molecules
14-3-3-mediated Signaling	6.67	0.102	2	GFAP,PDCD6IP,PDIA3,SRC,TUBA1B,TUBA3C/TUBA3D,TUBB3,TUBB4A,TUBB4B,TUBG1,VIM,YWHAB,YWHAQ
ABC-family proteins mediated transport	2.84	0.0693	0.378	PSMB5,PSMC6,PSMD7,PSME1,RPS27A,UBB,VCP
ABRA Signaling Pathway	2.47	0.0682	1.633	ACTB,CFL1,MYH9,ROCK2,TPM3,TPM4
Actin Cytoskeleton Signaling	2.63	0.0456	2.111	ACTB,CDC42,CFL1,IQGAP2,MSN,MYH9,MYL6,PAK3,RAC2,RAC3,ROCK2
Activation of NMDA receptors and postsynaptic events	4.12	0.0952	2.121	CALM1 (includes others),SRC,TUBA1B,TUBA3C/TUBA3D,TUBB3,TUBB4A,TUBB4B,TUBB8B
Aggrephagy	19	0.395	2.183	DYNC1I2,DYNC1LI1,DYNLL1,HSP90AA1,PARK7,RPS27A,TUBA1B,TUBA3C/TUBA3D,TUBB3,TUBB4A,TUBB4B,TUBB8B,UBB,UBE2N,UBE2V1,VCP,VIM
Agrin Interactions at Neuromuscular Junction	3.04	0.0882	2.449	ACTB,CDC42,PAK3,RAC2,RAC3,SRC
Aldosterone Signaling in Epithelial Cells	4.56	0.0706	#NUM!	HSP90AA1,HSPA1A/HSPA1B,HSPA1L,HSPA2,HSPA4,HSPA5,HSPA6,HSPA8,HSPB1,HSPD1,HSPE1,PDIA3
Assembly and cell surface presentation of NMDA receptors	4.15	0.14	2.449	TUBA1B,TUBA3C/TUBA3D,TUBB3,TUBB4A,TUBB4B,TUBB8B
Axonal Guidance Signaling	2.43	0.0344	#NUM!	CDC42,CFL1,FYN,GNAI2,GNAO1,MYL6,PAK3,PDIA3,RAC2,RAC3,ROCK2,TUBA1B,TUBA3C/TUBA3D,TUBB3,TUBB4A,TUBB4B,TUBG1
BAG2 Signaling Pathway	7.99	0.146	3	HSP90AA1,HSPA1A/HSPA1B,HSPA1L,HSPA2,HSPA4,HSPA5,HSPA6,HSPA8,PSMB5,PSMC6,PSMD7,PSME1
Cachexia Signaling Pathway	2.58	0.0392	1.604	ALB,HSP90AA1,HSPA1A/HSPA1B,HSPA1L,HSPA2,HSPA4,HSPA5,HSPA6,HSPA8,PHGDH,PSMB5,PSMC6,PSMD7,PSME1
Carboxyterminal post-translational modifications of tubulin	4.03	0.133	2.449	TUBA1B,TUBA3C/TUBA3D,TUBB3,TUBB4A,TUBB4B,TUBB8B
Cardiac Hypertrophy Signaling	2.93	0.0471	1.134	CACNA2D3,CALM1 (includes others),CDC42,GNAI2,GNAO1,HSPB1,MAP3K9,MYL6,PDIA3,RAC2,RAC3,ROCK2
Caveolar-mediated Endocytosis Signaling	2.82	0.08	#NUM!	ACTB,ALB,COPB2,COPG1,FYN,SRC
Cell Cycle Checkpoints	7.51	0.0735	1.342	BUB3,CLIP1,DNA2,DYNC1I2,DYNC1LI1,DYNLL1,H2AX,H2BC12,MCM2,MCM7,PSMB5,PSMC6,PSMD7,PSME1,RPS27A,TP53BP1,UBB,UBE2N,YWHAB,YWHAQ
Cellular response to heat stress	8.13	0.134	3.606	EEF1A1,HSP90AA1,HSPA1A/HSPA1B,HSPA1L,HSPA2,HSPA4,HSPA5,HSPA6,HSPA8,HSPB1,PTGES3,SERPINH1,UBB
Cellular response to hypoxia	3.62	0.0933	1.134	ELOC,PSMB5,PSMC6,PSMD7,PSME1,RPS27A,UBB
Chaperone Mediated Autophagy	8.87	0.364	2.121	EEF1A1,GFAP,HSP90AA1,HSPA8,PARK7,RPS27A,UBB,VIM
Chaperone Mediated Autophagy Signaling Pathway	4.49	0.0468	1.789	ATP6V1A,ATP6V1B2,ATP6V1E1,EEF1A1,EEF1A2,EIF4H,GFAP,HSP90AA1,HSPA1A/HSPA1B,HSPA1L,HSPA2,HSPA4,HSPA5,HSPA6,HSPA8,PARK7,PSMB5,PSME1,RAB11B,UCHL1
Cilium Assembly	9.79	0.0995	2.236	ARL3,CCT2,CCT3,CEP152,CEP162,DCTN1,DYNC1I2,DYNLL1,EXOC3,HSP90AA1,IFT74,KIFAP3,SEPTIN2,TUBA1B,TUBA3C/TUBA3D,TUBB3,TUBB4A,TUBB4B,TUBB8B,TUBG1
COPI-mediated anterograde transport	11	0.158	1.5	ARF3,CAPZA2,CAPZB,COPB2,COPG1,DCTN1,DYNC1I2,DYNC1LI1,DYNLL1,RAB1B,TUBA1B,TUBA3C/TUBA3D,TUBB3,TUBB4A,TUBB4B,TUBB8B
Coronavirus Pathogenesis Pathway	5.31	0.0718	-2.673	ATP6V1A,EEF1A1,EEF1A2,NPM1,RPS10,RPS20,RPS27A,RPS28,RPS3,RPS3A,RPS4X,RPS6,RPS8,RPSA
Coronavirus Replication Pathway	6.43	0.19	2.121	COPB2,COPG1,HNRNPA1,TUBA1B,TUBA3C/TUBA3D,TUBB3,TUBB4A,TUBB4B
C-type lectin receptors (CLRs)	5.26	0.0828	0.632	CALM1 (includes others),FYN,PAK3,PSMB5,PSMC6,PSMD7,PSME1,RPS27A,SRC,UBB,UBE2N,UBE2V1
CXCR4 Signaling	2.7	0.0536	2.236	CDC42,GNAI2,GNAO1,MYL6,PAK3,RAC2,RAC3,ROCK2,SRC
Degradation of beta-catenin by the destruction complex	2.42	0.0667	0.816	PSMB5,PSMC6,PSMD7,PSME1,RPS27A,UBB
Deubiquitination	2.34	0.0418	1.508	ACTB,ACTL6A,H2BC12,PSMB5,PSMC6,PSMD7,PSME1,RPS27A,UBB,UCHL1,VCP
DNA Double Strand Break Response	3.38	0.102	2.449	H2AX,H2BC12,RPS27A,TP53BP1,UBB,UBE2N
DNA Replication Pre-Initiation	5.05	0.0962	1.265	H2AX,H2BC12,MCM2,MCM7,PSMB5,PSMC6,PSMD7,PSME1,RPS27A,UBB
E3 ubiquitin ligases ubiquitinate target proteins	3.54	0.109	1.633	H2BC12,PCNA,RPS27A,UBB,UBE2N,VCP
EIF2 Signaling	11.8	0.106	2.309	ACTB,HNRNPA1,HSPA5,RPL12,RPL13,RPL13A,RPL23,RPL29,RPL31,RPL4,RPLP1,RPLP2,RPS10,RPS20,RPS27A,RPS28,RPS3,RPS3A,RPS4X,RPS6,RPS8,RPSA,WARS1
eNOS Signaling	3.05	0.06	-2.828	CALM1 (includes others),HSP90AA1,HSPA1A/HSPA1B,HSPA1L,HSPA2,HSPA4,HSPA5,HSPA6,HSPA8
EPH-Ephrin signaling	4.66	0.0978	3	ACTB,CDC42,CFL1,FYN,MYH9,MYL6,PAK3,ROCK2,SRC
Ephrin B Signaling	5.55	0.125	2.121	CAP1,CDC42,CFL1,GNAI2,GNAO1,HNRNPK,RAC2,RAC3,ROCK2
Ephrin Receptor Signaling	2.71	0.0498	3.162	CDC42,CFL1,FYN,GNAI2,GNAO1,PAK3,RAC2,RAC3,ROCK2,SRC
Epithelial Adherens Junction Signaling	2.33	0.051	1.414	CDC42,CFL1,FYN,PAK3,ROCK2,SRC,YWHAB,YWHAQ
Eukaryotic Translation Elongation	21.3	0.253	4.491	EEF1A1,EEF1A2,EEF1G,EEF2,RPL10L,RPL12,RPL13,RPL13A,RPL23,RPL29,RPL31,RPL4,RPLP1,RPLP2,RPS10,RPS20,RPS27A,RPS28,RPS3,RPS3A,RPS4X,RPS6,RPS8,RPSA
Eukaryotic Translation Initiation	15	0.172	4.146	EIF4H,RPL10L,RPL12,RPL13,RPL13A,RPL23,RPL29,RPL31,RPL4,RPLP1,RPLP2,RPS10,RPS20,RPS27A,RPS28,RPS3,RPS3A,RPS4X,RPS6,RPS8,RPSA
Eukaryotic Translation Termination	16.2	0.213	4.025	RPL10L,RPL12,RPL13,RPL13A,RPL23,RPL29,RPL31,RPL4,RPLP1,RPLP2,RPS10,RPS20,RPS27A,RPS28,RPS3,RPS3A,RPS4X,RPS6,RPS8,RPSA
FAT10 Signaling Pathway	2.67	0.0909	#NUM!	PSMB5,PSMC6,PSMD7,PSME1,UBA1
Fatty Acid β-oxidation I	3.78	0.156	-0.447	ECHS1,ECI1,ECI2,HADH,HADHB
Fatty Acid β-oxidation III (Unsaturated, Odd Number)	3.09	0.667	#NUM!	ECI1,ECI2
Fc epsilon receptor (FCERI) signaling	2.63	0.0485	0	CALM1 (includes others),FYN,PSMB5,PSMC6,PSMD7,PSME1,RPS27A,UBB,UBE2N,UBE2V1
Fcγ Receptor-mediated Phagocytosis in Macrophages and Monocytes	3.81	0.086	2.121	ACTB,CDC42,FYN,PLD1,RAB11B,RAC2,RAC3,SRC
FOXO-mediated transcription	2.45	0.158	#NUM!	TXN,YWHAB,YWHAQ
Gap Junction Signaling	3.36	0.0561	#NUM!	ACTB,GNAI2,PDIA3,SMARCC2,SRC,TUBA1B,TUBA3C/TUBA3D,TUBB3,TUBB4A,TUBB4B,TUBG1
Gap junction trafficking and regulation	7.19	0.235	2.828	ACTB,SRC,TUBA1B,TUBA3C/TUBA3D,TUBB3,TUBB4A,TUBB4B,TUBB8B
Gene and protein expression by JAK-STAT signaling after IL-12 stimulation	6.88	0.216	0	CDC42,CFL1,HNRNPA2B1,HNRNPF,MIF,MSN,PPIA,SOD1
Germ Cell-Sertoli Cell Junction Signaling	7.68	0.0952	#NUM!	ACTB,CDC42,CFL1,MAP3K9,PAK3,RAB8B,RAC2,RAC3,SRC,TUBA1B,TUBA3C/TUBA3D,TUBB3,TUBB4A,TUBB4B,TUBG1,ZYX
Glucocorticoid Receptor Signaling	2.36	0.0331	#NUM!	ACTB,ATP5F1B,HSP90AA1,HSPA1A/HSPA1B,HSPA1L,HSPA2,HSPA4,HSPA5,HSPA6,HSPA8,KRT20,KRT76,NDUFA7,NDUFV2,PTGES3,SMARCC2,SRC,TAF1
Glutaryl-CoA Degradation	3.94	0.25	0	ACAT2,HADH,HADHB,PARK7
Glycerophospholipid biosynthesis	2.89	0.0707	0.378	ACHE,CPNE3,GPAT4,HADHB,MBOAT7,PITPNB,PLD1
Glycolysis I	4.4	0.208	2.236	PFKP,PGAM1,PGK1,PKM,TPI1
Granzyme A Signaling	3.77	0.0986	-0.378	ANP32A,H1-10,H1-5,NDUFA7,NDUFV2,PARP1,XRCC6
Granzyme B Signaling	2.67	0.188	#NUM!	DFFA,NUMA1,PARP1
HDR through Homologous Recombination (HRR) or Single Strand Annealing (SSA)	3.26	0.0714	2.828	DNA2,H2AX,H2BC12,PCNA,RPS27A,TP53BP1,UBB,UBE2N
Hedgehog ligand biogenesis	4.01	0.108	0.378	PSMB5,PSMC6,PSMD7,PSME1,RPS27A,UBB,VCP
Hedgehog 'off' state	5.59	0.0982	0	PSMB5,PSMC6,PSMD7,PSME1,RPS27A,TUBA1B,TUBA3C/TUBA3D,TUBB3,TUBB4A,TUBB4B,UBB
Hedgehog 'on' state	2.52	0.0698	0.816	PSMB5,PSMC6,PSMD7,PSME1,RPS27A,UBB
HIF1α Signaling	7.16	0.0821	-0.258	ELOC,HSP90AA1,HSPA1A/HSPA1B,HSPA1L,HSPA2,HSPA4,HSPA5,HSPA6,HSPA8,LDHA,LDHB,LDHC,PKM,RAC2,RAC3,RPS6,VIM
HSP90 chaperone cycle for steroid hormone receptors in the presence of ligand	18.3	0.327	2.828	CAPZA2,CAPZB,DCTN1,DYNC1I2,DYNC1LI1,DYNLL1,HSP90AA1,HSPA1A/HSPA1B,HSPA1L,HSPA2,HSPA8,PTGES3,TUBA1B,TUBA3C/TUBA3D,TUBB3,TUBB4A,TUBB4B,TUBB8B
Huntington's Disease Signaling	4.7	0.0569	#NUM!	ATP5F1B,DCTN1,DYNC1I2,HSPA1A/HSPA1B,HSPA1L,HSPA2,HSPA4,HSPA5,HSPA6,HSPA8,PSMB5,PSMC6,PSMD7,PSME1,RPS27A,UBB
Immunogenic Cell Death Signaling Pathway	4.99	0.107	3	HSP90AA1,HSPA1A/HSPA1B,HSPA1L,HSPA2,HSPA4,HSPA5,HSPA6,HSPA8,PDIA3
Interleukin-1 family signaling	2.88	0.0625	0.707	PSMB5,PSMC6,PSMD7,PSME1,RPS27A,UBB,UBE2N,UBE2V1
Intra-Golgi and retrograde Golgi-to-ER traffic	9.72	0.0985	1.342	ARF3,CAPZA2,CAPZB,COPB2,COPG1,DCTN1,DYNC1I2,DYNC1LI1,DYNLL1,KIFAP3,PAFAH1B2,PAFAH1B3,RAB1B,RAB6B,TUBA1B,TUBA3C/TUBA3D,TUBB3,TUBB4A,TUBB4B,TUBB8B
Ion channel transport	2.46	0.0492	0.378	ATP1A1,ATP1A2,ATP6V1A,ATP6V1B2,ATP6V1E1,CALM1 (includes others),RPS27A,SRI,UBB
Iron uptake and transport	2.57	0.0862	1.342	ATP6V1A,ATP6V1B2,ATP6V1E1,RPS27A,UBB
Isoleucine Degradation I	2.59	0.176	#NUM!	ACAT2,ECHS1,HADHB
KEAP1-NFE2L2 pathway	3.11	0.0769	0.378	PSMB5,PSMC6,PSMD7,PSME1,RPS27A,UBB,VCP
Ketogenesis	3.17	0.273	#NUM!	ACAT2,BDH2,HADHB
Ketolysis	3.63	0.375	#NUM!	ACAT2,BDH2,HADHB
Kinesins	4.19	0.115	2.646	KIFAP3,TUBA1B,TUBA3C/TUBA3D,TUBB3,TUBB4A,TUBB4B,TUBB8B
L1CAM interactions	4.41	0.0813	3.162	ACTB,HSPA8,MSN,SRC,TUBA1B,TUBA3C/TUBA3D,TUBB3,TUBB4A,TUBB4B,TUBB8B
Late endosomal microautophagy	3.65	0.147	2.236	HSPA8,PARK7,RPS27A,UBB,VIM
Major pathway of rRNA processing in the nucleolus and cytosol	11.3	0.113	3.71	RPL10L,RPL12,RPL13,RPL13A,RPL23,RPL29,RPL31,RPL4,RPLP1,RPLP2,RPS10,RPS20,RPS27A,RPS28,RPS3,RPS3A,RPS4X,RPS6,RPS8,RPSA,XRN2
MAP kinase activation	2.42	0.103	1	RPS27A,UBB,UBE2N,UBE2V1
MAPK6/MAPK4 signaling	5.54	0.109	1	CDC42,HSPB1,PAK3,PSMB5,PSMC6,PSMD7,PSME1,RPS27A,SEPTIN7,UBB
Meiotic synapsis	2.67	0.0909	2.236	H2AX,H2BC12,HSPA2,LMNA,SMC3
Metabolism of cofactors	2.45	0.158	#NUM!	CALM1 (includes others),COQ9,HSP90AA1
MHC class II antigen presentation	6.76	0.103	1.941	CAPZA2,CAPZB,DCTN1,DYNC1I2,DYNC1LI1,DYNLL1,KIFAP3,TUBA1B,TUBA3C/TUBA3D,TUBB3,TUBB4A,TUBB4B,TUBB8B
Mitochondrial Fatty Acid Beta-Oxidation	3.22	0.167	-1	ECHS1,ECI1,HADH,HADHB
Mitochondrial protein import	2.39	0.0781	1.342	ACO2,ATP5F1B,HSPD1,TIMM13,TOMM40
Mitophagy	2.84	0.133	2	RPS27A,SRC,TOMM40,UBB
Mitotic G1 phase and G1/S transition	2.82	0.0611	0.816	PCNA,PSMB5,PSMC6,PSMD7,PSME1,RPS27A,SRC,UBB
Mitotic G2-G2/M phases	8.21	0.0905	2.357	CEP152,DCTN1,DYNC1I2,DYNLL1,HSP90AA1,PSMB5,PSMC6,PSMD7,PSME1,RPS27A,TUBA1B,TUBA3C/TUBA3D,TUBB3,TUBB4A,TUBB4B,TUBB8B,TUBG1,UBB
Mitotic Metaphase and Anaphase	10.2	0.0936	1.706	BANF1,BUB3,CLIP1,DYNC1I2,DYNC1LI1,DYNLL1,LBR,LMNA,PSMB5,PSMC6,PSMD7,PSME1,RPS27A,SMC3,TMPO,TUBA1B,TUBA3C/TUBA3D,TUBB3,TUBB4A,TUBB4B,TUBB8B,UBB
Mitotic Prometaphase	8.07	0.0887	1.886	BUB3,CEP152,CLIP1,DCTN1,DYNC1I2,DYNC1LI1,DYNLL1,EML4,HSP90AA1,NUMA1,SMC3,TUBA1B,TUBA3C/TUBA3D,TUBB3,TUBB4A,TUBB4B,TUBB8B,TUBG1
Mitotic Prophase	3.5	0.0777	2.121	BANF1,ENSA,H2AX,H2BC12,LMNA,NUMA1,RAB1B,TMPO
mTOR Signaling	5.04	0.068	#NUM!	CDC42,PLD1,RAC2,RAC3,RPS10,RPS20,RPS27A,RPS28,RPS3,RPS3A,RPS4X,RPS6,RPS8,RPSA
MyD88 cascade initiated on plasma membrane	3.15	0.16	1	RPS27A,UBB,UBE2N,UBE2V1
MyD88 dependent cascade initiated on endosome	2.79	0.129	1	RPS27A,UBB,UBE2N,UBE2V1
MyD88:MAL(TIRAP) cascade initiated on plasma membrane	2.3	0.0952	1	RPS27A,UBB,UBE2N,UBE2V1
MyD88-independent TLR4 cascade	2.5	0.108	1	RPS27A,UBB,UBE2N,UBE2V1
NAD Signaling Pathway	2.52	0.0548	2.121	H1-10,H1-5,H2BC12,HSPD1,LDHA,LDHB,LDHC,PARP1
Natural Killer Cell Signaling	5.31	0.0718	3.207	CDC42,CFL1,FYN,HSPA1A/HSPA1B,HSPA1L,HSPA2,HSPA4,HSPA5,HSPA6,HSPA8,MAP3K9,PAK3,RAC2,RAC3
Neutrophil degranulation	12.1	0.0714	4.116	AHSG,CAP1,CCT2,CPNE3,DYNC1LI1,DYNLL1,EEF1A1,EEF2,GALNS,GRN,HSP90AA1,HSPA1A/HSPA1B,HSPA6,HSPA8,IQGAP2,LTA4H,MIF,MLEC,NPC2,PAFAH1B2,PGAM1,PGM1,PKM,PLD1,PPIA,PSAP,PSMD7,RAB10,RAB4B,SRP14,TUBB4B,TXNDC5,VCP,XRCC6
NIK-->noncanonical NF-kB signaling	3.34	0.1	0.816	PSMB5,PSMC6,PSMD7,PSME1,RPS27A,UBB
NLR signaling pathways	2.64	0.0893	1.342	RPS27A,TXN,UBB,UBE2N,UBE2V1
Nonhomologous End-Joining (NHEJ)	2.9	0.102	2.236	H2AX,H2BC12,TP53BP1,UBE2N,XRCC6
Nonsense-Mediated Decay (NMD)	14.3	0.171	4.025	RPL10L,RPL12,RPL13,RPL13A,RPL23,RPL29,RPL31,RPL4,RPLP1,RPLP2,RPS10,RPS20,RPS27A,RPS28,RPS3,RPS3A,RPS4X,RPS6,RPS8,RPSA
Phagosome Maturation	6.54	0.0909	#NUM!	ATP6V1A,ATP6V1B2,ATP6V1E1,DYNC1I2,DYNC1LI1,DYNLL1,RAC2,RAC3,TUBA1B,TUBA3C/TUBA3D,TUBB3,TUBB4A,TUBB4B,TUBG1
Processing of Capped Intron-Containing Pre-mRNA	11.6	0.0906	2.353	ALYREF,CDC5L,EFTUD2,HNRNPA1,HNRNPA2B1,HNRNPF,HNRNPH1,HNRNPH2,HNRNPK,HNRNPM,HNRNPR,HNRNPU,HSPA8,PCBP1,PCBP2,PRPF19,PRPF6,PUF60,RBMX,SART1,SF3B2,SF3B5,SNRPD1,SRSF3,SRSF4,YBX1
Protein folding	6.17	0.112	2.111	ACTB,CCT2,CCT3,KIF13A,PFDN1,TUBA1B,TUBA3C/TUBA3D,TUBB3,TUBB4A,TUBB4B,XRN2
Protein methylation	5.2	0.294	0.447	CALM1 (includes others),EEF1A1,EEF2,HSPA8,VCP
Protein Sorting Signaling Pathway	3.12	0.0565	0.632	CDC42,COPB2,COPG1,FYN,PLD1,RAB11B,SERPINH1,SNX1,SNX2,SRC
Protein Ubiquitination Pathway	9.1	0.0821	#NUM!	ELOC,HSP90AA1,HSPA1A/HSPA1B,HSPA1L,HSPA2,HSPA4,HSPA5,HSPA6,HSPA8,HSPB1,HSPD1,HSPE1,PSMB5,PSMC6,PSMD7,PSME1,RPS27A,UBA1,UBB,UBE2N,UBE2V1,UCHL1
Pyruvate Fermentation to Lactate	4.36	0.6	#NUM!	LDHA,LDHB,LDHC
RAB geranylgeranylation	3.15	0.0923	0	RAB10,RAB11B,RAB1B,RAB4B,RAB6B,RAB8B
RAC Signaling	2.65	0.0576	1.633	CDC42,CFL1,IQGAP2,MCF2L,PAK3,PLD1,RAC2,RAC3
RAF/MAP kinase cascade	3.35	0.0496	1.941	ACTB,CALM1 (includes others),FYN,PEBP1,PHB1,PSMB5,PSMC6,PSMD7,PSME1,RPS27A,SRC,UBB,YWHAB
Regulation of Actin-based Motility by Rho	2.63	0.0636	2.449	ACTB,CDC42,CFL1,MYL6,PAK3,RAC2,RAC3
Regulation of Apoptosis	3.63	0.113	0.816	PSMB5,PSMC6,PSMD7,PSME1,RPS27A,UBB
Regulation of eIF4 and p70S6K Signaling	3.05	0.0552	#NUM!	RPS10,RPS20,RPS27A,RPS28,RPS3,RPS3A,RPS4X,RPS6,RPS8,RPSA
Regulation of mitotic cell cycle	3.19	0.0795	0.378	BUB3,PSMB5,PSMC6,PSMD7,PSME1,RPS27A,UBB
Regulation of mRNA stability by proteins that bind AU-rich elements	5.14	0.159	2.646	ANP32A,HSPA1A/HSPA1B,HSPA8,HSPB1,RPS27A,UBB,YWHAB
Regulation of RUNX2 expression and activity	2.88	0.0822	0.816	PSMB5,PSMC6,PSMD7,PSME1,RPS27A,UBB
Remodeling of Epithelial Adherens Junctions	7.99	0.167	#NUM!	ACTB,CLIP1,MAPRE3,SRC,TUBA1B,TUBA3C/TUBA3D,TUBB3,TUBB4A,TUBB4B,TUBG1,ZYX
Renal Cell Carcinoma Signaling	2.68	0.075	#NUM!	CDC42,ELOC,FH,PAK3,RPS27A,UBB
Response of EIF2AK4 (GCN2) to amino acid deficiency	15.4	0.194	4.025	RPL10L,RPL12,RPL13,RPL13A,RPL23,RPL29,RPL31,RPL4,RPLP1,RPLP2,RPS10,RPS20,RPS27A,RPS28,RPS3,RPS3A,RPS4X,RPS6,RPS8,RPSA
Response to elevated platelet cytosolic Ca2+	6.52	0.0985	1.941	AHSG,ALB,CALM1 (includes others),CAP1,CFL1,HSPA5,MAGED2,OLA1,PPIA,PSAP,SCG3,SOD1,TAGLN2
RHO GTPase cycle	7.42	0.0578	3.53	ACTB,ARHGAP25,CAPZB,CCT2,CDC42,CKB,DEF6,HSP90AA1,HSPE1,IQGAP2,KIDINS220,LBR,MCF2L,PAK3,PLD1,RAC2,RAC3,RBMX,ROCK2,SRC,TMPO,TPM3,TPM4,TUBA1B,VCP,VIM
RHO GTPases activate CIT	2.45	0.158	#NUM!	MYH9,MYL6,PRC1
RHO GTPases Activate Formins	7.1	0.101	1.604	ACTB,BUB3,CDC42,CLIP1,DYNC1I2,DYNC1LI1,DYNLL1,SRC,TUBA1B,TUBA3C/TUBA3D,TUBB3,TUBB4A,TUBB4B,TUBB8B
RHO GTPases activate IQGAPs	11.9	0.355	2.111	ACTB,CALM1 (includes others),CDC42,CLIP1,IQGAP2,TUBA1B,TUBA3C/TUBA3D,TUBB3,TUBB4A,TUBB4B,TUBB8B
RHO GTPases activate PAKs	4.71	0.238	1.342	CALM1 (includes others),CDC42,MYH9,MYL6,PAK3
RHO GTPases activate PKNs	2.96	0.143	2	MYH9,MYL6,YWHAB,YWHAQ
RHO GTPases Activate ROCKs	3.63	0.211	2	CFL1,MYH9,MYL6,ROCK2
RHOA Signaling	5.23	0.0902	0.302	ACTB,CFL1,MSN,MYL6,PLD1,ROCK2,SEPTIN11,SEPTIN14,SEPTIN2,SEPTIN6,SEPTIN7
RHOGDI Signaling	4.13	0.0596	-2.121	ACTB,CDC42,CFL1,GNAI2,GNAO1,MSN,MYH9,MYL6,PAK3,RAC2,RAC3,ROCK2,SRC
RIPK1-mediated regulated necrosis	2.74	0.125	2	HSP90AA1,PDCD6IP,RPS27A,UBB
Role of PKR in Interferon Induction and Antiviral Response	3.45	0.0682	-3	HSP90AA1,HSPA1A/HSPA1B,HSPA1L,HSPA2,HSPA4,HSPA5,HSPA6,HSPA8,NPM1
S Phase	2.86	0.07	1.134	PSMB5,PSMC6,PSMD7,PSME1,RPS27A,SMC3,UBB
Selenoamino acid metabolism	15.1	0.187	4.025	RPL10L,RPL12,RPL13,RPL13A,RPL23,RPL29,RPL31,RPL4,RPLP1,RPLP2,RPS10,RPS20,RPS27A,RPS28,RPS3,RPS3A,RPS4X,RPS6,RPS8,RPSA
Semaphorin interactions	4.06	0.109	2.646	CFL1,FYN,HSP90AA1,MYH9,MYL6,PAK3,ROCK2
Semaphorin Signaling in Neurons	4.29	0.119	#NUM!	CDC42,CFL1,FYN,PAK3,RAC2,RAC3,ROCK2
Sertoli Cell-Sertoli Cell Junction Signaling	3.13	0.0496	3.464	ACTB,CDC42,MAP3K9,PAK3,RAB8B,SRC,TUBA1B,TUBA3C/TUBA3D,TUBB3,TUBB4A,TUBB4B,TUBG1
Signaling by CSF1 (M-CSF) in myeloid cells	2.79	0.129	2	FYN,RPS27A,SRC,UBB
Signaling by ERBB2	2.86	0.1	2.236	FYN,HSP90AA1,RPS27A,SRC,UBB
Signaling by FGFR2	3.69	0.0959	2.646	HNRNPA1,HNRNPF,HNRNPH1,HNRNPM,RPS27A,SRC,UBB
Signaling by NOTCH4	2.62	0.0732	0.816	PSMB5,PSMC6,PSMD7,PSME1,RPS27A,UBB
Signaling by Rho Family GTPases	9.13	0.0824	0.5	ACTB,CDC42,CFL1,CLIP1,DES,GFAP,GNAI2,GNAO1,MAP3K9,MSN,MYL6,PAK3,PLD1,RAC2,RAC3,ROCK2,SEPTIN11,SEPTIN14,SEPTIN2,SEPTIN6,SEPTIN7,VIM
Signaling by ROBO receptors	5.44	0.0948	2.111	CAP1,CDC42,ELOC,PAK3,PSMB5,PSMC6,PSMD7,PSME1,RPS27A,SRC,UBB
Signaling by the B Cell Receptor (BCR)	2.67	0.0529	1	CALM1 (includes others),FYN,PPIA,PSMB5,PSMC6,PSMD7,PSME1,RPS27A,UBB
Signaling by VEGF	4.11	0.0833	2.333	ACTB,CALM1 (includes others),CDC42,FYN,HSP90AA1,HSPB1,PAK3,ROCK2,SRC
Sirtuin Signaling Pathway	9.34	0.0807	1.414	ATG101,ATP5F1B,G6PD,GLUD2,GOT2,H1-10,H1-5,LDHA,LDHB,LDHC,NDUFA7,NDUFV2,PARP1,PGAM1,PGK1,SOD1,TIMM13,TOMM40,TP53BP1,TRIM28,TUBA1B,TUBA3C/TUBA3D,XRCC6
Spliceosomal Cycle	3.63	0.113	2.236	CDC5L,EFTUD2,HSPA8,PRPF19,SF3B2,SF3B5
SRP-dependent cotranslational protein targeting to membrane	19.2	0.211	3.674	RPL10L,RPL12,RPL13,RPL13A,RPL23,RPL29,RPL31,RPL4,RPLP1,RPLP2,RPS10,RPS20,RPS27A,RPS28,RPS3,RPS3A,RPS4X,RPS6,RPS8,RPSA,SRP14,SRP19,SRP54,SRP68
Striated Muscle Contraction	2.55	0.111	1	DES,TPM3,TPM4,VIM
SUMOylation of transcription cofactors	3.12	0.114	2.236	DDX17,NPM1,PARK7,SAFB,TRIM28
Synthesis of DNA	4.54	0.084	1.265	DNA2,MCM2,MCM7,PCNA,PSMB5,PSMC6,PSMD7,PSME1,RPS27A,UBB
TCR signaling	3.6	0.0714	1	PAK3,PSMB5,PSMC6,PSMD7,PSME1,RPS27A,UBB,UBE2N,UBE2V1
Telomere Extension by Telomerase	2.76	0.2	#NUM!	HNRNPA1,HNRNPA2B1,XRCC6
The citric acid (TCA) cycle and respiratory electron transport	2.67	0.0909	1.342	ACO2,FH,LDHA,LDHB,LDHC
TNFR2 non-canonical NF-kB pathway	3.04	0.0882	0.816	PSMB5,PSMC6,PSMD7,PSME1,RPS27A,UBB
Toll Like Receptor 3 (TLR3) Cascade	2.74	0.125	1	RPS27A,UBB,UBE2N,UBE2V1
Transcriptional regulation by RUNX1	3.65	0.0658	1.265	ACTL6A,H2AX,H2BC12,PSMB5,PSMC6,PSMD7,PSME1,RPS27A,SMARCC2,UBB
Transcriptional regulation by RUNX3	2.97	0.0729	0.378	PSMB5,PSMC6,PSMD7,PSME1,RPS27A,SRC,UBB
Translocation of SLC2A4 (GLUT4) to the plasma membrane	11	0.197	2.673	ACTB,CALM1 (includes others),EXOC3,KIFAP3,MYH9,RAB10,TUBA1B,TUBA3C/TUBA3D,TUBB3,TUBB4A,TUBB4B,TUBB8B,YWHAB,YWHAQ
tRNA Charging	5.59	0.184	1.134	AARS1,DARS1,GARS1,IARS2,NARS1,VARS1,WARS1
Tryptophan Degradation III (Eukaryotic)	3.3	0.174	0	ACAT2,HADH,HADHB,PARK7
Unfolded protein response	3.94	0.0899	2.646	HSPA1A/HSPA1B,HSPA1L,HSPA2,HSPA4,HSPA5,HSPA6,HSPA8,VCP

## Sheet: MI-6H
Ingenuity Canonical Pathways	-log(p-value)	Ratio	z-score	Molecules
14-3-3-mediated Signaling	2.86	0.0547	#NUM!	GFAP,PDCD6IP,RALA,TUBA1B,TUBA3C/TUBA3D,TUBA8,TUBB3
Actin Cytoskeleton Signaling	4.13	0.0498	2.111	ACTB,ACTN1,ACTR3,ARPC3,IQGAP2,ITGAM,MYL6,PAK2,PAK3,RAC2,RAC3,RALA
Actin Nucleation by ARP-WASP Complex	2.93	0.0659	#NUM!	ACTR3,ARPC3,ITGAM,RAC2,RAC3,RALA
Activation of NMDA receptors and postsynaptic events	3.97	0.0833	0.378	CALM1 (includes others),KPNA2,TUBA1B,TUBA3C/TUBA3D,TUBA8,TUBB3,TUBB8B
Aggrephagy	9.84	0.233	0	DYNC1LI1,HSP90AA1,PARK7,TUBA1B,TUBA3C/TUBA3D,TUBA8,TUBB3,TUBB8B,UBE2N,UBE2V1
Agrin Interactions at Neuromuscular Junction	4.56	0.103	2.449	ACTB,PAK2,PAK3,PKLR,RAC2,RAC3,RALA
Aldosterone Signaling in Epithelial Cells	2.77	0.0471	#NUM!	HSP90AA1,HSPA1A/HSPA1B,HSPA1L,HSPA6,HSPA9,HSPB1,HSPD1,HSPH1
Apoptotic execution phase	3.26	0.0962	1.342	DFFA,DNM1L,H1-4,LMNA,PAK2
Assembly and cell surface presentation of NMDA receptors	3.65	0.116	0.447	TUBA1B,TUBA3C/TUBA3D,TUBA8,TUBB3,TUBB8B
Axonal Guidance Signaling	3.13	0.0324	#NUM!	ACTR3,ARPC3,FYN,GNAI2,GNAO1,ITGAM,MYL6,PAK2,PAK3,RAC2,RAC3,RALA,TUBA1B,TUBA3C/TUBA3D,TUBA8,TUBB3
BAG2 Signaling Pathway	6.99	0.122	1.633	ANXA2,HSP90AA1,HSPA1A/HSPA1B,HSPA1L,HSPA6,HSPA9,PSMB2,PSMB5,PSMD11,PSMD12
Carboxyterminal post-translational modifications of tubulin	3.56	0.111	0.447	TUBA1B,TUBA3C/TUBA3D,TUBA8,TUBB3,TUBB8B
Cell Cycle Checkpoints	3.06	0.0404	-1.508	CCNE1,DYNC1LI1,MCM2,MCM4,MCM7,PSMB2,PSMB5,PSMD11,PSMD12,RPS27,UBE2N
Cellular response to heat stress	6.29	0.103	3.162	FKBP4,HSP90AA1,HSPA1A/HSPA1B,HSPA1L,HSPA6,HSPA9,HSPB1,HSPH1,PTGES3,SERPINH1
Cellular response to hypoxia	2.54	0.0667	-1.342	ELOC,PSMB2,PSMB5,PSMD11,PSMD12
Chaperone Mediated Autophagy	2.56	0.136	#NUM!	GFAP,HSP90AA1,PARK7
Chaperone Mediated Autophagy Signaling Pathway	2.86	0.0328	0.535	ATP6V1G1,EIF4H,GFAP,HSP90AA1,HSPA1A/HSPA1B,HSPA1L,HSPA6,HSPA9,IDH2,PARK7,PSMB2,PSMB5,STIP1,UCHL1
Cilium Assembly	4.9	0.0597	0.577	ARL3,CCT3,CCT4,HSP90AA1,IFT172,IFT74,KIFAP3,TUBA1B,TUBA3C/TUBA3D,TUBA8,TUBB3,TUBB8B
COPI-mediated anterograde transport	3.47	0.0693	0.378	COPB2,DYNC1LI1,TUBA1B,TUBA3C/TUBA3D,TUBA8,TUBB3,TUBB8B
Coronavirus Pathogenesis Pathway	3	0.0462	-0.333	CCNE1,RPS12,RPS13,RPS15A,RPS2,RPS27,RPS7,RPS8,SIN3A
Coronavirus Replication Pathway	4.81	0.143	0.816	COPB2,HNRNPA1,TUBA1B,TUBA3C/TUBA3D,TUBA8,TUBB3
C-type lectin receptors (CLRs)	5.53	0.0759	-0.905	BTRC,CALM1 (includes others),FYN,PAK2,PAK3,PSMB2,PSMB5,PSMD11,PSMD12,UBE2N,UBE2V1
CXCR4 Signaling	2.81	0.0476	2.236	GNAI2,GNAO1,MYL6,PAK2,PAK3,RAC2,RAC3,RALA
DNA Replication Pre-Initiation	3.39	0.0673	-1.134	MCM2,MCM4,MCM7,PSMB2,PSMB5,PSMD11,PSMD12
EIF2 Signaling	15	0.111	1.387	ACTB,EIF3B,EIF3C,EIF5B,HNRNPA1,RALA,RPL10,RPL12,RPL13,RPL13A,RPL18,RPL23,RPL27A,RPL31,RPLP0,RPLP2,RPS12,RPS13,RPS15A,RPS2,RPS27,RPS7,RPS8,WARS1
EPH-Ephrin signaling	4.6	0.087	2.121	ACTB,ACTR3,ARPC3,CLTCL1,FYN,MYL6,PAK2,PAK3
Ephrin Receptor Signaling	4.19	0.0547	2.53	ACTR3,ARPC3,FYN,GNAI2,GNAO1,ITGAM,PAK2,PAK3,RAC2,RAC3,RALA
Epithelial Adherens Junction Signaling	2.36	0.0446	-0.378	ACTR3,ARPC3,FYN,PAK2,PAK3,RACGAP1,RALA
Eukaryotic Translation Elongation	15.6	0.189	1.414	EEF2,RPL10,RPL12,RPL13,RPL13A,RPL18,RPL23,RPL27A,RPL31,RPLP0,RPLP2,RPS12,RPS13,RPS15A,RPS2,RPS27,RPS7,RPS8
Eukaryotic Translation Initiation	17.2	0.172	1.528	EIF3B,EIF3C,EIF4H,EIF5B,RPL10,RPL12,RPL13,RPL13A,RPL18,RPL23,RPL27A,RPL31,RPLP0,RPLP2,RPS12,RPS13,RPS15A,RPS2,RPS27,RPS7,RPS8
Eukaryotic Translation Termination	15.7	0.191	1.414	GSPT1,RPL10,RPL12,RPL13,RPL13A,RPL18,RPL23,RPL27A,RPL31,RPLP0,RPLP2,RPS12,RPS13,RPS15A,RPS2,RPS27,RPS7,RPS8
Fc epsilon receptor (FCERI) signaling	3.44	0.0485	-1.265	BTRC,CALM1 (includes others),FYN,PAK2,PSMB2,PSMB5,PSMD11,PSMD12,UBE2N,UBE2V1
Fcγ Receptor-mediated Phagocytosis in Macrophages and Monocytes	3.69	0.0753	1.134	ACTB,ACTR3,ARPC3,FYN,PLD3,RAC2,RAC3
fMLP Signaling in Neutrophils	3.51	0.0611	0.447	ACTR3,ARPC3,CALM1 (includes others),GNAI2,GNAO1,RAC2,RAC3,RALA
Gap Junction Signaling	2.98	0.0459	#NUM!	ACTB,DBN1,GNAI2,RALA,SMARCC2,TUBA1B,TUBA3C/TUBA3D,TUBA8,TUBB3
Gap junction trafficking and regulation	6.66	0.206	1.134	ACTB,CLTCL1,TUBA1B,TUBA3C/TUBA3D,TUBA8,TUBB3,TUBB8B
Gene and protein expression by JAK-STAT signaling after IL-12 stimulation	10.6	0.27	1.265	ANXA2,GSTO1,HNRNPA2B1,HSPA9,MIF,PAK2,PPIA,RALA,RPLP0,SOD1
Germ Cell-Sertoli Cell Junction Signaling	5.7	0.0714	#NUM!	ACTB,ACTN1,PAK2,PAK3,RAB8B,RAC2,RAC3,RALA,TUBA1B,TUBA3C/TUBA3D,TUBA8,TUBB3
Gluconeogenesis I	4.83	0.2	2.236	ENO1,ENO2,GPI,MDH2,PGK1
Glycolysis I	6.31	0.25	1.633	ENO1,ENO2,GPI,PGK1,PKLR,TPI1
Hedgehog 'off' state	4.82	0.0804	-1.633	BTRC,IFT172,PSMB2,PSMB5,PSMD11,PSMD12,TUBA1B,TUBA3C/TUBA3D,TUBB3
HIF1α Signaling	4.77	0.058	0	ELOC,GPI,HSP90AA1,HSPA1A/HSPA1B,HSPA1L,HSPA6,HSPA9,LDHB,LDHC,RAC2,RAC3,RALA
HSP90 chaperone cycle for steroid hormone receptors in the presence of ligand	11.3	0.218	1.732	DYNC1LI1,FKBP4,HSP90AA1,HSPA1A/HSPA1B,HSPA1L,PTGES3,STIP1,TUBA1B,TUBA3C/TUBA3D,TUBA8,TUBB3,TUBB8B
Huntington's Disease Signaling	3.51	0.0427	#NUM!	ATP5F1B,CLTCL1,DNM1L,HSPA1A/HSPA1B,HSPA1L,HSPA6,HSPA9,PSMB2,PSMB5,PSMD11,PSMD12,SIN3A
Immunogenic Cell Death Signaling Pathway	2.33	0.0595	2.236	HSP90AA1,HSPA1A/HSPA1B,HSPA1L,HSPA6,HSPA9
Insulin processing	2.4	0.12	#NUM!	KIF5A,KIF5B,KIF5C
Integrin Signaling	4.08	0.0531	2.111	ACTB,ACTN1,ACTR3,ARPC3,FYN,ITGAM,PAK2,PAK3,RAC2,RAC3,RALA
Interleukin-1 family signaling	2.86	0.0547	-1.89	BTRC,PSMB2,PSMB5,PSMD11,PSMD12,UBE2N,UBE2V1
Intra-Golgi and retrograde Golgi-to-ER traffic	8.02	0.0788	-1.5	COPB2,DYNC1LI1,KIF5A,KIF5B,KIF5C,KIFAP3,PAFAH1B2,RACGAP1,SEC22B,SURF4,TGOLN2,TUBA1B,TUBA3C/TUBA3D,TUBA8,TUBB3,TUBB8B
Kinesins	8.26	0.164	-0.632	KIF5A,KIF5B,KIF5C,KIFAP3,RACGAP1,TUBA1B,TUBA3C/TUBA3D,TUBA8,TUBB3,TUBB8B
L1CAM interactions	2.96	0.0569	1.134	ACTB,DNM1L,TUBA1B,TUBA3C/TUBA3D,TUBA8,TUBB3,TUBB8B
Major pathway of rRNA processing in the nucleolus and cytosol	9.47	0.0914	1.213	RPL10,RPL12,RPL13,RPL13A,RPL18,RPL23,RPL27A,RPL31,RPLP0,RPLP2,RPS12,RPS13,RPS15A,RPS2,RPS27,RPS7,RPS8
MAPK6/MAPK4 signaling	4.6	0.087	1	HSPB1,PAK2,PAK3,PSMB2,PSMB5,PSMD11,PSMD12,SEPTIN7
Metabolism of cofactors	2.75	0.158	#NUM!	CALM1 (includes others),COQ9,HSP90AA1
MHC class II antigen presentation	8.01	0.103	-0.832	CANX,DNM1L,DYNC1LI1,KIF5A,KIF5B,KIF5C,KIFAP3,RACGAP1,TUBA1B,TUBA3C/TUBA3D,TUBA8,TUBB3,TUBB8B
Mitotic G1 phase and G1/S transition	3.51	0.0611	-1.134	CCNE1,PCNA,PSMB2,PSMB5,PSMD11,PSMD12,RBBP4,RRM2
Mitotic G2-G2/M phases	4.94	0.0603	0	BTRC,HSP90AA1,PSMB2,PSMB5,PSMD11,PSMD12,RBBP4,TUBA1B,TUBA3C/TUBA3D,TUBA8,TUBB3,TUBB8B
Mitotic Metaphase and Anaphase	7.12	0.0681	-0.5	BANF1,DYNC1LI1,EMD,LMNA,PSMB2,PSMB5,PSMD11,PSMD12,RPS27,SMC3,TMPO,TUBA1B,TUBA3C/TUBA3D,TUBA8,TUBB3,TUBB8B
Mitotic Prometaphase	2.87	0.0443	-0.333	DYNC1LI1,HSP90AA1,RPS27,SMC3,TUBA1B,TUBA3C/TUBA3D,TUBA8,TUBB3,TUBB8B
mTOR Signaling	5.52	0.0631	#NUM!	EIF3B,EIF3C,PLD3,RAC2,RAC3,RALA,RPS12,RPS13,RPS15A,RPS2,RPS27,RPS7,RPS8
Natural Killer Cell Signaling	3.63	0.0513	3.162	FYN,HSPA1A/HSPA1B,HSPA1L,HSPA6,HSPA9,PAK2,PAK3,RAC2,RAC3,RALA
Neutrophil degranulation	7.17	0.0483	1.043	ANXA2,APRT,CKAP4,DYNC1LI1,EEF2,GPI,HSP90AA1,HSPA1A/HSPA1B,HSPA6,IMPDH2,IQGAP2,ITGAM,MAN2B1,MIF,NME2,PAFAH1B2,PPIA,PSMD11,PSMD12,RAB4B,SRP14,SURF4,TXNDC5
NIK-->noncanonical NF-kB signaling	2.98	0.0833	-1.342	BTRC,PSMB2,PSMB5,PSMD11,PSMD12
Nonsense-Mediated Decay (NMD)	13.9	0.154	1.414	GSPT1,RPL10,RPL12,RPL13,RPL13A,RPL18,RPL23,RPL27A,RPL31,RPLP0,RPLP2,RPS12,RPS13,RPS15A,RPS2,RPS27,RPS7,RPS8
Opioid Signaling Pathway	2.5	0.0364	0.632	CACNA2D3,CALM1 (includes others),CLTCL1,FYN,GNAI2,GNAO1,GRK5,RAC2,RAC3,RALA
Paxillin Signaling	2.55	0.0556	2.236	ACTB,ACTN1,ITGAM,PAK2,PAK3,RALA
Phagosome Maturation	4.48	0.0649	#NUM!	ATP6V1G1,CANX,DYNC1LI1,PRDX2,RAC2,RAC3,TUBA1B,TUBA3C/TUBA3D,TUBA8,TUBB3
Post-translational protein phosphorylation	2.57	0.0561	0	CHGB,CKAP4,LGALS1,PRKCSH,SCG3,TGOLN2
Processing of Capped Intron-Containing Pre-mRNA	4.01	0.0453	-0.277	DDX39B,EFTUD2,FIP1L1,HNRNPA1,HNRNPA2B1,HNRNPD,NUDT21,PRPF19,PRPF6,PUF60,SNRPD1,SRSF4,U2AF2
Protein folding	6.25	0.102	0.632	ACTB,CCNE1,CCT3,CCT4,PFDN1,PFDN6,TUBA1B,TUBA3C/TUBA3D,TUBA8,TUBB3
Protein methylation	2.9	0.176	#NUM!	CALM1 (includes others),EEF2,RPS2
Protein Ubiquitination Pathway	7.85	0.0672	#NUM!	BTRC,ELOC,HSP90AA1,HSPA1A/HSPA1B,HSPA1L,HSPA6,HSPA9,HSPB1,HSPD1,HSPH1,PSMB2,PSMB5,PSMD11,PSMD12,SUGT1,UBE2N,UBE2V1,UCHL1
Pyruvate Fermentation to Lactate	2.79	0.4	#NUM!	LDHB,LDHC
RAC Signaling	4.87	0.0719	1.134	ACTR3,ARPC3,IQGAP2,ITGAM,MCF2L,PAK2,PAK3,RAC2,RAC3,RALA
Regulation of Actin-based Motility by Rho	5.78	0.0909	1.667	ACTB,ACTR3,ARHGDIA,ARPC3,ITGAM,MYL6,PAK2,PAK3,RAC2,RAC3
Regulation of Apoptosis	3.22	0.0943	-1.342	PAK2,PSMB2,PSMB5,PSMD11,PSMD12
Regulation of eIF4 and p70S6K Signaling	4.61	0.0608	#NUM!	EIF3B,EIF3C,ITGAM,RALA,RPS12,RPS13,RPS15A,RPS2,RPS27,RPS7,RPS8
Regulation of mRNA stability by proteins that bind AU-rich elements	3.6	0.114	1.342	ANP32A,HNRNPD,HSPA1A/HSPA1B,HSPB1,SET
Remodeling of Epithelial Adherens Junctions	9.11	0.167	#NUM!	ACTB,ACTN1,ACTR3,ARPC3,DNM1L,MAPRE3,RALA,TUBA1B,TUBA3C/TUBA3D,TUBA8,TUBB3
Renal Cell Carcinoma Signaling	2.42	0.0625	#NUM!	ELOC,FH,PAK2,PAK3,RALA
Response of EIF2AK4 (GCN2) to amino acid deficiency	13.7	0.165	1.213	RPL10,RPL12,RPL13,RPL13A,RPL18,RPL23,RPL27A,RPL31,RPLP0,RPLP2,RPS12,RPS13,RPS15A,RPS2,RPS27,RPS7,RPS8
RHO GTPase cycle	9.68	0.0578	3.138	ACTB,ACTN1,ARHGAP25,ARHGDIA,CCDC88A,CDC37,CKAP4,CKB,DBN1,DDX39B,DEF6,EMD,HSP90AA1,IQGAP2,KIDINS220,MCF2L,PAK2,PAK3,POTEE/POTEF,RAC2,RAC3,RACGAP1,STIP1,TMPO,TUBA1B,TWF1
RHO GTPases Activate Formins	3.34	0.0576	0	ACTB,DYNC1LI1,RPS27,TUBA1B,TUBA3C/TUBA3D,TUBA8,TUBB3,TUBB8B
RHO GTPases activate IQGAPs	8.37	0.258	0.707	ACTB,CALM1 (includes others),IQGAP2,TUBA1B,TUBA3C/TUBA3D,TUBA8,TUBB3,TUBB8B
RHO GTPases activate PAKs	3.86	0.19	1	CALM1 (includes others),MYL6,PAK2,PAK3
RHOA Signaling	2.98	0.0574	-0.378	ACTB,ACTR3,ARPC3,MYL6,SEPTIN14,SEPTIN6,SEPTIN7
RHOGDI Signaling	4.55	0.055	-1.89	ACTB,ACTR3,ARHGDIA,ARPC3,GNAI2,GNAO1,ITGAM,MYL6,PAK2,PAK3,RAC2,RAC3
RNA Polymerase II Transcription	2.5	0.0473	-0.378	DDX39B,ELOC,FIP1L1,IWS1,NUDT21,SRSF4,U2AF2
S Phase	3.5	0.07	-1.89	CCNE1,PSMB2,PSMB5,PSMD11,PSMD12,RBBP4,SMC3
Selenoamino acid metabolism	13.4	0.159	1.213	RPL10,RPL12,RPL13,RPL13A,RPL18,RPL23,RPL27A,RPL31,RPLP0,RPLP2,RPS12,RPS13,RPS15A,RPS2,RPS27,RPS7,RPS8
Semaphorin interactions	2.85	0.0781	2.236	FYN,HSP90AA1,MYL6,PAK2,PAK3
Semaphorin Signaling in Neurons	3.01	0.0847	#NUM!	FYN,PAK2,PAK3,RAC2,RAC3
Sertoli Cell-Sertoli Cell Junction Signaling	2.9	0.0413	1.897	ACTB,ACTN1,PAK2,PAK3,RAB8B,RALA,TUBA1B,TUBA3C/TUBA3D,TUBA8,TUBB3
Signaling by Rho Family GTPases	6.37	0.0599	-0.302	ACTB,ACTR3,ARPC3,GFAP,GNAI2,GNAO1,ITGAM,MYL6,PAK2,PAK3,RAC2,RAC3,SEPTIN14,SEPTIN6,SEPTIN7,STMN1
Signaling by ROBO receptors	3.11	0.0603	-0.378	ELOC,PAK2,PAK3,PSMB2,PSMB5,PSMD11,PSMD12
Signaling by the B Cell Receptor (BCR)	2.77	0.0471	-0.707	BTRC,CALM1 (includes others),FYN,PPIA,PSMB2,PSMB5,PSMD11,PSMD12
Signaling by VEGF	3.29	0.0648	1.89	ACTB,CALM1 (includes others),FYN,HSP90AA1,HSPB1,PAK2,PAK3
Sirtuin Signaling Pathway	3.45	0.0421	0	ATG101,ATP5F1B,H1-4,IDH2,LDHB,LDHC,PGK1,SOD1,TIMM13,TUBA1B,TUBA3C/TUBA3D,TUBA8
Smooth Muscle Contraction	2.65	0.093	0	ANXA2,CALM1 (includes others),MYL6,PAK2
Spliceosomal Cycle	2.31	0.0755	1	DDX39B,EFTUD2,PRPF19,U2AF2
SRP-dependent cotranslational protein targeting to membrane	15.3	0.167	1.147	RPL10,RPL12,RPL13,RPL13A,RPL18,RPL23,RPL27A,RPL31,RPLP0,RPLP2,RPS12,RPS13,RPS15A,RPS2,RPS27,RPS7,RPS8,SRP14,SRP68
Synthesis of DNA	4.61	0.0756	-0.333	CCNE1,MCM2,MCM4,MCM7,PCNA,PSMB2,PSMB5,PSMD11,PSMD12
TCR signaling	4.41	0.0714	-1	BTRC,PAK2,PAK3,PSMB2,PSMB5,PSMD11,PSMD12,UBE2N,UBE2V1
The citric acid (TCA) cycle and respiratory electron transport	3.15	0.0909	2.236	FH,IDH2,LDHB,LDHC,MDH2
Translocation of SLC2A4 (GLUT4) to the plasma membrane	6.49	0.127	1	ACTB,CALM1 (includes others),KIFAP3,RALA,TUBA1B,TUBA3C/TUBA3D,TUBA8,TUBB3,TUBB8B
tRNA Charging	2.85	0.105	0	EPRS1,IARS2,VARS1,WARS1
Unfolded protein response	2.98	0.0674	1.342	CANX,HSPA1A/HSPA1B,HSPA1L,HSPA6,HSPA9,HSPH1
Virus Entry via Endocytic Pathways	2.35	0.0504	#NUM!	ACTB,CLTCL1,FYN,RAC2,RAC3,RALA
Vitamin-C Transport	2.51	0.13	#NUM!	GSTO1,LRRC8C,TXN

## Sheet: EX-0H
Ingenuity Canonical Pathways	-log(p-value)	Ratio	z-score	Molecules
14-3-3-mediated Signaling	2.74	0.0625	#NUM!	GSK3B,PDCD6IP,SRC,TUBA3C/TUBA3D,TUBA8,TUBG1,YWHAG,YWHAH
Actin Cytoskeleton Signaling	2.95	0.0498	-0.905	ACTR3,ARPC3,ARPC4,GNA12,IQGAP2,MYH14,MYH9,MYL6,MYLK,PAK2,RAC1,RAC3
Actin Nucleation by ARP-WASP Complex	2.29	0.0659	0.447	ACTR3,ARPC3,ARPC4,GNA12,RAC1,RAC3
Activation of NMDA receptors and postsynaptic events	2.46	0.0714	0.816	CALM1 (includes others),KPNA2,RAC1,SRC,TUBA3C/TUBA3D,TUBA8
Aggrephagy	4.02	0.14	0.816	DYNC1LI1,DYNLL1,PARK7,TUBA3C/TUBA3D,TUBA8,UBE2N
Aryl Hydrocarbon Receptor Signaling	2.37	0.0544	0	ALDH2,GSTO1,GSTP1,HSP90AB1,HSPB1,NEDD8,PTGES3,SRC
Axonal Guidance Signaling	2.56	0.0364	#NUM!	ACTR3,ARPC3,ARPC4,DPYSL2,GNA12,GNAL,GNAO1,GNB2,GSK3B,MYL6,PAK2,RAC1,RAC3,RTN4,RTN4R,TUBA3C/TUBA3D,TUBA8,TUBG1
B-WICH complex positively regulates rRNA expression	2.68	0.0962	-1.342	DEK,GSK3B,H2BC12,MYBBP1A,SMARCA5
CCR3 Signaling in Eosinophils	2.65	0.0606	#NUM!	CALM1 (includes others),GNA12,GNAL,GNAO1,GNB2,MYLK,PAK2,RAC1
Cell Cycle Checkpoints	2.99	0.0478	0.832	BUB3,DYNC1LI1,DYNLL1,H2BC12,MCM4,MCM6,PPP2CA,PSMD13,PSME1,PSME3,UBE2N,YWHAG,YWHAH
Cellular response to heat stress	5.13	0.103	-1.265	CCAR2,EEF1A1,FKBP4,GSK3B,HSP90AB1,HSPA1L,HSPA8,HSPB1,HSPH1,PTGES3
Cellular response to hypoxia	2.71	0.08	0.816	EGLN1,ELOB,ELOC,PSMD13,PSME1,PSME3
Chaperone Mediated Autophagy	3.29	0.182	-1	EEF1A1,HSP90AB1,HSPA8,PARK7
Chaperone Mediated Autophagy Signaling Pathway	2.45	0.0375	-0.5	DDX3X,EEF1A1,EEF1A2,EIF4H,HDAC2,HSP90AB1,HSPA1L,HSPA8,IDH2,PARK7,PSME1,RAB11B,RAC1,STIP1,TPT1,UCHL1
Cilium Assembly	6.29	0.0796	0.5	ARF4,ARL3,CCT3,CCT4,CCT5,DYNLL1,EXOC3,IFT172,IFT74,KIF3B,KIF3C,KIFAP3,TUBA3C/TUBA3D,TUBA8,TUBG1,YWHAG
Clathrin-mediated endocytosis	2.72	0.062	-0.707	ACTR3,ARPC3,ARPC4,CTTN,DNM2,HGS,HSPA8,RAB5C
Clathrin-mediated Endocytosis Signaling	4.13	0.0628	#NUM!	ACTR3,ALB,ARPC3,ARPC4,CTTN,DNM2,HGS,HSPA8,RAB11B,RAB4B,RAB5C,RAC1,SRC
Coronavirus Pathogenesis Pathway	3.78	0.0615	1.508	EEF1A1,EEF1A2,HDAC2,RPS12,RPS13,RPS14,RPS15A,RPS16,RPS28,RPS29,RPS8,TOMM70
CSDE1 Signaling Pathway	3.42	0.109	-0.816	CTTN,FUS,HNRNPD,PTBP1,RAC1,RPL9
C-type lectin receptors (CLRs)	2.99	0.0621	1	BTRC,CALM1 (includes others),NEDD8,PAK2,PSMD13,PSME1,PSME3,SRC,UBE2N
CXCR4 Signaling	2.55	0.0536	-1	GNA12,GNAL,GNAO1,GNB2,MYL6,PAK2,RAC1,RAC3,SRC
Degradation of beta-catenin by the destruction complex	2.31	0.0667	1.633	BTRC,GSK3B,PPP2CA,PSMD13,PSME1,PSME3
Detoxification of Reactive Oxygen Species	2.42	0.108	0	GSTP1,PRDX2,PRDX5,TXN
EIF2 Signaling	13	0.115	0.302	EIF3B,EIF3C,EIF4A3,EIF4G1,GSK3B,HNRNPA1,PTBP1,RPL12,RPL13A,RPL14,RPL19,RPL23A,RPL27A,RPL36,RPL9,RPLP0,RPLP1,RPS12,RPS13,RPS14,RPS15A,RPS16,RPS28,RPS29,RPS8
EPH-Ephrin signaling	4.49	0.0978	-1	ACTR3,ARPC3,ARPC4,MYH14,MYH9,MYL6,PAK2,RAC1,SRC
Ephrin B Signaling	2.8	0.0833	-1.342	GNA12,GNAL,GNAO1,GNB2,RAC1,RAC3
Ephrin Receptor Signaling	3.08	0.0547	-0.302	ACTR3,ARPC3,ARPC4,GNA12,GNAL,GNAO1,GNB2,PAK2,RAC1,RAC3,SRC
Epithelial Adherens Junction Signaling	3.36	0.0637	-0.632	ACTR3,ARPC3,ARPC4,PAK2,PPP2CA,RAC1,RACGAP1,SRC,YWHAG,YWHAH
ESR-mediated signaling	2.33	0.0593	-0.378	DDX5,FKBP4,H2BC12,HSP90AB1,KPNA2,PTGES3,SMC3
Eukaryotic Translation Elongation	18.2	0.232	-0.426	EEF1A1,EEF1A2,EEF1G,EEF2,RPL12,RPL13A,RPL14,RPL19,RPL23A,RPL27A,RPL36,RPL9,RPLP0,RPLP1,RPS12,RPS13,RPS14,RPS15A,RPS16,RPS28,RPS29,RPS8
Eukaryotic Translation Initiation	16.8	0.189	-0.626	EIF3B,EIF3C,EIF4B,EIF4G1,EIF4H,RPL12,RPL13A,RPL14,RPL19,RPL23A,RPL27A,RPL36,RPL9,RPLP0,RPLP1,RPS12,RPS13,RPS14,RPS15A,RPS16,RPS28,RPS29,RPS8
Eukaryotic Translation Termination	14.6	0.202	-0.229	GSPT1,RPL12,RPL13A,RPL14,RPL19,RPL23A,RPL27A,RPL36,RPL9,RPLP0,RPLP1,RPS12,RPS13,RPS14,RPS15A,RPS16,RPS28,RPS29,RPS8
Eumelanin Biosynthesis	2.75	0.5	#NUM!	DDT,MIF
Fcγ Receptor-mediated Phagocytosis in Macrophages and Monocytes	2.92	0.0753	0.378	ACTR3,ARPC3,ARPC4,RAB11B,RAC1,RAC3,SRC
fMLP Signaling in Neutrophils	3.99	0.0763	0.447	ACTR3,ARPC3,ARPC4,CALM1 (includes others),GNA12,GNAL,GNAO1,GNB2,RAC1,RAC3
Gap junction trafficking and regulation	2.56	0.118	1	DNM2,SRC,TUBA3C/TUBA3D,TUBA8
Gene and protein expression by JAK-STAT signaling after IL-12 stimulation	6.71	0.216	-1.414	CNN2,GSTO1,HNRNPF,MIF,PAK2,PPIA,RPLP0,SNRPA1
Germ Cell-Sertoli Cell Junction Signaling	2.55	0.0536	#NUM!	CLINT1,PAK2,RAB8B,RAC1,RAC3,SRC,TUBA3C/TUBA3D,TUBA8,TUBG1
Glutaryl-CoA Degradation	2.61	0.188	#NUM!	ACAT1,HADH,PARK7
Granzyme B Signaling	2.61	0.188	#NUM!	DFFA,LMNB2,PARP1
Hedgehog 'off' state	2.46	0.0625	1.633	BTRC,GSK3B,IFT172,PSMD13,PSME1,PSME3,TUBA3C/TUBA3D
HIF1α Signaling	2.45	0.0483	0.707	EGLN1,ELOB,ELOC,GCK,HSPA1L,HSPA8,LDHC,NAA10,RAC1,RAC3
HSP90 chaperone cycle for steroid hormone receptors in the presence of ligand	7.48	0.182	-0.632	DYNC1LI1,DYNLL1,FKBP4,HSP90AB1,HSPA1L,HSPA8,PTGES3,STIP1,TUBA3C/TUBA3D,TUBA8
Insulin processing	3.07	0.16	2	EXOC3,KIF5A,KIF5B,KIF5C
Integrin Signaling	3.54	0.058	-1.732	ACTR3,ARF4,ARPC3,ARPC4,CAPNS1,CTTN,GSK3B,MYLK,PAK2,RAC1,RAC3,SRC
Intra-Golgi and retrograde Golgi-to-ER traffic	9.32	0.0985	1.342	ARF4,CYTH1,DYNC1LI1,DYNLL1,KIF21A,KIF3B,KIF3C,KIF5A,KIF5B,KIF5C,KIFAP3,PAFAH1B2,PAFAH1B3,RAB3GAP2,RAB6A,RACGAP1,SURF4,TMED10,TUBA3C/TUBA3D,TUBA8
Kinesins	7.03	0.164	1.265	KIF21A,KIF3B,KIF3C,KIF5A,KIF5B,KIF5C,KIFAP3,RACGAP1,TUBA3C/TUBA3D,TUBA8
L1CAM interactions	3.51	0.0732	0.333	ALCAM,DNM2,DPYSL2,HSPA8,NRCAM,RAC1,SRC,TUBA3C/TUBA3D,TUBA8
Major pathway of rRNA processing in the nucleolus and cytosol	9.15	0.102	-0.229	RPL12,RPL13A,RPL14,RPL19,RPL23A,RPL27A,RPL36,RPL9,RPLP0,RPLP1,RPS12,RPS13,RPS14,RPS15A,RPS16,RPS28,RPS29,RPS8,SNU13
MAPK6/MAPK4 signaling	2.95	0.0761	-1	HSPB1,PAK2,PSMD13,PSME1,PSME3,RAC1,SEPTIN7
MHC class II antigen presentation	5.67	0.0952	1.155	DNM2,DYNC1LI1,DYNLL1,KIF3B,KIF3C,KIF5A,KIF5B,KIF5C,KIFAP3,RACGAP1,TUBA3C/TUBA3D,TUBA8
MicroRNA Biogenesis Signaling Pathway	2.28	0.0486	-2.333	ADAR,DDX5,FUS,HNRNPA1,HNRNPD,HSP90AB1,HSPA8,PTGES3,SRSF1
Mitochondrial Dysfunction	3.1	0.045	0	ATP1A1,ATP1A2,CALM1 (includes others),CAPNS1,COX6B1,FIS1,FUS,GSTP1,IDH2,NDUFA7,PARK7,SDHA,TARDBP,TOMM40,TOMM70
Mitochondrial protein import	2.29	0.0781	-1.342	CHCHD2,CS,TIMM13,TOMM40,TOMM70
Mitotic G2-G2/M phases	3.69	0.0603	0.577	BTRC,DYNLL1,HSP90AB1,PPP2CA,PSMD13,PSME1,PSME3,RBBP4,TUBA3C/TUBA3D,TUBA8,TUBG1,YWHAG
Mitotic Metaphase and Anaphase	4.16	0.0596	1.604	BANF1,BUB3,DYNC1LI1,DYNLL1,LMNA,PPP2CA,PSMD13,PSME1,PSME3,RCC1,SMC3,TMPO,TUBA3C/TUBA3D,TUBA8
mTOR Signaling	6.15	0.0777	#NUM!	EIF3B,EIF3C,EIF4A3,EIF4B,EIF4G1,PPP2CA,RAC1,RAC3,RPS12,RPS13,RPS14,RPS15A,RPS16,RPS28,RPS29,RPS8
NADH Repair	3.05	0.667	#NUM!	GAPDH,NAXE
Neutrophil degranulation	8.22	0.0609	-1.671	CAND1,CNN2,CPNE1,CPNE3,DDX3X,DYNC1LI1,DYNLL1,EEF1A1,EEF2,ERP44,GRN,GSTP1,HSP90AB1,HSPA8,IMPDH2,IQGAP2,MAN2B1,MIF,PAFAH1B2,PGAM1,PPIA,PSMD13,RAB4B,RAB5C,RAB6A,RAC1,SURF4,TXNDC5,XRCC6
NIK-->noncanonical NF-kB signaling	2.41	0.0833	0.447	BTRC,NEDD8,PSMD13,PSME1,PSME3
Nonsense-Mediated Decay (NMD)	16.1	0.188	0.426	EIF4A3,EIF4G1,GSPT1,PPP2CA,RPL12,RPL13A,RPL14,RPL19,RPL23A,RPL27A,RPL36,RPL9,RPLP0,RPLP1,RPS12,RPS13,RPS14,RPS15A,RPS16,RPS28,RPS29,RPS8
Oxidized GTP and dGTP Detoxification	2.75	0.5	#NUM!	NUDT1,RUVBL2
Oxytocin Signaling Pathway	2.46	0.0435	-1.732	CALM1 (includes others),EEF2,GNA12,GNAL,GNAO1,GNB2,GSK3B,HSPB1,MYH14,MYH9,MYL6,MYLK
Phagosome Maturation	3.42	0.0649	#NUM!	DYNC1LI1,DYNLL1,PRDX2,PRDX5,RAB5C,RAC1,RAC3,TUBA3C/TUBA3D,TUBA8,TUBG1
Processing of Capped Intron-Containing Pre-mRNA	9.58	0.0836	-2.858	ALYREF,DDX5,EIF4A3,FUS,HNRNPA1,HNRNPD,HNRNPF,HNRNPH1,HNRNPH2,HNRNPM,HNRNPR,HSPA8,NUDT21,PCBP1,PCBP2,PRPF6,PTBP1,PUF60,RBMX,SNRPA1,SNU13,SRSF1,SRSF2,SRSF7
Protein folding	3.5	0.0816	0.707	CCT3,CCT4,CCT5,GNB2,KIF13A,PFDN2,TUBA3C/TUBA3D,TUBA8
Protein methylation	3.75	0.235	-1	CALM1 (includes others),EEF1A1,EEF2,HSPA8
Protein Ubiquitination Pathway	3.56	0.0522	#NUM!	BTRC,DNAJC9,ELOB,ELOC,HSP90AB1,HSPA1L,HSPA8,HSPB1,HSPE1,HSPH1,PSMD13,PSME1,UBE2N,UCHL1
RAB geranylgeranylation	2.26	0.0769	1.342	RAB11B,RAB4B,RAB5C,RAB6A,RAB8B
RAC Signaling	2.51	0.0576	-0.378	ACTR3,ARPC3,ARPC4,IQGAP2,MCF2L,PAK2,RAC1,RAC3
RAN Signaling	6.55	0.353	0.816	CSE1L,IPO5,KPNA2,KPNA3,RANBP1,RCC1
Rapoport-Luebering Glycolytic Shunt	2.75	0.5	#NUM!	PGAM1,PGAM2
Reelin Signaling in Neurons	2.5	0.0571	0	ACTR3,ARPC3,ARPC4,GSK3B,PAFAH1B2,PAFAH1B3,RAC1,SRC
Regulation of Actin-based Motility by Rho	3.16	0.0727	-0.707	ACTR3,ARPC3,ARPC4,MYL6,MYLK,PAK2,RAC1,RAC3
Regulation of eIF4 and p70S6K Signaling	4.74	0.0718	#NUM!	EIF3B,EIF3C,EIF4A3,EIF4G1,PPP2CA,RPS12,RPS13,RPS14,RPS15A,RPS16,RPS28,RPS29,RPS8
Regulation of mRNA stability by proteins that bind AU-rich elements	3.97	0.136	-0.816	ANP32A,EIF4G1,ELAVL1,HNRNPD,HSPA8,HSPB1
Remodeling of Epithelial Adherens Junctions	7.76	0.167	0.816	ACTR3,ARPC3,ARPC4,DNM2,HGS,MAPRE3,RAB5C,SRC,TUBA3C/TUBA3D,TUBA8,TUBG1
Response of EIF2AK4 (GCN2) to amino acid deficiency	12.7	0.175	0	RPL12,RPL13A,RPL14,RPL19,RPL23A,RPL27A,RPL36,RPL9,RPLP0,RPLP1,RPS12,RPS13,RPS14,RPS15A,RPS16,RPS28,RPS29,RPS8
Response to elevated platelet cytosolic Ca2+	2.65	0.0606	-0.707	ALB,ANXA5,CALM1 (includes others),FERMT3,OLA1,PPIA,SCG3,SYTL4
RHO GTPase cycle	5.33	0.0511	-1.877	C1QBP,CDC37,CKB,GPS1,HGS,HSP90AB1,HSPE1,IQGAP2,KIDINS220,MCF2L,PAK2,PREX1,RAC1,RAC3,RACGAP1,RBMX,SRC,STIP1,TMOD3,TMPO,TPM3,TWF1,VAPB
RHO GTPases activate CIT	3.55	0.211	-2	MYH14,MYH9,MYL6,RAC1
RHO GTPases Activate Formins	2.51	0.0576	1.414	BUB3,DYNC1LI1,DYNLL1,PPP2CA,RAC1,SRC,TUBA3C/TUBA3D,TUBA8
RHO GTPases activate IQGAPs	3.74	0.161	0.447	CALM1 (includes others),IQGAP2,RAC1,TUBA3C/TUBA3D,TUBA8
RHO GTPases activate KTN1	3.11	0.273	#NUM!	KIF5A,KIF5B,RAC1
RHO GTPases activate PAKs	8.88	0.381	-2.121	CALM1 (includes others),CTTN,MYH14,MYH9,MYL6,MYLK,PAK2,RAC1
RHO GTPases activate PKNs	5.14	0.214	-2.449	MYH14,MYH9,MYL6,RAC1,YWHAG,YWHAH
RHO GTPases Activate ROCKs	2.38	0.158	#NUM!	MYH14,MYH9,MYL6
RHO GTPases Activate WASPs and WAVEs	2.46	0.111	0	ACTR3,ARPC3,ARPC4,RAC1
RHOGDI Signaling	4.51	0.0642	0.378	ACTR3,ARPC3,ARPC4,GNA12,GNAL,GNAO1,GNB2,MYH14,MYH9,MYL6,PAK2,RAC1,RAC3,SRC
RNA Polymerase II Transcription	2.93	0.0608	-1	ALYREF,EIF4A3,ELOB,ELOC,IWS1,NUDT21,SRSF1,SRSF2,SRSF7
ROBO SLIT Signaling Pathway	2.83	0.0645	-0.707	ACTR3,ARF4,ARPC3,ARPC4,GSK3B,PAK2,RAC1,SRC
Selenoamino acid metabolism	12.4	0.168	0	RPL12,RPL13A,RPL14,RPL19,RPL23A,RPL27A,RPL36,RPL9,RPLP0,RPLP1,RPS12,RPS13,RPS14,RPS15A,RPS16,RPS28,RPS29,RPS8
Semaphorin interactions	4.83	0.125	-0.707	DPYSL2,GSK3B,HSP90AB1,MYH14,MYH9,MYL6,PAK2,RAC1
Signaling by FGFR2	3.56	0.0959	-0.378	HNRNPA1,HNRNPF,HNRNPH1,HNRNPM,PPP2CA,PTBP1,SRC
Signaling by Rho Family GTPases	3.06	0.0487	0	ACTR3,ARPC3,ARPC4,GNA12,GNAL,GNAO1,GNB2,MYL6,MYLK,PAK2,RAC1,RAC3,SEPTIN7
Signaling by ROBO receptors	3.01	0.069	0.707	ELOB,ELOC,PAK2,PSMD13,PSME1,PSME3,RAC1,SRC
Sirtuin Signaling Pathway	6.81	0.0702	0.775	ATG101,GLS,GLUD2,GSK3B,IDH2,LDHC,NDUFA7,PARP1,PGAM1,PGAM2,SDHA,SLC25A5,SMARCA5,TIMM13,TOMM40,TOMM70,TRIM28,TUBA3C/TUBA3D,TUBA8,XRCC6
Smooth Muscle Contraction	4.02	0.14	-0.816	ALDH2,CALM1 (includes others),MYL6,MYLK,PAK2,TPM3
SRP-dependent cotranslational protein targeting to membrane	14.1	0.175	0.447	RPL12,RPL13A,RPL14,RPL19,RPL23A,RPL27A,RPL36,RPL9,RPLP0,RPLP1,RPN1,RPS12,RPS13,RPS14,RPS15A,RPS16,RPS28,RPS29,RPS8,SRP68
Synthesis of DNA	2.31	0.0588	0.378	FEN1,MCM4,MCM6,PCNA,PSMD13,PSME1,PSME3
TCA Cycle II (Eukaryotic)	3.29	0.182	1	CS,DLST,FH,SDHA
The citric acid (TCA) cycle and respiratory electron transport	4.34	0.127	0.378	CS,DLST,FH,IDH2,LDHC,SDHA,SLC16A1
TP53 Regulates Metabolic Genes	3.06	0.0795	-1.89	COX6B1,GLS,PRDX2,PRDX5,TXN,YWHAG,YWHAH
trans-Golgi Network Vesicle Budding	2.74	0.0811	-1.633	CLINT1,DNM2,HGS,HSPA8,RAB5C,TXNDC5
Translocation of SLC2A4 (GLUT4) to the plasma membrane	6.39	0.141	-0.632	CALM1 (includes others),EXOC3,KIF3B,KIFAP3,MYH9,RAC1,TUBA3C/TUBA3D,TUBA8,YWHAG,YWHAH
tRNA Charging	2.38	0.105	0	DARS1,EPRS1,NARS1,VARS1

## Sheet: EX-6H
Ingenuity Canonical Pathways	-log(p-value)	Ratio	z-score	Molecules																							1e-27	27
ABRA Signaling Pathway	3.22	0.0795	-1.134	ACTB,ACTR3,ITGB1,MYH9,ROCK2,TPM1,TPM3																							0.05	1.30103
Actin Cytoskeleton Signaling	4.33	0.0581	-1.941	ACTB,ACTR3,ARPC3,CYFIP1,IQGAP2,ITGB1,MPRIP,MYH14,MYH9,MYL6,PAK2,RAC1,RAC3,ROCK2																							0.005	2.30103
Actin Nucleation by ARP-WASP Complex	2.42	0.0659	-0.447	ACTR3,ARPC3,ITGB1,RAC1,RAC3,ROCK2																							0.0005	3.30103
Aggrephagy	6.38	0.186	0	DYNC1LI1,DYNC1LI2,DYNLL1,PARK7,RPS27A,TUBA3C/TUBA3D,UBB,UBE2N																							5e-05	4.30103
Agrin Interactions at Neuromuscular Junction	3.07	0.0882	-2.449	ACTB,CTTN,ITGB1,PAK2,RAC1,RAC3																							5e-06	5.30103
Aldosterone Signaling in Epithelial Cells	3.93	0.0647	#NUM!	DNAJB1,DNAJB11,DNAJC9,HSPA1A/HSPA1B,HSPA1L,HSPA4,HSPA6,HSPE1,HSPH1,SASS6,TRAP1
Apoptotic execution phase	2.8	0.0962	0.447	ADD1,DBNL,LMNB1,PAK2,TJP1
Axonal Guidance Signaling	2.48	0.0344	#NUM!	ACTR3,ARPC3,GNAL,GNAO1,GNB2,GNG2,GSK3B,ITGB1,MYL6,PAK2,RAC1,RAC3,ROCK2,RTN4,RTN4R,TUBA3C/TUBA3D,TUBG1
BAG2 Signaling Pathway	4.23	0.0976	1.342	CTSB,HSPA1A/HSPA1B,HSPA1L,HSPA4,HSPA6,PSMB1,PSMC5,PSMD7
Beta-catenin independent WNT signaling	3.57	0.0784	0.707	CLTC,GNAO1,GNB2,GNG2,RAC1,RAC3,RPS27A,UBB
B-WICH complex positively regulates rRNA expression	2.8	0.0962	-1.342	ACTB,GSK3B,H2AX,MYBBP1A,SMARCA5
Cardiac Hypertrophy Signaling	2.48	0.0431	-0.447	ADSS2,CACNA2D3,GNAL,GNAO1,GNB2,GNG2,GSK3B,MYL6,RAC1,RAC3,ROCK2
CCR3 Signaling in Eosinophils	2.83	0.0606	#NUM!	GNAL,GNAO1,GNB2,GNG2,MPRIP,PAK2,RAC1,ROCK2
Cell Cycle Checkpoints	7.6	0.0735	-0.894	BUB3,CKAP5,DNA2,DYNC1LI1,DYNC1LI2,DYNLL1,H2AX,MCM4,MCM6,PPP2R1A,PSMB1,PSMC5,PSMD7,RPS27,RPS27A,TP53BP1,UBB,UBE2N,YWHAB,YWHAG
Cellular response to heat stress	7.21	0.124	1.155	DNAJB1,EEF1A1,FKBP4,GSK3B,HSPA1A/HSPA1B,HSPA1L,HSPA4,HSPA6,HSPH1,PTGES3,SERPINH1,UBB
Chaperone Mediated Autophagy	5.96	0.273	0	EEF1A1,GFAP,PARK7,PLIN3,RPS27A,UBB
Chaperone Mediated Autophagy Signaling Pathway	2.33	0.0351	2.84	DNAJB1,EEF1A1,EIF4H,GFAP,HSPA1A/HSPA1B,HSPA1L,HSPA4,HSPA6,PARK7,PLIN3,PSMB1,RAB11B,RAC1,TPT1,UCHL1
Cilium Assembly	3.91	0.0597	-1.155	ARL3,CCT3,CKAP5,CNGA2,DYNLL1,KIF3B,KIF3C,KIFAP3,PPP2R1A,TUBA3C/TUBA3D,TUBG1,YWHAG
Clathrin-mediated Endocytosis Signaling	4.41	0.0628	#NUM!	ACTB,ACTR3,ALB,ARPC3,CLTC,CTTN,ITGB1,RAB11B,RAB4B,RAB7A,RAC1,RPS27A,UBB
Coronavirus Pathogenesis Pathway	6.09	0.0769	1.807	EEF1A1,RAB7A,RPS12,RPS13,RPS14,RPS15,RPS17,RPS2,RPS21,RPS25,RPS27,RPS27A,RPS28,RPS3A,RPS5
CSDE1 Signaling Pathway	2.7	0.0909	-2.236	CSDE1,CTTN,FUS,PTBP1,RAC1
C-type lectin receptors (CLRs)	2.57	0.0552	-1.633	PAK2,PSMB1,PSMC5,PSMD7,RPS27A,UBB,UBE2M,UBE2N
CXCR4 Signaling	2.74	0.0536	-1.342	GNAL,GNAO1,GNB2,GNG2,MYL6,PAK2,RAC1,RAC3,ROCK2
Degradation of beta-catenin by the destruction complex	3.16	0.0778	-0.378	GSK3B,PPP2R1A,PSMB1,PSMC5,PSMD7,RPS27A,UBB
DNA Double Strand Break Response	4.32	0.119	0.378	H2AX,KPNA2,RPS27A,SMARCA5,TP53BP1,UBB,UBE2N
DNA Replication Pre-Initiation	3.51	0.0769	0.707	H2AX,MCM4,MCM6,PSMB1,PSMC5,PSMD7,RPS27A,UBB
EIF2 Signaling	21.7	0.152	-1.155	ACTB,EIF1AY,EIF3C,EIF3D,EIF3I,EIF4A3,EIF4G1,GSK3B,PTBP1,RPL10,RPL12,RPL13A,RPL19,RPL23,RPL24,RPL27,RPL36,RPL5,RPL8,RPLP1,RPS12,RPS13,RPS14,RPS15,RPS17,RPS2,RPS21,RPS25,RPS27,RPS27A,RPS28,RPS3A,RPS5
EPH-Ephrin signaling	5.58	0.109	-1.265	ACTB,ACTR3,ARPC3,CLTC,MYH14,MYH9,MYL6,PAK2,RAC1,ROCK2
Ephrin B Signaling	4.65	0.111	0	CAP1,GNAL,GNAO1,GNB2,GNG2,RAC1,RAC3,ROCK2
Ephrin Receptor Signaling	3.31	0.0547	-0.905	ACTR3,ARPC3,GNAL,GNAO1,GNB2,GNG2,ITGB1,PAK2,RAC1,RAC3,ROCK2
Epithelial Adherens Junction Signaling	3.57	0.0637	-1.265	ACTR3,ARPC3,CDH2,CTNNA1,PAK2,PPP2R1A,RAC1,ROCK2,YWHAB,YWHAG
Eukaryotic Translation Elongation	27	0.295	-2.646	EEF1A1,EEF1B2,EEF1G,EEF2,RPL10,RPL12,RPL13A,RPL19,RPL23,RPL24,RPL27,RPL36,RPL5,RPL8,RPLP1,RPS12,RPS13,RPS14,RPS15,RPS17,RPS2,RPS21,RPS25,RPS27,RPS27A,RPS28,RPS3A,RPS5
Eukaryotic Translation Initiation	26.3	0.246	-3.286	EIF3C,EIF3D,EIF3I,EIF4B,EIF4G1,EIF4H,RPL10,RPL12,RPL13A,RPL19,RPL23,RPL24,RPL27,RPL36,RPL5,RPL8,RPLP1,RPS12,RPS13,RPS14,RPS15,RPS17,RPS2,RPS21,RPS25,RPS27,RPS27A,RPS28,RPS3A,RPS5
Eukaryotic Translation Termination	22.9	0.266	-2.6	GSPT1,RPL10,RPL12,RPL13A,RPL19,RPL23,RPL24,RPL27,RPL36,RPL5,RPL8,RPLP1,RPS12,RPS13,RPS14,RPS15,RPS17,RPS2,RPS21,RPS25,RPS27,RPS27A,RPS28,RPS3A,RPS5
Fatty Acid β-oxidation I	3.8	0.156	-0.447	ECI2,HADH,HADHA,HADHB,HSD17B4
Fcγ Receptor-mediated Phagocytosis in Macrophages and Monocytes	2.37	0.0645	-0.816	ACTB,ACTR3,ARPC3,RAB11B,RAC1,RAC3
fMLP Signaling in Neutrophils	2.85	0.0611	-1	ACTR3,ARPC3,GNAL,GNAO1,GNB2,GNG2,RAC1,RAC3
G alpha (12/13) signalling events	2.7	0.075	1.633	ARHGEF40,GNB2,GNG2,MCF2L,RASGRF2,ROCK2
GABAergic Receptor Signaling Pathway (Enhanced)	2.7	0.058	-0.707	CACNA2D3,GLS,GLUD2,GNAL,GNAO1,GNB2,GNG2,GOT2
Gap junction trafficking and regulation	2.66	0.118	1	ACTB,CLTC,TJP1,TUBA3C/TUBA3D
Gene and protein expression by JAK-STAT signaling after IL-12 stimulation	9.55	0.27	0	CAPZA1,CNN2,GSTO1,HNRNPA2B1,HNRNPDL,HNRNPF,LMNB1,PAK2,PPIA,TALDO1
Germ Cell-Sertoli Cell Junction Signaling	4.66	0.0714	#NUM!	ACTB,CDH2,CTNNA1,ITGB1,PAK2,RAB8B,RAC1,RAC3,TJP1,TUBA3C/TUBA3D,TUBG1,ZYX
Gluconeogenesis I	4.34	0.2	-0.447	ALDOC,ENO2,FBP1,GPI,PGAM1
Glutamate and glutamine metabolism	2.86	0.214	#NUM!	GLS,GLUD2,GOT2
Glutaryl-CoA Degradation	6.9	0.375	-0.816	ACAT1,HADH,HADHA,HADHB,HSD17B4,PARK7
Glycolysis I	4.43	0.208	-0.447	ALDOC,ENO2,FBP1,GPI,PGAM1
Gαs Signaling	2.36	0.0565	#NUM!	ADD1,ADD3,CNGA2,GNAL,GNAO1,GNB2,GNG2
Hedgehog ligand biogenesis	2.38	0.0769	0.447	PSMB1,PSMC5,PSMD7,RPS27A,UBB
Hedgehog 'off' state	2.61	0.0625	-1	GSK3B,PSMB1,PSMC5,PSMD7,RPS27A,TUBA3C/TUBA3D,UBB
HSP90 chaperone cycle for steroid hormone receptors in the presence of ligand	7.74	0.182	0	CAPZA1,DNAJB1,DYNC1LI1,DYNC1LI2,DYNLL1,FKBP4,HSPA1A/HSPA1B,HSPA1L,PTGES3,TUBA3C/TUBA3D
Huntington's Disease Signaling	4.18	0.0534	#NUM!	ATP5F1B,CLTC,DNAJB1,GLS,GNB2,GNG2,HSPA1A/HSPA1B,HSPA1L,HSPA4,HSPA6,PSMB1,PSMC5,PSMD7,RPS27A,UBB
ILK Signaling	2.81	0.0508	-1.89	ACTB,GSK3B,ITGB1,MYH14,MYH9,MYL6,NACA,PPP2R1A,RAC1,RAC3
Integrin Signaling	3.2	0.0531	-1.667	ACTB,ACTR3,ARPC3,CTTN,GSK3B,ITGB1,MPRIP,PAK2,RAC1,RAC3,ZYX
Intra-Golgi and retrograde Golgi-to-ER traffic	5.87	0.0739	-0.775	CAPZA1,CYTH1,DYNC1LI1,DYNC1LI2,DYNLL1,KIF3B,KIF3C,KIF5A,KIF5C,KIFAP3,PAFAH1B3,PLIN3,RAB1A,RAB3GAP2,TUBA3C/TUBA3D
Intrinsic Pathway for Apoptosis	2.7	0.0909	-1.342	C1QBP,DYNLL1,NMT1,YWHAB,YWHAG
ISG15 antiviral mechanism	2.97	0.0845	0	EIF4A3,EIF4G1,KPNA2,RPS27A,UBB,UBE2N
Isoleucine Degradation I	3.85	0.235	#NUM!	ACAT1,HADHA,HADHB,HSD17B4
KEAP1-NFE2L2 pathway	2.42	0.0659	0	GSK3B,PSMB1,PSMC5,PSMD7,RPS27A,UBB
Ketogenesis	4.68	0.364	-2	ACAT1,BDH2,HADHA,HADHB
Ketolysis	5.33	0.5	-2	ACAT1,BDH2,HADHA,HADHB
Kinesins	3.32	0.0984	0.816	KIF3B,KIF3C,KIF5A,KIF5C,KIFAP3,TUBA3C/TUBA3D
Late endosomal microautophagy	2.66	0.118	0	PARK7,PLIN3,RPS27A,UBB
Major pathway of rRNA processing in the nucleolus and cytosol	15.3	0.134	-2.6	NCL,RPL10,RPL12,RPL13A,RPL19,RPL23,RPL24,RPL27,RPL36,RPL5,RPL8,RPLP1,RPS12,RPS13,RPS14,RPS15,RPS17,RPS2,RPS21,RPS25,RPS27,RPS27A,RPS28,RPS3A,RPS5
MAPK6/MAPK4 signaling	3.88	0.087	#NUM!	DNAJB1,PAK2,PSMB1,PSMC5,PSMD7,RAC1,RPS27A,UBB
Mevalonate Pathway I	2.96	0.231	#NUM!	ACAT1,HADHA,HADHB
MHC class II antigen presentation	6.81	0.103	-0.277	CAPZA1,CLTC,CTSB,DYNC1LI1,DYNC1LI2,DYNLL1,KIF3B,KIF3C,KIF5A,KIF5C,KIFAP3,RAB7A,TUBA3C/TUBA3D
Mitochondrial protein import	2.41	0.0781	-1.342	ATP5F1B,CHCHD3,CS,TIMM13,VDAC1
Mitotic G2-G2/M phases	3.34	0.0553	-0.302	CKAP5,DYNLL1,PPP2R1A,PSMB1,PSMC5,PSMD7,RPS27A,TUBA3C/TUBA3D,TUBG1,UBB,YWHAG
Mitotic Metaphase and Anaphase	5.75	0.0681	-0.5	BANF1,BUB3,CKAP5,DYNC1LI1,DYNC1LI2,DYNLL1,EMD,LMNB1,PPP2R1A,PSMB1,PSMC5,PSMD7,RPS27,RPS27A,TUBA3C/TUBA3D,UBB
Mitotic Prometaphase	3.27	0.0542	-0.905	BUB3,CKAP5,DYNC1LI1,DYNC1LI2,DYNLL1,EML4,PPP2R1A,RPS27,TUBA3C/TUBA3D,TUBG1,YWHAG
Mitotic Prophase	2.82	0.068	-0.378	BANF1,EMD,ENSA,H2AX,LMNB1,PPP2R1A,RAB1A
mTOR Signaling	11.4	0.107	#NUM!	EIF3C,EIF3D,EIF3I,EIF4A3,EIF4B,EIF4G1,PPP2R1A,RAC1,RAC3,RPS12,RPS13,RPS14,RPS15,RPS17,RPS2,RPS21,RPS25,RPS27,RPS27A,RPS28,RPS3A,RPS5
Natural Killer Cell Signaling	2.31	0.0462	0.333	HSPA1A/HSPA1B,HSPA1L,HSPA4,HSPA6,ITGB1,PAK2,PVR,RAC1,RAC3
Neutrophil degranulation	7.62	0.0567	-0.962	ALDOC,APEH,CAP1,CNN2,CPNE3,CTSB,CYFIP1,DBNL,DYNC1LI1,DYNLL1,EEF1A1,EEF2,FABP5,GPI,HSPA1A/HSPA1B,HSPA6,IQGAP2,MAN2B1,PGAM1,PGM1,PPIA,PSMB1,PSMD7,RAB14,RAB4B,RAB7A,RAC1
NIK-->noncanonical NF-kB signaling	3.36	0.1	0	PSMB1,PSMC5,PSMD7,RPS27A,UBB,UBE2M
Nonsense-Mediated Decay (NMD)	25.5	0.248	-2.414	EIF4A3,EIF4G1,GSPT1,PPP2R1A,RBM8A,RPL10,RPL12,RPL13A,RPL19,RPL23,RPL24,RPL27,RPL36,RPL5,RPL8,RPLP1,RPS12,RPS13,RPS14,RPS15,RPS17,RPS2,RPS21,RPS25,RPS27,RPS27A,RPS28,RPS3A,RPS5
Nucleotide Excision Repair	2.31	0.0625	-0.816	GPS1,PARP1,RAD23B,RPS27A,UBB,UBE2N
Oxytocin Signaling Pathway	2.69	0.0435	-1.155	CACNA2D3,EEF2,GNAL,GNAO1,GNB2,GNG2,GSK3B,MPRIP,MYH14,MYH9,MYL6,ROCK2
p75 NTR receptor-mediated signalling	3.69	0.0816	0.707	ARHGEF40,MCF2L,RAC1,RASGRF2,RPS27A,RTN4,RTN4R,UBB
Pentose Phosphate Pathway	3.32	0.3	#NUM!	PGLS,TALDO1,TKT
Pentose Phosphate Pathway (Non-oxidative Branch)	2.42	0.333	#NUM!	TALDO1,TKT
Phagosome Maturation	3.64	0.0649	#NUM!	CTSB,DYNC1LI1,DYNC1LI2,DYNLL1,PRDX2,RAB7A,RAC1,RAC3,TUBA3C/TUBA3D,TUBG1
Processing of Capped Intron-Containing Pre-mRNA	2.55	0.0418	-0.577	ALYREF,DDX5,EIF4A3,FUS,HNRNPA2B1,HNRNPF,HNRNPM,HNRNPR,PCBP2,PTBP1,PUF60,RBM8A
Protein methylation	2.61	0.176	#NUM!	EEF1A1,EEF2,RPS2
Protein ubiquitination	2.86	0.133	1	OTULIN,RPS27A,UBB,UBE2L3
Protein Ubiquitination Pathway	8.44	0.0784	#NUM!	DNAJB1,DNAJB11,DNAJC9,HSPA1A/HSPA1B,HSPA1L,HSPA4,HSPA6,HSPE1,HSPH1,PSMB1,PSMC5,PSMD7,RPS27A,SASS6,SUGT1,TRAP1,UBB,UBE2L3,UBE2M,UBE2N,UCHL1
Pyruvate Fermentation to Lactate	4.37	0.6	#NUM!	LDHAL6B,LDHB,LDHC
RAB GEFs exchange GTP for GDP on RABs	2.47	0.0674	-0.816	RAB13,RAB14,RAB1A,RAB3GAP2,RAB7A,RAB8B
RAB geranylgeranylation	4.04	0.108	0.378	RAB11B,RAB13,RAB14,RAB1A,RAB4B,RAB7A,RAB8B
RAC Signaling	3.32	0.0647	-0.707	ACTR3,ARPC3,CYFIP1,IQGAP2,ITGB1,MCF2L,PAK2,RAC1,RAC3
RAN Signaling	3.85	0.235	0	CSE1L,IPO5,KPNA2,RANBP1
Reelin Signaling in Neurons	2.66	0.0571	-0.816	ACTR3,ARHGEF40,ARPC3,CDH2,GSK3B,ITGB1,PAFAH1B3,RAC1
Regulation of Actin-based Motility by Rho	4.09	0.0818	-2.333	ACTB,ACTR3,ARPC3,ITGB1,MPRIP,MYL6,PAK2,RAC1,RAC3
Regulation of Apoptosis	3.66	0.113	0	PAK2,PSMB1,PSMC5,PSMD7,RPS27A,UBB
Regulation of eIF4 and p70S6K Signaling	11.6	0.116	#NUM!	EIF1AY,EIF3C,EIF3D,EIF3I,EIF4A3,EIF4G1,ITGB1,PPP2R1A,RPS12,RPS13,RPS14,RPS15,RPS17,RPS2,RPS21,RPS25,RPS27,RPS27A,RPS28,RPS3A,RPS5
Regulation of mitotic cell cycle	2.49	0.0682	0.816	BUB3,PSMB1,PSMC5,PSMD7,RPS27A,UBB
Regulation of mRNA stability by proteins that bind AU-rich elements	5.18	0.159	-0.378	EIF4G1,ELAVL1,HSPA1A/HSPA1B,KHSRP,RPS27A,UBB,YWHAB
Regulation of RUNX2 expression and activity	2.91	0.0822	0	GSK3B,PSMB1,PSMC5,PSMD7,RPS27A,UBB
Remodeling of Epithelial Adherens Junctions	5.91	0.136	#NUM!	ACTB,ACTR3,ARPC3,CTNNA1,MAPRE3,RAB7A,TUBA3C/TUBA3D,TUBG1,ZYX
Response of EIF2AK4 (GCN2) to amino acid deficiency	20.5	0.233	-2.449	RPL10,RPL12,RPL13A,RPL19,RPL23,RPL24,RPL27,RPL36,RPL5,RPL8,RPLP1,RPS12,RPS13,RPS14,RPS15,RPS17,RPS2,RPS21,RPS25,RPS27,RPS27A,RPS28,RPS3A,RPS5
RHO GTPase cycle	7.52	0.0578	-1.177	ACTB,ADD3,ARHGAP12,ARHGEF40,C1QBP,CLTC,CYFIP1,DBN1,DDX4,EMD,FRS2,GPS1,HSPE1,IQGAP2,ITGB1,LETM1,LMNB1,MCF2L,PAK2,RAB7A,RAC1,RAC3,RASGRF2,ROCK2,TMOD3,TPM3
RHO GTPases activate CIT	3.65	0.211	-2	MYH14,MYH9,MYL6,RAC1
RHO GTPases Activate Formins	4.73	0.0791	-1.508	ACTB,BUB3,CKAP5,DYNC1LI1,DYNC1LI2,DYNLL1,ITGB1,PPP2R1A,RAC1,RPS27,TUBA3C/TUBA3D
RHO GTPases activate IQGAPs	3.87	0.161	-1.342	ACTB,CTNNA1,IQGAP2,RAC1,TUBA3C/TUBA3D
RHO GTPases activate PAKs	6.09	0.286	-2.449	CTTN,MYH14,MYH9,MYL6,PAK2,RAC1
RHO GTPases activate PKNs	5.29	0.214	-2.449	MYH14,MYH9,MYL6,RAC1,YWHAB,YWHAG
RHO GTPases Activate ROCKs	3.65	0.211	-1	MYH14,MYH9,MYL6,ROCK2
RHO GTPases Activate WASPs and WAVEs	3.55	0.139	-0.447	ACTB,ACTR3,ARPC3,CYFIP1,RAC1
RHOA Signaling	2.4	0.0574	-1.134	ACTB,ACTR3,ARHGAP12,ARPC3,MPRIP,MYL6,ROCK2
RHOGDI Signaling	6.91	0.078	1.265	ACTB,ACTR3,ARHGAP12,ARPC3,CDH2,GNAL,GNAO1,GNB2,GNG2,ITGB1,MYH14,MYH9,MYL6,PAK2,RAC1,RAC3,ROCK2
ROBO SLIT Signaling Pathway	2.36	0.0565	-0.378	ACTR3,ARPC3,CAP1,CDH2,GSK3B,PAK2,RAC1
Selenoamino acid metabolism	20.1	0.224	-2.449	RPL10,RPL12,RPL13A,RPL19,RPL23,RPL24,RPL27,RPL36,RPL5,RPL8,RPLP1,RPS12,RPS13,RPS14,RPS15,RPS17,RPS2,RPS21,RPS25,RPS27,RPS27A,RPS28,RPS3A,RPS5
Semaphorin interactions	7.08	0.156	-1.897	CRMP1,DPYSL3,GSK3B,ITGB1,MYH14,MYH9,MYL6,PAK2,RAC1,ROCK2
Semaphorin Neuronal Repulsive Signaling Pathway	3.14	0.0612	-1	CRMP1,DPYSL3,GSK3B,ITGB1,MPRIP,MYL6,PAK2,RAC1,ROCK2
Semaphorin Signaling in Neurons	4.32	0.119	#NUM!	CRMP1,DPYSL3,ITGB1,PAK2,RAC1,RAC3,ROCK2
Sertoli Cell-Germ Cell Junction Signaling Pathway (Enhanced)	3.29	0.0511	0	ACTB,ACTR3,ARPC3,CDH2,CTNNA1,GSK3B,ITGB1,PPP2R1A,RAC1,RAC3,TJP1,ZYX
Sertoli Cell-Sertoli Cell Junction Signaling	2.65	0.0455	-0.905	ACTB,CDH2,CTNNA1,EPB41,ITGB1,PAK2,RAB8B,RAC1,TJP1,TUBA3C/TUBA3D,TUBG1
Signaling by FGFR2	3.72	0.0959	0.378	FRS2,HNRNPF,HNRNPM,PPP2R1A,PTBP1,RPS27A,UBB
Signaling by FGFR3	2.39	0.1	1	FRS2,PPP2R1A,RPS27A,UBB
Signaling by FGFR4	2.36	0.0976	1	FRS2,PPP2R1A,RPS27A,UBB
Signaling by Rho Family GTPases	5.04	0.0599	-0.905	ACTB,ACTR3,ARPC3,CDH2,CYFIP1,GFAP,GNAL,GNAO1,GNB2,GNG2,ITGB1,MYL6,PAK2,RAC1,RAC3,ROCK2
Signaling by ROBO receptors	3.19	0.069	-0.707	CAP1,PAK2,PSMB1,PSMC5,PSMD7,RAC1,RPS27A,UBB
Sirtuin Signaling Pathway	5.92	0.0632	0.277	ATG101,ATP5F1B,GLS,GLUD2,GOT2,GSK3B,LDHB,LDHC,PARP1,PGAM1,SLC25A5,SMARCA5,TIMM13,TP53BP1,TRIM28,TUBA3C/TUBA3D,UQCRC2,VDAC1
SRP-dependent cotranslational protein targeting to membrane	19.4	0.211	-2.449	RPL10,RPL12,RPL13A,RPL19,RPL23,RPL24,RPL27,RPL36,RPL5,RPL8,RPLP1,RPS12,RPS13,RPS14,RPS15,RPS17,RPS2,RPS21,RPS25,RPS27,RPS27A,RPS28,RPS3A,RPS5
Striated Muscle Contraction	2.56	0.111	-1	TMOD1,TMOD3,TPM1,TPM3
Superpathway of Geranylgeranyldiphosphate Biosynthesis I (via Mevalonate)	2.61	0.176	#NUM!	ACAT1,HADHA,HADHB
Synthesis of DNA	4.58	0.084	0	DNA2,FEN1,MCM4,MCM6,POLA1,PSMB1,PSMC5,PSMD7,RPS27A,UBB
TCR signaling	2.33	0.0556	-0.378	PAK2,PSMB1,PSMC5,PSMD7,RPS27A,UBB,UBE2N
The citric acid (TCA) cycle and respiratory electron transport	3.57	0.109	-2.449	CS,LDHAL6B,LDHB,LDHC,PDHB,VDAC1
Thrombin Signaling	2.43	0.045	#NUM!	ARHGEF40,GNAL,GNAO1,GNB2,GNG2,MPRIP,MYL6,RAC1,RAC3,ROCK2
Tight Junction Signaling	3.12	0.0559	#NUM!	ACTB,CTNNA1,EPB41,MYH14,MYH9,MYL6,PPP2R1A,RAB13,RAC1,TJP1
TP53 Regulates Metabolic Genes	3.22	0.0795	-1.89	COX4I1,GLS,GPI,LRPPRC,PRDX2,YWHAB,YWHAG
Translocation of SLC2A4 (GLUT4) to the plasma membrane	6.64	0.141	-1.897	ACTB,KIF3B,KIFAP3,MYH9,RAB13,RAB14,RAC1,TUBA3C/TUBA3D,YWHAB,YWHAG
Tryptophan Degradation III (Eukaryotic)	5.84	0.261	-0.816	ACAT1,HADH,HADHA,HADHB,HSD17B4,PARK7
Unfolded protein response	3.98	0.0899	2	DNAJB1,DNAJB11,DNAJC9,HSPA1A/HSPA1B,HSPA1L,HSPA4,HSPA6,HSPH1
Valine Degradation I	2.4	0.15	#NUM!	HADHA,HADHB,HSD17B4
XBP1(S) activates chaperone genes	2.96	0.104	-0.447	ADD1,DNAJB11,GFPT1,HDGF,HYOU1

## Sheet: Common Pathways
Names	total	elements
EX-0H EX-6H MI-0H MI-6H	59	Processing of Capped Intron-Containing Pre-mRNA
		The citric acid (TCA) cycle and respiratory electron transport
		RHO GTPase cycle
		Kinesins
		Semaphorin interactions
		Coronavirus Pathogenesis Pathway
		RHO GTPases Activate Formins
		Signaling by Rho Family GTPases
		Response of EIF2AK4 (GCN2) to amino acid deficiency
		Ephrin Receptor Signaling
		NIK-->noncanonical NF-kB signaling
		Chaperone Mediated Autophagy
		Protein methylation
		Chaperone Mediated Autophagy Signaling Pathway
		Phagosome Maturation
		Signaling by ROBO receptors
		RHOGDI Signaling
		Hedgehog 'off' state
		Selenoamino acid metabolism
		Remodeling of Epithelial Adherens Junctions
		Eukaryotic Translation Initiation
		mTOR Signaling
		RHO GTPases activate IQGAPs
		RHO GTPases activate PAKs
		Cellular response to heat stress
		Neutrophil degranulation
		EPH-Ephrin signaling
		EIF2 Signaling
		Translocation of SLC2A4 (GLUT4) to the plasma membrane
		SRP-dependent cotranslational protein targeting to membrane
		Cell Cycle Checkpoints
		Aggrephagy
		RAC Signaling
		CXCR4 Signaling
		Sirtuin Signaling Pathway
		Synthesis of DNA
		Germ Cell-Sertoli Cell Junction Signaling
		HSP90 chaperone cycle for steroid hormone receptors in the presence of ligand
		Gap junction trafficking and regulation
		MHC class II antigen presentation
		Regulation of mRNA stability by proteins that bind AU-rich elements
		Regulation of Actin-based Motility by Rho
		Major pathway of rRNA processing in the nucleolus and cytosol
		Actin Cytoskeleton Signaling
		Cilium Assembly
		MAPK6/MAPK4 signaling
		Protein Ubiquitination Pathway
		C-type lectin receptors (CLRs)
		Mitotic Metaphase and Anaphase
		Intra-Golgi and retrograde Golgi-to-ER traffic
		FcÎ³ Receptor-mediated Phagocytosis in Macrophages and Monocytes
		Eukaryotic Translation Termination
		Nonsense-Mediated Decay (NMD)
		Axonal Guidance Signaling
		Eukaryotic Translation Elongation
		Epithelial Adherens Junction Signaling
		Regulation of eIF4 and p70S6K Signaling
		Mitotic G2-G2/M phases
		Gene and protein expression by JAK-STAT signaling after IL-12 stimulation
EX-0H MI-0H MI-6H	7	Protein folding
		HIF1Î± Signaling
		14-3-3-mediated Signaling
		L1CAM interactions
		Activation of NMDA receptors and postsynaptic events
		tRNA Charging
		Cellular response to hypoxia
EX-6H MI-0H MI-6H	15	Natural Killer Cell Signaling
		Pyruvate Fermentation to Lactate
		Unfolded protein response
		BAG2 Signaling Pathway
		Mitotic Prometaphase
		Regulation of Apoptosis
		Glycolysis I
		Sertoli Cell-Sertoli Cell Junction Signaling
		TCR signaling
		DNA Replication Pre-Initiation
		Huntington's Disease Signaling
		Agrin Interactions at Neuromuscular Junction
		RHOA Signaling
		Aldosterone Signaling in Epithelial Cells
		Semaphorin Signaling in Neurons
EX-0H EX-6H MI-0H	7	RHO GTPases activate PKNs
		Ephrin B Signaling
		Signaling by FGFR2
		Degradation of beta-catenin by the destruction complex
		RHO GTPases Activate ROCKs
		RHO GTPases activate CIT
		Glutaryl-CoA Degradation
EX-0H EX-6H MI-6H	2	fMLP Signaling in Neutrophils					90
		Integrin Signaling
MI-0H MI-6H	15	Gap Junction Signaling
		Coronavirus Replication Pathway
		Renal Cell Carcinoma Signaling
		S Phase
		Immunogenic Cell Death Signaling Pathway
		COPI-mediated anterograde transport
		Fc epsilon receptor (FCERI) signaling
		Signaling by the B Cell Receptor (BCR)
		Signaling by VEGF
		Metabolism of cofactors
		Carboxyterminal post-translational modifications of tubulin
		Assembly and cell surface presentation of NMDA receptors
		Interleukin-1 family signaling
		Mitotic G1 phase and G1/S transition
		Spliceosomal Cycle
EX-0H MI-0H	2	Granzyme B Signaling
		Response to elevated platelet cytosolic Ca2+
EX-6H MI-0H	17	DNA Double Strand Break Response
		Late endosomal microautophagy
		Regulation of mitotic cell cycle
		Cardiac Hypertrophy Signaling
		RAB geranylgeranylation
		Isoleucine Degradation I
		Fatty Acid Î²-oxidation I
		Mitotic Prophase
		ABRA Signaling Pathway
		Regulation of RUNX2 expression and activity
		Ketogenesis
		KEAP1-NFE2L2 pathway
		Hedgehog ligand biogenesis
		Mitochondrial protein import
		Striated Muscle Contraction
		Tryptophan Degradation III (Eukaryotic)
		Ketolysis
EX-0H MI-6H	3	Smooth Muscle Contraction
		Insulin processing
		RNA Polymerase II Transcription
EX-6H MI-6H	3	Gluconeogenesis I
		Apoptotic execution phase
		Actin Nucleation by ARP-WASP Complex
EX-0H EX-6H	10	Reelin Signaling in Neurons
		B-WICH complex positively regulates rRNA expression
		Clathrin-mediated Endocytosis Signaling
		RAN Signaling
		CSDE1 Signaling Pathway
		TP53 Regulates Metabolic Genes
		CCR3 Signaling in Eosinophils
		Oxytocin Signaling Pathway
		RHO GTPases Activate WASPs and WAVEs
		ROBO SLIT Signaling Pathway
MI-0H	40	Transcriptional regulation by RUNX1
		Meiotic synapsis
		Toll Like Receptor 3 (TLR3) Cascade
		MyD88 dependent cascade initiated on endosome
		RIPK1-mediated regulated necrosis
		RAF/MAP kinase cascade
		Granzyme A Signaling
		Nonhomologous End-Joining (NHEJ)
		MyD88:MAL(TIRAP) cascade initiated on plasma membrane
		Signaling by ERBB2
		HDR through Homologous Recombination (HRR) or Single Strand Annealing (SSA)
		FOXO-mediated transcription
		Signaling by NOTCH4
		Iron uptake and transport
		Caveolar-mediated Endocytosis Signaling
		Role of PKR in Interferon Induction and Antiviral Response
		SUMOylation of transcription cofactors
		Signaling by CSF1 (M-CSF) in myeloid cells
		E3 ubiquitin ligases ubiquitinate target proteins
		ABC-family proteins mediated transport
		Hedgehog 'on' state
		Cachexia Signaling Pathway
		Ion channel transport
		Mitophagy
		Glycerophospholipid biosynthesis
		NAD Signaling Pathway
		MyD88 cascade initiated on plasma membrane
		eNOS Signaling
		TNFR2 non-canonical NF-kB pathway
		Fatty Acid Î²-oxidation III (Unsaturated, Odd Number)
		Deubiquitination
		Mitochondrial Fatty Acid Beta-Oxidation
		Transcriptional regulation by RUNX3
		MyD88-independent TLR4 cascade
		Protein Sorting Signaling Pathway
		MAP kinase activation
		Glucocorticoid Receptor Signaling
		FAT10 Signaling Pathway
		NLR signaling pathways
		Telomere Extension by Telomerase
MI-6H	5	Paxillin Signaling
		Vitamin-C Transport
		Post-translational protein phosphorylation
		Opioid Signaling Pathway
		Virus Entry via Endocytic Pathways
EX-0H	12	Detoxification of Reactive Oxygen Species
		Clathrin-mediated endocytosis
		Eumelanin Biosynthesis
		NADH Repair
		TCA Cycle II (Eukaryotic)
		Rapoport-Luebering Glycolytic Shunt
		ESR-mediated signaling
		RHO GTPases activate KTN1
		trans-Golgi Network Vesicle Budding
		Mitochondrial Dysfunction
		Oxidized GTP and dGTP Detoxification
		Aryl Hydrocarbon Receptor Signaling
EX-6H	24	p75 NTR receptor-mediated signalling					221
		GÎ±s Signaling
		ILK Signaling
		ISG15 antiviral mechanism
		G alpha (12/13) signalling events
		Intrinsic Pathway for Apoptosis
		Beta-catenin independent WNT signaling
		Signaling by FGFR3
		Semaphorin Neuronal Repulsive Signaling Pathway
		Signaling by FGFR4
		Pentose Phosphate Pathway (Non-oxidative Branch)
		Nucleotide Excision Repair
		GABAergic Receptor Signaling Pathway (Enhanced)
		XBP1(S) activates chaperone genes
		RAB GEFs exchange GTP for GDP on RABs
		Tight Junction Signaling
		Pentose Phosphate Pathway
		Valine Degradation I
		Glutamate and glutamine metabolism
		Superpathway of Geranylgeranyldiphosphate Biosynthesis I (via Mevalonate)
		Thrombin Signaling
		Protein ubiquitination
		Sertoli Cell-Germ Cell Junction Signaling Pathway (Enhanced)
		Mevalonate Pathway I
