# Supplementary material for: Proteomics Analysis of Proteotoxic Stress Response in In-Vitro Human Neuronal Models
Source: Int J Mol Sci. 2024 Jun 20;25(12):6787. doi: 10.3390/ijms25126787 (PMC11204259; doi:10.3390/ijms25126787)
Supplement: Supplementary file 1 [file ijms-25-06787-s001.zip › Supplementary Table S9.D-ALL GRPS-NETWORKS.xlsx]

## Sheet: Sheet0
© 2000-2023 QIAGEN. All rights reserved.
ID	Molecules in Network	Score	Focus Molecules	Top Diseases and Functions
1	API5,ARFGEF1,ATG4B,DDOST,DDX10,DDX50,DDX56,DKC1,EBNA1BP2,EIF6,LARP1,MAP7D1,MTBP,NCL,NMD3,NOP53,RPL10,RPL10A,RPL13,RPL15,RPL22,RPL23A,RPL31,RPL5,RPL6,RPL7A,RPL9,RPLP0,RPS11,RPS15,RPS3A,SERPINA11,SRPRB,SSR1,Translocon:TRAP	54	34	[Cancer, Cell Death and Survival, Organismal Injury and Abnormalities]
2	ADAR,ASPH,C12orf57,CACYBP,CAPZB,EBAG9,FIS1,HDLBP,HMGB1,Inflammasome,KTN1,LMNB1,LNPK,LRRC59,MT2A,NLRP14,NUMBL,PDXDC1,PRPS2,PYM1,RAB35,RACK1,RBMXL3,RCN1,RCN2,RRBP1,SCAMP3,SEC61B,SGTA,SQSTM1,THRAP3,TMED4,TMEM214,UBXN1,UNC45A	54	34	[Cell Cycle, Cellular Movement, Hereditary Disorder]
3	ABHD10,ACO2,ADSL,ATIC,ATL3,ATXN10,ATXN1L,CHCHD2,CHCHD3,CK1,CPNE2,CYCS,DDI2,DIABLO,DNM1L,GART,HSPD1,Mpt pore,MTX2,OCIAD1,PHB2,PHGDH,PPIF,PRDX5,pyruvate dehydrogenase,SLC25A5,SUGCT,TEX13A,TEX37,TIMM13,TIMM44,TIMM8A,TOMM22,TXN,VDAC2	49	32	[Cellular Assembly and Organization, Nucleic Acid Metabolism, Small Molecule Biochemistry]
4	ARHGAP10,C1QBP,CSNK2B,CTNND1,DDX5,DHX9,EIF3A,EIF3F,EIF4A3,EIF4B,ERMARD,GLS,GRK5,HDAC1,HDAC1:2-containing complex,HDAC1:2-containing complex:HDAC2 inhibitors,HNRNPK,HNRNPL,HSP90B1,HSPA6,HSPB1,IKZF3,LAMP1,LRPPRC,MIDEAS,MTORC2,NONO,NRXN1,PA2G4,RPSA,RUNX1:CBFB:SIN3A,(SIN3B):PRMT6:HDAC1:MIR27A gene:H3K4me2,H3R2me2a-Nucleosome,RUVBL2,SNX3,SSRP1,ZNHIT2	46	31	[Cellular Function and Maintenance, Infectious Diseases, Organismal Injury and Abnormalities]
5	alcohol group acceptor phosphotransferase,BANF1,CBX3,CCAN:DNA:CASC5:Centromeric nucleosome:RSF,CCDC7,CDK1,CNBP,DNA damage response,EMD/TMPO/LEMD3/LEMD2:Lamin filaments:BANF1:Chromatin,EWSR1,FAM131B,FANCG,GMPS,HDAC2,Histone h2a,HMGA2,HOXD9,HP1BP3,IDH2,IGF2BP3,KPNA2,MACROH2A1,NCOR:HDAC:TBL1,NUCKS1,NUTF2,PPM1G,RCC1,RSF1,SCAF4,SMARCE1,SPDYC,Tle,TOP2A,TPX2,XRCC5	39	28	[Cell Cycle, Cellular Assembly and Organization, DNA Replication, Recombination, and Repair]
6	39S ribosomal subunit,55S ribosome:mRNA:fMet-tRNA,55S ribosome:mRNA:fMet-tRNA:aminoacyl-tRNA:TUFM:GTP,55S ribosome:mRNA:peptidyl-tRNA:MTRF1L:GTP,55S ribosome:mRNA:tRNA:MRRF,55S ribosome:mRNA:tRNA:peptidyl-tRNA:GFM1:GTP,ACAA2,ACADM,ACADVL,ACAT1,ACAT2,acetyl-CoA C-acetyltransferase,CIAO2B,CLPP,CLPX,E3-ISG15,ETFA,GATD3/LOC102724023,GFM1,HADHA,MRPL11,MRPL17,MRPL19,MRPL3,MRPS36,MTRF1L,OGDH,POFUT2 subs…	35	26	[Developmental Disorder, Hereditary Disorder, Lipid Metabolism]
7	ATAC A,ATAC B,ATAC C,BUD31,CD3,DDX46,DHX15,HMGN2,HNRNPH2,HNRNPM,IK,PCBP1,PFDN5,PFDN6,Prefoldin-associated actin/tubulin,PRPF19,PRPF4,PUF60,RBM25,SART1,SF3B1,SKIC3,SNRPA,SNRPE,SNU13,SRRM1,SRRT,TAF15,U12 snRNP Reactome,U2 12S snRNP,U2AF2,U4 snRNP Reactome,U4:U5:U6 tri-snRNP,VBP1,ZG16	35	26	[Cell Cycle, DNA Replication, Recombination, and Repair, RNA Post-Transcriptional Modification]
8	28S ribosomal subunit,28S ribosomal subunit:MTIF3,28S ribosomal subunit:MTIF3:MTIF2:GTP:mRNA:fMet-tRNA,55S ribosome:MRRF:GFM2:GTP,ATXN2L,BCLAF1,BTF3,CAND1,CCT/TRiC:substrate,CFAP58,Cleavage and Polyadenylation,CPSF6,CRL4 E3 ubiquitin ligase:CAND1,DDX3X,EIF5A,FXR1,GAR1,GARS1,HNRNPA0,HNRNPAB,IGF2BP2,intronless pre-mRNA cleavage,LSM14A,MRPS22,MRPS27,NUDT21,NUFIP2,PABPC4,RPL4,SERBP1,SND1,TARDBP,TTC34…	35	26	[Cellular Function and Maintenance, Gene Expression, Protein Synthesis]
9	ACAP3,CABP1,CARS1,CHORDC1,EEF1A,EEF1A1,EEF1A2,EEF1D,FH,FHL2,GDI1,GDI2,GGC-RAB1:GDP:GDIs,CHMs,GGC-RAB35:GDP:GDIs,CHMs,GGC-RAB5:GDP:GDIs,CHMs,GGC-RAB7:GDP:GDIs,CHMs,HOXD10,IRF2BP1,NRDC,P38 MAPK,palmitoyl-(protein) hydrolase,PPT1,PRC2,Rab11,SAE1,Septin,SEPTIN11,SEPTIN14,SEPTIN6,SEPTIN7,SEPTIN9,SUMO,VARS1,WDR53,ZPR1	31	24	[Cell Cycle, Cell Morphology, Cellular Compromise]
10	AK6,AUF1 Complexed with Translation and Heat Shock Proteins,C9orf40,CDV3,CMPK1,CSDE1,DDX1,DNAJA1,E3 ring-target,FAM98B,HSP40:HSP70:ADP:nascent protein,HSP40:HSP70:ATP:nascent protein,HSP90:ATP:FKBP4:STIP1:HSP70:nascent protein,HSP90:ATP:FKBP5:STIP1:HSP70:nascent protein,HSP90:ATP:STIP1:HSP70:nascent protein,HSP90:STIP1:HSP70:nascent protein,HSPA1A/HSPA1B,HSPBP1,IRF2BP2,JPT2,LYPLA2,Microprocessor,…	29	23	[Nucleic Acid Metabolism, RNA Post-Transcriptional Modification, Small Molecule Biochemistry]
11	6:NPC,ABCF1,ANP32E,CIAPIN1,Condensin I,DAZAP1,ERP29,FUBP3,FUS,HNRNPDL,HPRT1,Importin alpha/beta,Importin beta,Importin-Cargo,Importin-Cargo-RAN-GTP,Importinα-RAN-GTP-CSE1,IPO5,KPNA,KPNA4,MATR3,NCAPD2,NCAPG,Nuclear Pore Complex,NUP153,NUP214,NUP50,PIC anchored to the NPC,RANBP1,RANBP2:RANGAP1-SUMO1:UBE2I:Nuclear Pore Complex (NPC),RANGAP1,RANGAP1-RANBP1-RANBP2-RAN-GTP,SF1,SMC4,TRIM28,ZNF767P	29	23	[Cell Cycle, DNA Replication, Recombination, and Repair, Molecular Transport]
12	18SE pre-40S particle,40S ribosomal,40S:eIF3:eIF1A,43S,43S: Ceruloplasmin mRNA:eIF4F:eIF4B:eIF4H:PABP,47S pre-rRNA:SSU processome,DDX52,DRG1,EIF2S3,ENY2,L13a associated wth the 3 prime UTR GAIT element of ceruloplasmin mRNA within the translation initiation,NCAPH,Phosphorylated UPF1:SMG5:SMG7:SMG6:PP2A:Translated mRNP,polypeptide signal:Translocon,PSKH1,RPL12,RPL14,RPL18,RPL35,RPL36,RPL8,RPP30,RP…	27	22	[Cancer, Cardiovascular Disease, RNA Post-Transcriptional Modification]
13	14-3-3 dimer:SUMO1-K62-Ncap dimer,14-3-3 proteins:BAD,ACLY,Adaptor protein 2,AIMP2,BAG3,C19orf25,CCDC153,CEP170,Clathrin,CORO1C,Fibrin,GRID2IP,GRN,IFN Beta,JARID2,KDM3B,Keratin tonofilament:Keratin associated proteins polymer,KRT18,KRT19,LIMA1,MHC CLASS I (family),NUP93,P-TEFb,PPL,QKI,RBM14,SFN,Smad2/3,TAGLN,TFE3 14-3-3,TFEB 14-3-3,Tgf beta,UBR3,UNC13D	27	22	[Cardiovascular System Development and Function, Cell Death and Survival, Embryonic Development]
14	ADH5,ATP12A,ATP1A4,ATP1A:ATP1B:FXYD,ATP1A:ATP1B:FXYD:cardiac glycosides,ATP1B1,ATP1B3,ATP6V1A,ATPase,BZW1,BZW2,C/EBP,CADM1,CTAG2,cytokine,IL-1R,ITPR,JAK,Ku,LPP,LPXN,Mucin,Na K ATPase,OSMR,OTUD6A,P glycoprotein,PDLIM5,PDLIM7,PRPH,RARS1,RNase A,TENT5C,TNPO2,Transportin,TRIP6	25	21	[Cellular Function and Maintenance, Molecular Transport, Small Molecule Biochemistry]
15	14-3-3,14-3-3(β,γ,θ,η,ζ),14-3-3-Bad,14-3-3-Cdkn1b,14-3-3-FOXO3,AS160:14-3-3:IRAP,CALR,CDC25C:14-3-3 protein,CDC73,DDIT4:14-3-3 dimer,FHL3,FOXO1:YWHAZ,YWHAQ,YWHAG,YWHAB,HSPE1,IARS2,Importin alpha,MDH2,MIF,PARK7,PCNA,PDHB,PGAM1,PKM,RBPJ:NCOR corepressor,RPRD1B,STAT5a/b,TBL1XR1,TESPA1,TMEM52,TPI1,TSC2:14-3-3 dimer,WWC1,YWHAB,YWHAG,YWHAQ,YWHAZ dimer,YWHAQ dimer,YWHAG dimer,YWHAB dimer	25	21	[Dermatological Diseases and Conditions, Hereditary Disorder, Organismal Injury and Abnormalities]
16	ANXA1,CNDP2,Cornified envelope,Cornified envelope:CDSN,Early cornified envelope,EDN2,EEF2,ENAH,FLG fragment:Keratin tonofilament:Desmosome,GPI,IMPDH2,Keratin filament units,Keratin heterodimer,Keratin tonofilament:Desmosome,Keratin type II,KHSRP,KRT1,KRT2,KRT3,KRT5,KRT75,KRT76,KRT84,Late cornified envelope,LDH (family),LDHA,Ligand:GPCR complexes that activate Gq/11,Ligand:GPCR complexes that acti…	23	20	[Inflammatory Disease, Ophthalmic Disease, Post-Translational Modification]
17	AGPS,BBS/CCT,CCT/TRiC:ADP,CCT/TRiC:ADP:actin,CCT/TRiC:ADP:Sphingosine kinase 1,CCT/TRiC:ATP:actin,CCT2,CCT3,CCT7,CCT8,CLUH,COPS2,COPS8,DAZ2,DCAF11,FAF2,GNB5:CCT/TRiC:ADP,HNRNPUL2,HSD17B10,IKK (complex),NEDD8,NEDD8-AcM-UBE2M:CRL4 E3 ubiquitin ligase:COMMDs:CCDC22:DCUND1,2,4,5,NEDD8-STONs:TOR1 hexamer:COP9,PDCL:Partially folded GNB5:CCT/TRiC:ADP,RGS7,RGS9,(RGS6,RGS11):GNB5:CCT/TRiC:ADP,RHOBTB1 inte…	23	20	[Cell-To-Cell Signaling and Interaction, Cellular Assembly and Organization, Reproductive System Development and Function]
18	AHCYL1,B-WICH:rDNA Promoter:KAT2B:KAT2A:EP300,B-WICH:rDNA Promoter:SL1:RNA Pol I,CaMKII,CFL2,Ck2,Creb,DEK,ERMAP,Gsk3,INPPL1,MAP2K1/2,MET channel:Tip link:USH1C:USH1G:MYO7A:cytoskeleton (IHC),MET channel:Tip link:USH1C:USH1G:MYO7A:cytoskeleton (OHC),MSN,MTMR4,MYO1C,NMDA Receptor,Pdgf (complex),phosphatase,Pkg,PLS1,POLR1C,PP1/PP2A,PP2A,PPFIA3,PPP1CB,PPP1R10,PPP1R11,PPP1R12A,PPP1R7,PPP1R8,PPP2R1B,RN…	22	19	[Cell Death and Survival, Cellular Assembly and Organization, Post-Translational Modification]
19	ADRM1:26S proteasome,ADRM1:26S proteasome:UCHL5,ADRM1:26S proteasome:USP14,aldo,ALDOB,ALDOC,ARHGAP45,CFD,CNN2,EGLN,ENO2,ENO3,Enolase,Enolase dimer,ERK,Ficolin-rich granule lumen proteins,IDH1,IMPDH1,NEDD8,UBD:NUB1:26S proteasome,PAFAH1B2,PGM1,PRDX4,Proteasome PA700/20s,PSMA2,PSMB,PSMB7,PSMD,PSMD12,PSMD6,S100A11,Secretory granule lumen proteins,SFTPD,Specific granule lumen proteins,TCF,Tertiary gr…	20	18	[Endocrine System Disorders, Gastrointestinal Disease, Metabolic Disease]
20	3' end cleaved, ligated exon containing,Alternative Splicing Factors,capped, methylated pre-mRNP:CBC,CDC40,CSF,CSTF-CPSF-SYMPK,CSTF2,EXOSC10,EXOSC6,FGFBP1,H1-3,IL12 (family),NKRF,NXF1,2:NXT1::polyadenylated, capped mRNA:CBC:EJC:TREX:SRSF proteins,polyadenylated, capped mRNA:CBC:EJC:TREX:SRSF proteins,PURA,PURB,RRP15,SARNP,Smad,Spliced mRNA:CBC:EJC:TREX,spliced mRNA:EJC:CBC complex:Alternative spl…	20	18	[Cell Cycle, Molecular Transport, RNA Post-Transcriptional Modification]
21	AGE adducts:Peptide:AGER-1,2,3,AGER-1, 2, 3,Alpha tubulin,ANP32A,ANP32B,Ant,ANXA5,Apoptosome (complex),AURK,BETA TUBULIN,CBR3,CFB,CPNE4,DPP3,GMFB,Hif,HMGB2,HuR:APRIL:pp32:SET(SETalpha):Nup214(SETbeta):CRM1,LRRC14,Neurofilament,NFkB (complex),NWD1,Platelet releasate cytosolic proteins,PPARA:RXRA Coactivator,PRDX3,Prefoldin,PRKCSH,PTMS,RLR,SET (complex),STMN1,Thioredoxin reductase,TKT,TXNRD1,Vdac	18	17	[Cancer, Cardiovascular Disease, Developmental Disorder]
22	ADRA2,ANXA2,ATP synthase,ATP5MF,Azurophil granule lumen proteins,C1Q (family),calpain,Calpain1,Calpain2:Ca2 :CAST,CAPN2,CAPNS1,CAST,Cathepsin,Cdk (family),CFAP161,Collagen type IV,Collagen type VI,Cyclin A,Cyclin B,Cyclin D,Cyclin E,HLA-H,HYPK,LRRC31,MAP4,NAA10,NAA50,Nucleoporin,PCNP,Ras homolog,Rb,RCN3,SAMHD1,SPATA5,SPATA5L1,Type I IFN-regulated genes with ISRE promoter elements	18	17	[Neurological Disease, Organismal Injury and Abnormalities, Psychological Disorders]
23	activated RAF:scaffold:MAP2K:MAPK,activated RAF:scaffold:MAP2K:MAPK complex:dual mechanism MAP2K inhibitors,activated RAF:scaffold:MAP2K:MAPK:dual mechanism MAPK inhibitors,activated RAF:scaffold:MAP2K:MAPK:single mechanism MAP2K inhibitors,activated RAF:scaffold:MAP2K:MAPK:single mechanism MAPK inhibitors,ARCN1,ARF3,ARL8A,ATAD3B,CD2AP,COPB1,EHD3,ENaC,FABP5,FERMT2,Ficolin-rich granule membrane pr…	18	17	[Cell Morphology, Glomerular Injury, Organ Morphology]
24	40S Ribosome-eIF3-mRNA-eIF4A-eIF4B-eIF4E-eIF4G,43S Translation Preinitiation,43S:mRNA:eIF4F:eIF4B:eIF4H,48s,Cpla2,CSDE1 HNRNPD PABP PAIP1 SYNCRIP,EIF1AY,EIF3,EIF3B,EIF3C,EIF3G,EIF3L,EIF4A,eIF4A-eIF4B-eIF4E-eIF4G,eIF4A-eIF4E-eIF4γ,EIF4A2,EIF4F,EIF4F core,Eif4g,EIF4G2,HMGN3,Mapk,Nucleosome core,PABP,PABPC3,PABPC5,PLA2,PLAA,Ribosomal 40s subunit,S100,S100A10,S100A13,S100B,WARS1,ZCCHC9	17	16	[Cellular Function and Maintenance, Gene Expression, Protein Synthesis]
25	Adaptor,ANXA6,AP4M1,CAV3:TRIM72:DYSF:ANXA6:ANXA1:ANXA2,chaperone,CYRIA,CYRIB,cytochrome-c oxidase,glutathione peroxidase,glutathione transferase,GPX1,GST (complex),GST dimers,GSTK1,GSTM5,GSTO1,GSTP1,KDELR,L-lactate dehydrogenase,Ldh (complex),LDH tetramer,LDHAL6A,LDHC,NuRD,OTUD7B,Platelet alpha granule contents,PPME1,RAS,SAR1A,Sec23,Sod,TMED,TMPRSS11A,TNF receptor,WDR1	17	16	[Drug Metabolism, Glutathione Depletion In Liver, Protein Synthesis]
